# Supplementary material for: Genomic analysis of the four ecologically distinct cactus host populations of Drosophila mojavensis
Source: BMC Genomics. 2019 Oct 12;20:732. doi: 10.1186/s12864-019-6097-z (PMC6790045; doi:10.1186/s12864-019-6097-z)
Supplement: Supplementary file 1 — Additional file 1. This file is Table S1, which contains the names, descriptive characteristics, test statistics and D. melanogaster ortholog information for all the D. mojavensis loci examined in the study. [file 12864_2019_6097_MOESM1_ESM.txt]

D. moj Name	D. moj FBgnID	D. moj GI ID	Ka	Ks	Ka/Ks	P-Value(Fisher)	S-Sites	N-Sites	Substitutions	S-Substitutions	N-Substitutions	Model 0 Omega	Model 7 Omega	Model 7 lnL	Model 8 Omega	Model 8 lnL	Chi Square	P-value	FDR Adj PValue	True Length	N Codeml	S Codeml	Intron #	Has Introns?	Muller	D.mel Ortho	D.mel FBgn	D.mel CG ID
Acp2	FBgn0084962	GI20988	0.00734611	0.0125403	0.585802	0.489179	160.823	547.177	6	2	4	0.82567	0.4	-510.667899	0.843	-509.090651	3.154496	0.206542722	1	354	255	99	1	TRUE	C	Acp53C14c	FBgn0053530	CG33530
Acp48	FBgn0084878	GI14552	0.00967586	0.0113279	0.85416	0.803083	533.675	1872.33	24	6	18	0.72337	0.6	-1750.802026	0.7485	-1750.211707	1.180638	0.554150483	1	1203	903.9	299.1	1	TRUE	B
Acp7	FBgn0084818	GI13412	0.0176562	0.00829925	2.12745	0.5299	242.322	687.678	14	2	12	2.21323	1	-667.661492	2.2132	-667.110606	1.101772	0.576438859	1	465	292.4	172.6	1	TRUE	B
Adh1	FBgn0012566	GI17644	0.00173952	0.0245306	0.070912	9.87E-05	372.921	1151.08	11	9	2	0.06392	0.064	-1074.507043	0.064	-1074.507054	-0.000022	1	1	762	592	170	2	TRUE	B	Adh	FBgn0000055	CG3481
Adh2	FBgn0012567	GI17643	0.0079091	0.0659657	0.119897	7.19E-09	380.06	1143.94	33	24	9	0.12045	0.1	-1168.468863	0.1318	-1165.470341	5.997044	0.049860708	0.640021929282103	762	578.7	183.3	2	TRUE	B	Adh	FBgn0000055	CG3481
beta-CA	FBgn0145792	GI23065	0.000843282	0.0266702	0.0316189	1.05E-05	343.491	1186.51	10	9	1	0.03143	0.0315	-1098.954409	0.0315	-1098.954421	-0.000024	1	1	765	570.3	194.7	3	TRUE	E	CAHbeta	FBgn0037646	CG11967
beta4GalT7	FBgn0084187	GI22222	0.00206007	0.0351466	0.0586136	1.66E-07	407.738	1458.26	17	14	3	0.10134	0.1014	-1359.959184	0.1014	-1359.95919	-0.000012	1	1	933	657.1	275.9	2	TRUE	E	beta4GalT7	FBgn0039258	CG11780
cbt	FBgn0140770	GI18030	0.00537255	0.0180674	0.297361	0.00448591	672.212	2054.79	23	12	11	0.32101	0.2	-1952.841928	0.3654	-1948.415265	8.853326	0.011954315	0.271000051651786	1365	1003.2	358.8	1	TRUE	B	cbt	FBgn0043364	CG4427
Desat2	FBgn0133248	GI10484	0.00113819	0.0296779	0.0383515	1.56E-08	515.493	1758.51	17	15	2	0.03458	0.0346	-1638.458113	0.0346	-1638.458115	-0.000004	1	1	1137	873.2	263.8	3	TRUE	E	Desat2	FBgn0043043	CG5925
Dref	FBgn0133715	GI10952	0.000289602	0.0212066	0.0136562	3.73E-13	1004.32	3453.68	22	21	1	0.01974	0.0197	-3106.609541	0.0197	-3106.609554	-0.000026	1	1	2229	1603.1	625.9	3	TRUE	B	Dref	FBgn0015664	CG5838
Dscam	FBgn0084805	GI20826	0.000323132	0.0331464	0.00974865	2.64E-55	2929.88	9286.12	98	95	3	0.00886	0.0089	-8763.786896	0.0089	-8763.771951	0.02989	0.985166122	1	6108	4662.7	1445.3	22	TRUE	C	Dscam1	FBgn0033159	CG17800
G6pd	FBgn0068806	GI11107	0.000409766	0.0185658	0.022071	3.83E-08	708.914	2441.09	14	13	1	0.02316	0.0235	-2163.408632	0.0722	-2163.067177	0.68291	0.71073545	1	1575	1209.1	365.9	4	TRUE	A	Zw	FBgn0004057	CG12529
GI10040	FBgn0132806	GI10040	0.00167866	0.0308335	0.0544429	0.0012357	198.621	596.379	7	6	1	0.06462	0.0647	-548.524911	0.0647	-548.524913	-0.000004	1	1	417	280.8	97.2	1	TRUE	B
GI10041	FBgn0132807	GI10041	0.000611807	0.0292722	0.0209006	2.28E-08	452.83	1635.17	14	13	1	0.04541	0.0454	-1468.445689	0.0454	-1468.445694	-0.00001	1	1	1044	736	308	5	TRUE	E	stck	FBgn0020249	CG7954
GI10043	FBgn0132809	GI10043	0.0149058	0.0192988	0.772368	0.682245	157.458	406.542	9	3	6	1.1096	1	-413.715942	1.1096	-413.708341	0.015202	0.992427815	1	282	194.9	87.1	1	TRUE	E
GI10044	FBgn0132810	GI10044	0.000430263	0.017185	0.0250372	1.30E-07	765.175	2324.82	14	13	1	0.02479	0.0248	-2077.875353	0.0248	-2077.875362	-0.000018	1	1	1551	1120.3	424.7	1	TRUE	E	ems	FBgn0000576	CG2988
GI10045	FBgn0132811	GI10045	0.004708	0.0270251	0.174209	6.81E-05	527.426	1704.57	22	14	8	0.31411	0.3142	-1618.712979	0.3142	-1618.712981	-0.000004	1	1	1116	770.9	345.1	1	TRUE	E	Ipp	FBgn0016672	CG3028
GI10046	FBgn0132812	GI10046	0.000426825	0.0208949	0.0204272	2.49E-09	776.453	2343.55	17	16	1	0.02003	0.02	-2207.784612	0.02	-2207.78464	-0.000056	1	1	1560	1172.7	387.3	6	TRUE	E	Octbeta1R	FBgn0038980	CG6919
GI10047	FBgn0132813	GI10047	0.00159332	0.0110878	0.1437	0.0253165	363.429	1256.57	6	4	2	0.28818	0.2882	-1133.875786	0.2881	-1133.87607	-0.000568	1	1	810	564.2	245.8	3	TRUE	E	dnk	FBgn0022338	CG5452
GI10050	FBgn0132816	GI10050	0.00712248	0.0448593	0.158774	1.90E-09	654.509	2045.49	43	28.5	14.5	0.14988	0.15	-2066.900598	0.15	-2066.900614	-0.000032	1	1	1350	972	378	0	FALSE	E	CG17199	FBgn0038775	CG17199
GI10051	FBgn0132817	GI10051	0.00231066	0.0148734	0.155355	0.00195745	543.223	1733.78	12	8	4	0.05136	0.053	-1533.301906	0.0591	-1533.297991	0.00783	0.996092654	1	1140	940.1	196.9	0	FALSE	E	Rh3	FBgn0003249	CG10888
GI10052	FBgn0132818	GI10052	0.00380112	0.0260039	0.146175	0.000346839	391.262	1318.74	15	10	5	0.19668	0.1968	-1234.027944	0.1968	-1234.027949	-0.00001	1	1	855	609.6	245.4	0	FALSE	E	CG4390	FBgn0038771	CG4390
GI10055	FBgn0132821	GI10055	0.00171918	0.0201921	0.0851412	7.84E-08	853.299	2911.7	22	17	5	0.08004	0.082	-2668.804406	0.0851	-2667.664803	2.279206	0.319946015	1	1887	1448.5	432.5	4	TRUE	E	osk	FBgn0003015	CG10901
GI10056	FBgn0132822	GI10056	0.00141158	0.0252366	0.0559341	2.98E-08	644.727	2127.27	19	16	3	0.05708	0.0571	-1957.428296	0.0572	-1957.429145	-0.001698	1	1	1386	948.1	437.9	8	TRUE	E	skap	FBgn0037643	CG11963
GI10057	FBgn0132823	GI10057	0.00251457	0.0167368	0.150242	1.67E-09	1752.11	5576.89	43	29	14	0.18664	0.1868	-5174.141466	0.1867	-5174.139664	0.003604	0.998199623	1	3672	2568.3	1088.7	4	TRUE	E	MBD-R2	FBgn0038016	CG10042
GI10059	FBgn0132825	GI10059	0.00856959	0.013012	0.65859	0.311106	852.727	2699.27	34	11	23	0.45052	0.4521	-2674.239249	0.4508	-2674.239219	0.00006	0.99997	1	1776	1335.9	440.1	4	TRUE	E	ninaG	FBgn0037896	CG6728
GI10060	FBgn0132826	GI10060	0.00113042	0.0258405	0.0437462	3.38E-11	866.127	2655.87	25	22	3	0.05783	0.0579	-2532.257918	0.0579	-2532.257936	-0.000036	1	1	1761	1260.8	500.2	7	TRUE	E	CG6723	FBgn0037895	CG6723
GI10061	FBgn0132827	GI10061	0.00373117	0.0354963	0.105114	4.15E-05	317.283	1074.72	15	11	4	0.14395	0.1442	-1033.956784	0.1441	-1033.955108	0.003352	0.998325404	1	696	481.8	214.2	1	TRUE	B	CG8138	FBgn0038122	CG8138
GI10063	FBgn0132829	GI10063	0.00175202	0.0217273	0.0806364	1.54E-10	1167.37	3428.63	31	25	6	0.04787	0.0479	-3228.998385	0.0479	-3228.998426	-0.000082	1	1	2298	1803.8	494.2	0	FALSE	E	KP78a	FBgn0026064	CG6715
GI10065	FBgn0132831	GI10065	0.00136623	0.0144659	0.0944446	0.00216193	418.781	1465.22	8	6	2	0.04647	0.0465	-1293.481727	0.0465	-1293.481739	-0.000024	1	1	942	780.2	161.8	5	TRUE	E	CG6364	FBgn0263398	CG6364
GI10067	FBgn0132833	GI10067	0.00160523	0.01829	0.0877652	1.28E-22	3099.26	10601.7	73	56	17	0.06536	0.0667	-9633.649845	0.0704	-9632.855393	1.588904	0.451828769	1	6852	5338.7	1510.3	13	TRUE	E	crb	FBgn0259685	CG6383
GI10068	FBgn0132834	GI10068	0.000480787	0.0252278	0.0190578	1.87E-44	3265.04	10403	86	81	5	0.02996	0.03	-9714.288545	0.03	-9714.288598	-0.000106	1	1	6834	4994.8	1839.2	14	TRUE	E	BRWD3	FBgn0011785	CG31132
GI10069	FBgn0132835	GI10069	0.00176698	0.0319884	0.0552384	5.23E-20	1341.18	4532.82	50	42	8	0.07189	0.0719	-4217.955636	0.0719	-4217.955668	-0.000064	1	1	2937	2225.2	711.8	4	TRUE	E	Dis3	FBgn0039183	CG6413
GI10070	FBgn0132836	GI10070	0.00097932	0.0215035	0.0455423	1.10E-10	990.65	3065.35	24	21	3	0.05352	0.0535	-2854.019499	0.0536	-2854.020461	-0.001924	1	1	2028	1484.2	543.8	4	TRUE	E	CG6432	FBgn0039184	CG6432
GI10072	FBgn0132838	GI10072	0.00839058	0.0331581	0.253048	0.000249359	524.112	1677.89	31	17	14	0.17786	0.1783	-1651.832575	0.178	-1651.827657	0.009836	0.995094074	1	1101	838.7	262.3	0	FALSE	B
GI10073	FBgn0132839	GI10073	0.00377025	0.0181012	0.208288	0.000318351	726.887	2393.11	22	13	9	0.32699	0.3271	-2257.217202	0.3292	-2257.217742	-0.00108	1	1	1560	1109.2	450.8	1	TRUE	E	Golgin84	FBgn0039188	CG17785
GI10074	FBgn0132840	GI10074	0.00880931	0.0100726	0.874582	0.757519	399.79	1370.21	16	4	12	0.87718	0.7	-1299.4531	1.0453	-1298.7413	1.4236	0.490760034	1	885	666.1	218.9	3	TRUE	E	CG33339	FBgn0053339	CG33339
GI10075	FBgn0132841	GI10075	0.0101276	0.0062271	1.62638	0.722341	322.512	1093.49	13	2	11	3.50734	1	-1021.349996	3.7837	-1018.920199	4.859594	0.088054706	0.848395619066768	708	489.2	218.8	0	FALSE	E	CG33340	FBgn0053340	CG33340
GI10076	FBgn0132842	GI10076	0.00893829	0.0435753	0.205123	0.000291471	307.085	1012.92	22	13	9	0.19963	0.1998	-979.877481	0.1998	-979.877489	-0.000016	1	1	660	482.7	177.3	1	TRUE	E	CG13613	FBgn0039193	CG13613
GI10078	FBgn0132844	GI10078	0.0050697	0.00634714	0.798737	0.688114	474.657	1583.34	11	3	8	0.77171	0.7718	-1478.281999	0.7718	-1478.281999	0	1	1	1029	768.7	260.3	2	TRUE	E	CG13614	FBgn0039194	CG13614
GI10079	FBgn0132845	GI10079	0.0110328	0.0280522	0.393296	0.0128119	544.78	1552.22	32	15	17	0.56078	0.5	-1637.040085	0.5872	-1635.992221	2.095728	0.350686015	1	1050	711.4	335.6	2	TRUE	E	CG13615	FBgn0039199	CG13615
GI10080	FBgn0132846	GI10080	0.00775796	0.0266728	0.290857	0.0142877	343.458	1036.54	17	9	8	0.30061	0.3008	-1022.89228	0.3026	-1022.892457	-0.000354	1	1	690	487.4	202.6	2	TRUE	E	CG13616	FBgn0039200	CG13616
GI10081	FBgn0132847	GI10081	0.000380959	0.027582	0.0138119	2.34E-13	812.378	2625.62	23	22	1	0.01798	0.018	-2410.384342	0.018	-2410.386982	-0.00528	1	1	1719	1266.8	452.2	6	TRUE	E	nAChRalpha2	FBgn0000039	CG6844
GI10082	FBgn0132848	GI10082	0.00131684	0.031658	0.0415959	3.86E-08	483.883	1520.12	17	15	2	0.02003	0.02	-1403.858337	0.0201	-1403.858953	-0.001232	1	1	1002	758.5	243.5	0	FALSE	B	CG9014	FBgn0028847	CG9014
GI10083	FBgn0132849	GI10083	0.00655035	0.0362622	0.180638	2.97E-10	988.713	3373.29	57	35	22	0.23929	0.2394	-3184.777098	0.2394	-3184.777109	-0.000022	1	1	2181	1572.5	608.5	3	TRUE	E	CG13617	FBgn0039201	CG13617
GI10085	FBgn0132851	GI10085	0.0041489	0.0116669	0.355613	0.155413	345.524	1208.48	9	4	5	0.22865	0.1	-1105.147555	0.2335	-1102.078233	6.138644	0.046452639	0.616858004293933	777	606.9	170.1	3	TRUE	E	CG13618	FBgn0039203	CG13618
GI10086	FBgn0132852	GI10086	0.00202763	0.0211809	0.0957294	1.14E-05	574.587	1975.41	16	12	4	0.14485	0.1449	-1796.010756	0.1449	-1796.010761	-0.00001	1	1	1275	904	371	4	TRUE	E	CG6607	FBgn0039204	CG6607
GI10087	FBgn0132853	GI10087	0.00281773	0.0214577	0.131316	7.72E-18	2481.84	8000.16	75	52.5	22.5	0.18367	0.1777	-7584.334077	0.2057	-7579.982795	8.702564	0.012890277	0.284594898286957	5241	3765	1476	4	TRUE	E	ana1	FBgn0262167	CG6631
GI10088	FBgn0132854	GI10088	0.00128899	0.0162037	0.0795492	8.60E-06	748.6	2329.4	15	12	3	0.09544	0.0955	-2165.732351	0.0955	-2165.732359	-0.000016	1	1	1539	1103.6	435.4	5	TRUE	E	sad	FBgn0003312	CG14728
GI10089	FBgn0132855	GI10089	0.00144287	0.0191025	0.0755334	1.07E-16	2014.71	6937.29	48	38	10	0.08345	0.0835	-6310.469203	0.0835	-6310.469232	-0.000058	1	1	4476	3451.3	1024.7	7	TRUE	E	CG31368	FBgn0051368	CG31368
GI10093	FBgn0132859	GI10093	0.00243283	0.0104659	0.232452	0.00732508	769.731	2470.27	14	8	6	0.26186	0.2619	-2295.649465	0.2619	-2295.649467	-0.000004	1	1	1620	1187.4	432.6	12	TRUE	B	CG31814	FBgn0051814	CG31814
GI10095	FBgn0132861	GI10095	0.00157437	0.0146234	0.107661	0.00375678	414.315	1271.68	8	6	2	0.25208	0.1	-1187.016909	0.2599	-1184.281895	5.470028	0.064893099	0.733586724670525	843	560.4	282.6	3	TRUE	E	Fer2	FBgn0038402	CG5952
GI10096	FBgn0132862	GI10096	0.00296542	0.00930713	0.318618	0.226331	324.338	1013.66	6	3	3	0.15931	0.1594	-954.542014	0.1594	-954.542015	-0.000002	1	1	669	475.3	193.7	1	TRUE	E	CG5903	FBgn0038400	CG5903
GI10098	FBgn0132864	GI10098	0.00060533	0.0169082	0.035801	1.51E-26	3170.05	9915.95	59	53	6	0.04666	0.0467	-9150.073375	0.0467	-9150.073409	-0.000068	1	1	6543	4751.2	1791.8	16	TRUE	E	Mhcl	FBgn0026059	CG31045
GI10099	FBgn0132865	GI10099	0.00268328	0.0237545	0.112959	1.36E-08	812.581	2613.42	26	19	7	0.12709	0.1272	-2418.20344	0.1272	-2418.20345	-0.00002	1	1	1713	1304.8	408.2	0	FALSE	E	CG32855	FBgn0052855	CG32855
GI10101	FBgn0132867	GI10101	0.000500883	0.0174765	0.0286603	2.40E-22	2373.44	7988.56	45	41	4	0.03368	0.0337	-7264.881905	0.0337	-7264.88194	-0.00007	1	1	5181	3879.2	1301.8	13	TRUE	E	CG10185	FBgn0038397	CG10185
GI10102	FBgn0132868	GI10102	0.00493464	0.0109059	0.452477	0.054421	923.622	3456.38	27	10	17	0.71815	0.5	-3125.185548	0.838	-3121.973877	6.423342	0.040289234	0.570839091104911	2190	1543.5	646.5	5	TRUE	E	IKKbeta	FBgn0024222	CG4201
GI10105	FBgn0132871	GI10105	0.00630225	0.0131991	0.477476	0.304598	229.294	796.706	8	3	5	0.64934	0.6494	-742.918274	0.6543	-742.91832	-0.000092	1	1	513	344.2	168.8	3	TRUE	E	CG4210	FBgn0038302	CG4210
GI10108	FBgn0132874	GI10108	0.000965104	0.0217063	0.0444618	7.62E-11	981.526	3110.47	24	21	3	0.05104	0.0511	-2911.230079	0.0511	-2911.230095	-0.000032	1	1	2049	1481.9	561.1	4	TRUE	E	kat-60L1	FBgn0037375	CG1193
GI10109	FBgn0132875	GI10109	0.00128335	0.00782444	0.164018	0.0142825	642.362	2339.64	8	5	3	0.18279	0.1829	-2025.807514	0.1828	-2025.807515	-0.000002	1	1	1491	1025.9	465.1	2	TRUE	E	Rpn5	FBgn0028690	CG1100
GI10110	FBgn0132876	GI10110	0.00325898	0.0172471	0.188958	0.000497229	557.175	1998.83	16	9.5	6.5	0.25082	0.2606	-1831.50924	0.2904	-1831.342612	0.333256	0.846514456	1	1278	921.5	356.5	0	FALSE	E	CG1218	FBgn0037377	CG1218
GI10112	FBgn0132878	GI10112	0.000405315	0.0177948	0.0227772	2.78E-08	796.119	2467.88	15	14	1	0.02642	0.0267	-2262.651961	0.0424	-2262.602981	0.09796	0.952200174	1	1632	1226.4	405.6	3	TRUE	E	Cctgamma	FBgn0015019	CG8977
GI10113	FBgn0132879	GI10113	0.000863144	0.0130741	0.0660194	3.57E-05	771.557	2318.44	12	10	2	0.0776	0.0776	-2170.750351	0.078	-2170.751611	-0.00252	1	1	1545	1087.4	457.6	3	TRUE	E	Leash	FBgn0037856	CG4674
GI10114	FBgn0132880	GI10114	0.00561213	0.0282762	0.198475	2.90E-05	612.616	1967.38	28	17	11	0.25239	0.2	-1921.086843	0.2817	-1918.239636	5.694414	0.058006106	0.688856422516371	1290	947	343	2	TRUE	E	CG2694	FBgn0024991	CG2694
GI10116	FBgn0132882	GI10116	0.00241354	0.0229689	0.105079	3.79E-13	1503.04	4979.96	46	34	12	0.11634	0.1	-4565.923858	0.2309	-4558.805608	14.2365	0.000810183	0.042152758954918	3249	2418.3	815.7	15	TRUE	E
GI10118	FBgn0132884	GI10118	0.000278384	0.0335046	0.00830885	1.90E-22	1129.18	3592.82	38	37	1	0.00574	0.0057	-3258.29633	0.0057	-3258.296554	-0.000448	1	1	2361	1946	415	0	FALSE	E	CG4706	FBgn0037862	CG4706
GI10119	FBgn0132885	GI10119	0.00482745	0.039307	0.122814	1.16E-10	718.115	2389.89	39	27.5	11.5	0.13911	0.1	-2312.746374	0.2113	-2305.15168	15.189388	0.000503114	0.03027029492891	1554	1129	425	1	TRUE	E	Ugt86Dc	FBgn0040257	CG4739
GI10120	FBgn0132886	GI10120	0.00292657	0.0533093	0.0548981	5.20E-18	738.455	2396.54	45	38	7	0.06196	0.062	-2276.134358	0.062	-2276.134409	-0.000102	1	1	1578	1195.4	361.6	3	TRUE	E	Ugt86Da	FBgn0040259	CG18578
GI10121	FBgn0132887	GI10121	0.00765257	0.0431783	0.177232	1.20E-09	786.484	2495.52	52	33	19	0.16923	0.1694	-2480.16611	0.1694	-2480.166149	-0.000078	1	1	1641	1217.8	423.2	3	TRUE	E	CG4757	FBgn0027584	CG4757
GI10122	FBgn0132888	GI10122	0.00547646	0.017548	0.312084	0.00363389	749.525	2382.47	26	13	13	0.38898	0.3889	-2288.175341	0.3891	-2288.175342	-0.000002	1	1	1566	1100.4	465.6	1	TRUE	E	Ugt86Dh	FBgn0040252	CG4772
GI10124	FBgn0132890	GI10124	0.0161429	0.023754	0.679586	0.294988	171.073	500.927	12	4	8	0.51134	0.5115	-510.960655	0.5115	-510.960656	-0.000002	1	1	336	242.7	93.3	1	TRUE	E	CG18577	FBgn0037870	CG18577
GI10125	FBgn0132891	GI10125	0.00641221	0.0107312	0.597532	0.461671	375.419	1409.58	13	4	9	0.92607	0.9265	-1284.549781	0.9265	-1284.549781	0	1	1	894	667.4	223.6	1	TRUE	B
GI10128	FBgn0132894	GI10128	0.00458175	0.0149942	0.305568	0.0359787	471.529	1532.47	14	7	7	0.29094	0.2	-1432.871602	0.2959	-1432.150074	1.443056	0.486009066	1	1002	769.3	232.7	4	TRUE	E
GI10129	FBgn0132895	GI10129	0.0034333	0.0146659	0.234101	0.00253046	688.543	2335.46	18	10	8	0.20342	0.2031	-2132.780187	0.2036	-2132.780965	-0.001556	1	1	1512	1197.7	314.3	3	TRUE	E	ppk15	FBgn0039424	CG14239
GI10131	FBgn0132897	GI10131	0.000609816	0.0245849	0.0248045	1.21E-07	537.493	1640.51	14	13	1	0.01999	0.02	-1471.463518	0.0201	-1471.464818	-0.0026	1	1	1089	874.9	214.1	2	TRUE	E	Ald	FBgn0000064	CG6058
GI10132	FBgn0132898	GI10132	0.0041521	0.0477367	0.0869794	7.90E-11	518.928	1932.07	32	24	8	0.1256	0.1	-1821.672949	0.1611	-1819.612236	4.121426	0.127363128	1	1227	878.9	345.1	0	FALSE	E	Spn42Db	FBgn0033112	CG9454
GI10133	FBgn0132899	GI10133	0.0117019	0.0292286	0.400359	0.008113	523.261	1894.74	37	15	22	0.53316	0.4	-1856.068313	0.5731	-1852.991151	6.154324	0.046089874	0.61522550295383	1209	874.4	334.6	0	FALSE	E
GI10134	FBgn0132900	GI10134	0.015886	0.0512877	0.309743	4.11E-05	524.475	1908.53	56	26	30	0.29639	0.3	-1967.071043	0.3364	-1965.348103	3.44588	0.178540467	1	1218	919	296	0	FALSE	E	Spn42Db	FBgn0033112	CG9454
GI10136	FBgn0132902	GI10136	0.00189904	0.018238	0.104125	0.00549785	277.5	1054.5	7	5	2	0.14752	0.1476	-929.272413	0.1476	-929.272415	-0.000004	1	1	666	482.6	183.4	2	TRUE	B	pim	FBgn0003087	CG5052
GI10137	FBgn0132903	GI10137	0.000947212	0.0199445	0.0474925	1.68E-12	1219.41	4225.59	28	24	4	0.06734	0.0673	-3835.084506	0.0674	-3835.084515	-0.000018	1	1	2724	1978.6	742.4	7	TRUE	E	Usp8	FBgn0038862	CG5798
GI10138	FBgn0132904	GI10138	0.00196196	0.0306217	0.064071	2.38E-07	499.917	1531.08	18	15	3	0.06219	0.0622	-1468.306538	0.0622	-1468.306541	-0.000006	1	1	1020	707.9	303.1	2	TRUE	E	meigo	FBgn0250820	CG5802
GI10142	FBgn0132908	GI10142	0.00203686	0.0168383	0.120966	4.86E-13	2041.95	6391.05	47	34	13	0.10923	0.1	-5964.236689	0.1145	-5963.867988	0.737402	0.691632178	1	4218	3192.1	1022.9	10	TRUE	E	SNF4Agamma	FBgn0264357	CG17299
GI10143	FBgn0132909	GI10143	0.00215486	0.0310564	0.0693852	9.26E-08	493.061	1858.94	19	15	4	0.09127	0.0913	-1647.476559	0.0913	-1647.476563	-0.000008	1	1	1176	927.4	248.6	3	TRUE	E	Smyd5	FBgn0038869	CG3353
GI10145	FBgn0132911	GI10145	0.00118558	0.0204898	0.057862	4.37E-08	791.592	2532.41	19	16	3	0.06348	0.0635	-2371.559166	0.0635	-2371.559176	-0.00002	1	1	1662	1202.3	459.7	6	TRUE	E	CG9444	FBgn0037730	CG9444
GI10146	FBgn0132912	GI10146	0.00148776	0.0424282	0.0350652	2.15E-05	218.179	672.821	10	9	1	0.05063	0.0507	-645.000426	0.0507	-645.000445	-0.000038	1	1	447	307	137	0	FALSE	E	COX5A	FBgn0019624	CG14724
GI10147	FBgn0132913	GI10147	0.00146598	0.0324883	0.0451233	3.21E-10	597.584	2048.42	22	19	3	0.05107	0.0511	-1929.752271	0.0511	-1929.752275	-0.000008	1	1	1323	973.8	349.2	3	TRUE	B	FucTB	FBgn0032117	CG4435
GI10148	FBgn0132914	GI10148	0.0020273	0.0197781	0.102503	1.18E-09	1229.53	3951.47	32	24	8	0.10955	0.1096	-3652.053845	0.1096	-3652.05386	-0.00003	1	1	2592	1947.9	641.1	9	TRUE	E	Esyt2	FBgn0266758	CG6643
GI10149	FBgn0132915	GI10149	0.00634466	0.0185144	0.342687	5.09E-07	2405.98	7914.02	94	44	50	0.41687	0.4	-7407.437859	0.4355	-7406.443489	1.98874	0.369956444	1	5172	3696.7	1460.3	5	TRUE	E	mld	FBgn0263490	CG34100
GI10150	FBgn0132916	GI10150	0.000618758	0.0240409	0.0257378	3.12E-07	507.193	1616.81	13	12	1	0.0434	0.0434	-1512.326311	0.0434	-1512.32652	-0.000418	1	1	1062	732	330	2	TRUE	E	CG8142	FBgn0030871	CG8142
GI10151	FBgn0132917	GI10151	0.00478441	0.0125462	0.381343	0.0850023	482.243	1467.76	13	6	7	0.60279	0.6028	-1363.556927	0.6028	-1363.556927	0	1	1	975	656.7	318.3	1	TRUE	E	CG8149	FBgn0037700	CG8149
GI10152	FBgn0132918	GI10152	0.0040161	0.0169125	0.237463	3.02E-07	1853.7	5742.3	54	31	23	0.26126	0.252	-5518.312387	0.2654	-5518.044636	0.535502	0.765098267	1	3798	2774.5	1023.5	5	TRUE	E	AOX2	FBgn0038348	CG18519
GI10153	FBgn0132919	GI10153	0.00606499	0.013757	0.440867	0.0129723	1173.75	4304.25	42	16	26	0.69581	0.5	-3952.887374	0.7211	-3951.013385	3.747978	0.153510087	1	2742	1942.6	796.4	4	TRUE	E
GI10154	FBgn0132920	GI10154	0.00851489	0.00958594	0.888269	0.807294	629.925	2244.08	25	6	19	1.49294	1	-2010.485177	1.4929	-2010.178775	0.612804	0.736090652	1	1437	991.3	445.7	1	TRUE	E	Rlb1	FBgn0014022	CG8161
GI10155	FBgn0132921	GI10155	0.000482111	0.0158131	0.030488	6.44E-11	1214.24	4149.76	21	19	2	0.03545	0.0355	-3723.805546	0.0355	-3723.805555	-0.000018	1	1	2682	2053.5	628.5	0	FALSE	E	JHDM2	FBgn0037703	CG8165
GI10156	FBgn0132922	GI10156	0.00243702	0.0149761	0.162727	2.37E-09	1820.93	5754.07	41	27	14	0.18192	0.171	-5438.878909	0.1999	-5436.194357	5.369104	0.068251764	0.750178479636364	3789	2737.4	1048.6	11	TRUE	E	CG8176	FBgn0037702	CG8176
GI10157	FBgn0132923	GI10157	0.00986384	0.0345667	0.285357	0.000458603	503.224	1632.78	33	17	16	0.2481	0.2483	-1607.342017	0.2483	-1607.342024	-0.000014	1	1	1068	818.3	249.7	0	FALSE	E	CG5213	FBgn0038345	CG5213
GI10159	FBgn0132925	GI10159	0.0186449	0.0399776	0.466383	0.0312652	321.082	1058.92	32	12.5	19.5	0.52118	0.5213	-1035.291428	0.5213	-1035.291429	-0.000002	1	1	693	488.1	198.9	1	TRUE	E	CG44014	FBgn0264776	CG44014
GI10161	FBgn0132927	GI10161	0.000993601	0.0167019	0.0594903	5.97E-08	968.68	3021.32	19	16	3	0.03626	0.0363	-2673.442027	0.0363	-2673.442044	-0.000034	1	1	1995	1581.4	413.6	3	TRUE	E	pxb	FBgn0053207	CG33207
GI10163	FBgn0132929	GI10163	0.00508173	0.0125758	0.404089	0.185164	320.746	987.254	9	4	5	0.48853	0.4886	-927.912558	0.4893	-927.920786	-0.016456	1	1	654	507.7	146.3	2	TRUE	E	CG5399	FBgn0038353	CG5399
GI10164	FBgn0132930	GI10164	0.00140114	0.0247821	0.0565381	5.96E-11	943.506	2857.49	27	23	4	0.06651	0.0665	-2644.837935	0.0665	-2644.837946	-0.000022	1	1	1902	1414.5	484.5	4	TRUE	E	CG5404	FBgn0038354	CG5404
GI10165	FBgn0132931	GI10165	0.00759623	0.0132088	0.57509	0.254769	458.256	1587.74	18	6	12	0.41871	0.4189	-1488.18252	0.4189	-1488.182507	0.000026	0.999987	1	1023	773.8	249.2	1	TRUE	E
GI10166	FBgn0132932	GI10166	0.00606978	0.033405	0.181703	0.000662397	306.073	1157.93	17	10	7	0.17495	0.1751	-1065.14152	0.1751	-1065.141526	-0.000012	1	1	732	535	197	3	TRUE	E	CG34274	FBgn0085303	CG34274
GI10167	FBgn0132933	GI10167	0.00515305	0.0278345	0.185132	0.000298731	384.273	1265.73	17	10.5	6.5	0.15247	0.1658	-1248.800015	0.1781	-1248.744539	0.110952	0.946034728	1	825	633	192	2	TRUE	E
GI10168	FBgn0132934	GI10168	0.00273745	0.0138216	0.198056	0.012895	438.117	1463.88	10	6	4	0.20658	0.2066	-1370.811919	0.2066	-1370.811921	-0.000004	1	1	951	716.9	234.1	3	TRUE	E	CG4520	FBgn0038355	CG4520
GI10169	FBgn0132935	GI10169	0.000820377	0.0106465	0.0770558	6.50E-06	1135.15	3658.85	15	12	3	0.09464	0.0951	-3342.022123	0.0953	-3342.026552	-0.008858	1	1	2397	1724.8	672.2	9	TRUE	B	Shawl	FBgn0085395	CG34366
GI10170	FBgn0132936	GI10170	0.00233488	0.0297526	0.0784767	1.32E-11	891.323	3002.68	33	26	7	0.0889	0.0889	-2790.997214	0.089	-2790.997229	-0.00003	1	1	1947	1395.4	551.6	5	TRUE	E	CG4525	FBgn0038358	CG4525
GI10172	FBgn0132938	GI10172	0.0070791	0.0323494	0.218833	4.82E-05	536.928	1845.07	30	17	13	0.25952	0.2597	-1749.138291	0.2597	-1749.138297	-0.000012	1	1	1191	886.2	304.8	0	FALSE	E	CG5614	FBgn0038359	CG5614
GI10173	FBgn0132939	GI10173	0.00641681	0.0124701	0.514577	0.128618	646.884	2191.12	22	8	14	0.53882	0.5389	-2030.101181	0.5447	-2030.101455	-0.000548	1	1	1419	1024	395	2	TRUE	E	CG9590	FBgn0038360	CG9590
GI10174	FBgn0132940	GI10174	0.00264794	0.0191252	0.138453	2.90E-07	1059.13	3404.87	29	20	9	0.17474	0.1748	-3174.274146	0.1748	-3174.274166	-0.00004	1	1	2235	1657.4	574.6	2	TRUE	E	neur	FBgn0002932	CG11988
GI10175	FBgn0132941	GI10175	0.000666412	0.0267731	0.0248911	1.04E-13	912.519	3002.48	26	24	2	0.04192	0.0419	-2740.120659	0.0419	-2740.120679	-0.00004	1	1	1959	1406.3	549.7	0	FALSE	E	tgo	FBgn0264075	CG11987
GI10177	FBgn0132943	GI10177	0.0018239	0.00814324	0.223977	0.0110459	864.284	2744.72	12	7	5	0.25902	0.2	-2550.864671	0.2781	-2548.980743	3.767856	0.151991907	1	1806	1271.7	531.3	5	TRUE	E	CG11984	FBgn0037655	CG11984
GI10179	FBgn0132945	GI10179	0.00356656	0.0144052	0.247588	0.000386319	1121.41	3372.59	28	16	12	0.19612	0.1962	-3159.293271	0.1962	-3159.29328	-0.000018	1	1	2247	1724.8	522.2	6	TRUE	E	CG31100	FBgn0051100	CG31100
GI10180	FBgn0132946	GI10180	0.00561683	0.017483	0.321274	0.0407174	405.073	1250.93	14	7	7	0.24239	0.2425	-1236.043997	0.2425	-1236.044002	-0.00001	1	1	828	626.4	201.6	2	TRUE	B	CG10337	FBgn0032805	CG10337
GI10181	FBgn0132947	GI10181	0.0056048	0.0194854	0.287641	0.00337392	623.881	2328.12	25	12	13	0.52257	0.5226	-2110.664198	0.5127	-2110.664879	-0.001362	1	1	1476	1037	439	3	TRUE	E	E(var)3-9	FBgn0260243	CG11971
GI10182	FBgn0132948	GI10182	0.00170111	0.0201576	0.0843906	7.82E-17	1860.31	6473.69	48	37	11	0.11303	0.1131	-5855.324985	0.1141	-5855.325352	-0.000734	1	1	4167	3070.5	1096.5	2	TRUE	E	XNP	FBgn0039338	CG4548
GI10183	FBgn0132949	GI10183	0.00667256	0.0311175	0.214431	0.000124819	492.113	1655.89	26	15	11	0.17472	0.2	-1529.545589	0.2611	-1528.865904	1.35937	0.506776602	1	1074	806.6	267.4	0	FALSE	E	CG4553	FBgn0039336	CG4553
GI10184	FBgn0132950	GI10184	0.00971354	0.0414725	0.234216	6.20E-06	545.274	1968.73	41	22	19	0.32414	0.3	-1863.443368	0.3325	-1863.327542	0.231652	0.890630179	1	1257	936.9	320.1	2	TRUE	E	CG13658	FBgn0039315	CG13658
GI10186	FBgn0132952	GI10186	0.00469912	0.0415333	0.113141	1.37E-28	1918.12	6937.88	110	77.5	32.5	0.14317	0.145	-6581.693621	0.145	-6581.693607	0.000028	0.999986	1	4428	3346.7	1081.3	4	TRUE	E	CG11902	FBgn0028647	CG11902
GI10189	FBgn0132955	GI10189	0.00248186	0.0175497	0.141419	4.18E-05	749.453	2421.55	19	13	6	0.12268	0.1	-2203.170899	0.1677	-2201.332117	3.677564	0.159010984	1	1587	1252.4	331.6	1	TRUE	E	ND-49L	FBgn0039331	CG11913
GI10190	FBgn0132956	GI10190	0.0205306	0.0204078	1.00602	0.999817	347.694	1086.31	29	7	22	1.02449	1	-1148.328762	1.1759	-1145.289353	6.078818	0.047863168	0.624483985364851	717	531.6	185.4	0	FALSE	E	CG31437	FBgn0051437	CG31437
GI10192	FBgn0132958	GI10192	0.00160332	0.0162058	0.0989348	1.50E-05	748.504	2497.5	16	12	4	0.113	0.113	-2267.22373	0.113	-2267.223736	-0.000012	1	1	1623	1182	441	1	TRUE	E	beag	FBgn0037660	CG18005
GI10193	FBgn0132959	GI10193	0.000670964	0.0111691	0.0600734	2.04E-07	1262.82	4473.18	17	14	3	0.08848	0.0885	-3979.394732	0.0885	-3979.395753	-0.002042	1	1	2868	2031.6	836.4	1	TRUE	E	Rel	FBgn0014018	CG11992
GI10194	FBgn0132960	GI10194	0.0025556	0.018363	0.139171	0.000696739	496.141	1567.86	13	9	4	0.21548	0.2155	-1457.761982	0.2155	-1457.761984	-0.000004	1	1	1032	749.3	282.7	2	TRUE	E	Nmdmc	FBgn0010222	CG18466
GI10196	FBgn0132962	GI10196	0.00291462	0.0191079	0.152535	7.51E-14	2385.17	7562.83	67	45	22	0.13537	0.1354	-7033.452248	0.1375	-7033.453518	-0.00254	1	1	4986	3681.8	1292.2	8	TRUE	E	nsl1	FBgn0262527	CG4699
GI10197	FBgn0132963	GI10197	0.00135637	0.00958144	0.141563	0.0242592	420.146	1475.85	6	4	2	0.21132	0.2114	-1319.41877	0.2114	-1319.418772	-0.000004	1	1	948	716.9	231.1	2	TRUE	E	CG9593	FBgn0038365	CG9593
GI10199	FBgn0132965	GI10199	0.00688633	0.0245218	0.280825	0.0122285	373.053	1312.95	18	9	9	0.19996	0.2	-1216.614574	0.2454	-1215.79851	1.632128	0.44216861	1	843	677.4	165.6	1	TRUE	E	CG14894	FBgn0038428	CG14894
GI10200	FBgn0132966	GI10200	0.00184958	0.0105727	0.174939	2.18E-05	1524.02	4871.98	25	16	9	0.20327	0.2	-4517.446899	0.213	-4515.821943	3.249912	0.19692034	1	3198	2274.2	923.8	11	TRUE	E	ema	FBgn0038427	CG12753
GI10202	FBgn0132968	GI10202	0.000899228	0.0337547	0.0266401	8.05E-07	333.269	1112.73	12	11	1	0.03468	0.0347	-1041.394518	0.0347	-1041.394527	-0.000018	1	1	723	521.2	201.8	2	TRUE	B	CG10166	FBgn0032799	CG10166
GI10204	FBgn0132970	GI10204	0.000272339	0.0197715	0.0137744	1.23E-27	2254.89	7345.11	46	44	2	0.01687	0.0169	-6724.692239	0.0169	-6724.692278	-0.000078	1	1	4800	3658	1142	9	TRUE	E	kkv	FBgn0001311	CG2666
GI10205	FBgn0132971	GI10205	0.00489345	0.0262293	0.186565	1.76E-06	814.713	2665.29	34	21	13	0.25394	0.2	-2586.627694	0.276	-2584.955205	3.344978	0.187779101	1	1743	1246.6	490.4	2	TRUE	E	hd	FBgn0086695	CG2669
GI10206	FBgn0132972	GI10206	0.0012689	0.0263811	0.0480988	6.67E-13	1002.99	3155.01	30	26	4	0.07442	0.0745	-2968.277193	0.0745	-2968.277213	-0.00004	1	1	2079	1518.8	560.2	2	TRUE	E	Cerk	FBgn0037315	CG16708
GI10211	FBgn0132977	GI10211	0.000803983	0.0178678	0.0449963	6.39E-17	1925.63	6222.37	39	34	5	0.04937	0.0494	-5732.284433	0.0494	-5732.284459	-0.000052	1	1	4080	2930.7	1137.3	18	TRUE	E	mtd	FBgn0013576	CG32464
GI10213	FBgn0132979	GI10213	0.000664619	0.0125423	0.05299	4.69E-14	2331.56	7526.44	34	29	5	0.03614	0.0362	-6863.149464	0.0362	-6863.149491	-0.000054	1	1	4929	3791.1	1137.9	14	TRUE	B	Hasp	FBgn0032797	CG10186
GI10215	FBgn0132980	GI10215	0.00446284	0.0277321	0.160927	0.000656225	367.301	1123.7	15	10	5	0.29076	0.2	-1111.833812	0.3191	-1109.367992	4.93164	0.084939164	0.832923498633205	747	525.1	218.9	2	TRUE	E	CG12173	FBgn0037305	CG12173
GI10216	FBgn0132981	GI10216	0.00215757	0.0381657	0.0565315	5.88E-15	833.089	2784.91	37	31	6	0.07882	0.0791	-2559.238118	0.0789	-2559.230544	0.015148	0.99245461	1	1809	1404	405	5	TRUE	E	CG12163	FBgn0260462	CG12163
GI10218	FBgn0132983	GI10218	0.00189068	0.0233593	0.0809392	1.46E-08	826.114	2647.89	24	19	5	0.0746	0.0756	-2487.447557	0.0739	-2486.633038	1.629038	0.442852288	1	1740	1345	392	6	TRUE	E	Kat60	FBgn0040208	CG10229
GI10219	FBgn0132984	GI10219	0.00136473	0.0188121	0.0725453	4.93E-23	2906.64	9534.36	67	54	13	0.08255	0.0826	-8728.51704	0.0826	-8728.516981	0.000118	0.999941002	1	6234	4581.6	1634.4	19	TRUE	E	cno	FBgn0259212	CG42312
GI10220	FBgn0132985	GI10220	0.0177447	0.0791216	0.224271	0.00853108	119.854	342.146	15	9	6	0.27882	0.2791	-356.805844	0.2791	-356.805846	-0.000004	1	1	231	168.3	62.7	0	FALSE	E	CG12589	FBgn0040684	CG12589
GI10222	FBgn0132987	GI10222	0.00220039	0.024619	0.0893779	0.00171983	247.736	910.264	8	6	2	0.09207	0.0921	-824.804854	0.0921	-824.804856	-0.000004	1	1	579	447	132	2	TRUE	E	plh	FBgn0037292	CG2022
GI10223	FBgn0132988	GI10223	0.00496873	0.0146157	0.339959	0.0969065	345.443	1211.56	11	5	6	0.39832	0.403	-1116.44355	0.3984	-1116.443353	0.000394	0.999803019	1	780	521.9	255.1	1	TRUE	E
GI10224	FBgn0132989	GI10224	0.000338304	0.00821299	0.0411913	9.88E-05	979.41	2956.59	9	8	1	0.04395	0.044	-2733.084371	0.044	-2733.084375	-0.000008	1	1	1968	1424.5	543.5	3	TRUE	B	CG11665	FBgn0033028	CG11665
GI10225	FBgn0132990	GI10225	0.00756153	0.020169	0.374909	0.0554889	351.755	1196.24	16	7	9	0.37776	0.378	-1124.671196	0.3811	-1124.671815	-0.001238	1	1	774	544.4	229.6	1	TRUE	E
GI10226	FBgn0132991	GI10226	0.00376447	0.0173498	0.216975	0.00013633	874.601	2929.4	26	15	11	0.1883	0.1	-2709.705761	0.2209	-2706.612785	6.185952	0.045366742	0.610743149194062	1902	1438.7	463.3	6	TRUE	E	CD98hc	FBgn0037533	CG2791
GI10228	FBgn0132993	GI10228	0.00155861	0.016708	0.0932853	7.98E-05	605.207	1926.79	13	10	3	0.13071	0.1338	-1764.845307	0.1398	-1764.844077	0.00246	0.998770756	1	1269	877.1	385.9	2	TRUE	E	dsx	FBgn0000504	CG11094
GI10229	FBgn0132994	GI10229	0.000767923	0.0299691	0.0256238	2.13E-19	1191.36	3908.64	38	35	3	0.04207	0.0421	-3591.46494	0.0421	-3591.464952	-0.000024	1	1	2550	1878	672	2	TRUE	E	p	FBgn0086679	CG9770
GI10230	FBgn0132995	GI10230	0.000276126	0.0126501	0.021828	9.50E-09	1195.79	3622.21	16	15	1	0.02505	0.0251	-3320.952725	0.0251	-3320.947753	0.009944	0.99504034	1	2412	1739.5	666.5	3	TRUE	E	bel	FBgn0263231	CG9748
GI10232	FBgn0132997	GI10232	0.0027942	0.0191011	0.146285	0.000227382	583.247	1792.75	16	11	5	0.16021	0.1608	-1705.024739	0.1603	-1705.024727	0.000024	0.999988	1	1188	849.6	338.4	1	TRUE	E	Dhod	FBgn0000447	CG9741
GI10233	FBgn0132998	GI10233	0.000501041	0.0261583	0.0191542	2.26E-09	583.49	1996.51	16	15	1	0.03697	0.0375	-1824.811802	0.0581	-1824.779439	0.064726	0.968155078	1	1290	902.1	387.9	4	TRUE	E	Mkk4	FBgn0024326	CG9738
GI10234	FBgn0132999	GI10234	0.00232154	0.0179457	0.129365	1.21E-05	789.503	2588.5	20	14	6	0.09093	0.091	-2415.160407	0.091	-2415.160009	0.000796	0.999602079	1	1689	1253	436	6	TRUE	E	Cyp313b1	FBgn0037601	CG9716
GI10236	FBgn0133001	GI10236	0.00380947	0.0256205	0.148688	2.89E-06	714.631	2105.37	26	18	8	0.1679	0.1526	-2004.585708	0.2393	-2003.239945	2.691526	0.260340992	1	1410	1066.4	343.6	2	TRUE	E	Or85e	FBgn0026399	CG9700
GI10237	FBgn0133002	GI10237	0.00139973	0.0223652	0.0625853	1.82E-07	680.734	2145.27	18	15	3	0.0933	0.0933	-2018.275946	0.0933	-2018.275954	-0.000016	1	1	1413	969.2	443.8	3	TRUE	E	CG1427	FBgn0037347	CG1427
GI10238	FBgn0133003	GI10238	0.000324329	0.0123709	0.0262172	3.60E-07	978.044	3083.96	13	12	1	0.03427	0.0347	-2790.710221	0.0751	-2790.550107	0.320228	0.85204665	1	2031	1423.9	607.1	3	TRUE	E	Atu	FBgn0019637	CG1433
GI10240	FBgn0133005	GI10240	0.00261664	0.0180038	0.145339	0.00386293	393.492	1148.51	10	7	3	0.17317	0.1732	-1088.265278	0.1731	-1088.265257	0.000042	0.999979	1	771	527.2	243.8	0	FALSE	E	CG31549	FBgn0051549	CG31549
GI10241	FBgn0133006	GI10241	0.000869376	0.0128952	0.0674185	0.00472018	391.083	1150.92	6	5	1	0.09378	0.0939	-1055.181659	0.0938	-1055.180887	0.001544	0.999228298	1	771	561.2	209.8	0	FALSE	E
GI10242	FBgn0133007	GI10242	0.000760901	0.0235303	0.0323371	1.52E-10	820.204	2629.8	21	19	2	0.04229	0.0423	-2467.759273	0.0423	-2467.759289	-0.000032	1	1	1725	1258.2	466.8	2	TRUE	E	atms	FBgn0010750	CG2503
GI10243	FBgn0133008	GI10243	0.00179296	0.0183792	0.0975534	0.000109131	550.786	1675.21	13	10	3	0.11679	0.1	-1581.014628	0.1496	-1578.89273	4.243796	0.119804025	1	1113	798.3	314.7	2	TRUE	E	CG1129	FBgn0037279	CG1129
GI10244	FBgn0133009	GI10244	0.00229541	0.0170228	0.134843	0.000574493	534.725	1745.27	13	9	4	0.17854	0.1786	-1600.171532	0.1786	-1600.171538	-0.000012	1	1	1140	841.3	298.7	4	TRUE	E	CG1126	FBgn0037280	CG1126
GI10245	FBgn0133010	GI10245	0.00131837	0.0184422	0.0714866	7.05E-08	878.285	3036.72	20	16	4	0.11066	0.1107	-2699.693064	0.1107	-2699.693069	-0.00001	1	1	1959	1389	567	2	TRUE	E	opa	FBgn0003002	CG1133
GI10246	FBgn0133011	GI10246	0.0021458	0.0295994	0.0724949	1.44E-11	895.844	2800.16	32	26	6	0.10751	0.1	-2683.567881	0.1073	-2683.042735	1.050292	0.591469004	1	1851	1252.2	592.8	4	TRUE	B	Caper	FBgn0031883	CG11266
GI10247	FBgn0133012	GI10247	0.00252311	0.0182187	0.13849	6.05E-09	1388.95	4764.05	37	25	12	0.13631	0.111	-4300.707592	0.1428	-4300.02704	1.361104	0.506337417	1	3084	2362.6	712.4	2	TRUE	E	Gnf1	FBgn0004913	CG1119
GI10248	FBgn0133013	GI10248	0.00066872	0.0142932	0.0467859	5.69E-39	5721.21	19448.8	94	81	13	0.06648	0.0669	-17739.97079	0.068	-17739.17786	1.585854	0.452518334	1	12588	8980.3	3604.7	9	TRUE	E	Cdep	FBgn0265082	CG44193
GI10251	FBgn0133016	GI10251	0.00269774	0.017344	0.155543	0.00772718	349.956	1114.04	9	6	3	0.09676	0.1	-1034.936928	0.1727	-1032.45636	4.961136	0.083695673	0.830599283130367	732	581.6	150.4	3	TRUE	E	CG1124	FBgn0037290	CG1124
GI10252	FBgn0133017	GI10252	0.00791437	0.0239912	0.329886	0.00159279	677.634	2286.37	34	16	18	0.24897	0.2491	-2199.906142	0.2491	-2199.906152	-0.00002	1	1	600	1070.4	405.6	4	TRUE	E	CG11997	FBgn0037662	CG11997
GI10253	FBgn0133018	GI10253	0.000344993	0.0111354	0.0309817	4.73E-06	904.723	2899.28	11	10	1	0.03477	0.0348	-2526.066008	0.0348	-2526.066016	-0.000016	1	1	1923	1436.9	456.1	0	FALSE	E	Hsp70Aa	FBgn0013275	CG31366
GI10254	FBgn0133019	GI10254	0.000341432	0.00880913	0.0387589	6.93E-05	913.493	2929.51	9	8	1	0.04394	0.0439	-2555.623198	0.0439	-2555.623203	-0.00001	1	1	1923	1417.5	502.5	0	FALSE	E	Hsp70Aa	FBgn0013275	CG31366
GI10255	FBgn0133020	GI10255	0.000342018	0.00992837	0.0344485	1.82E-05	912.507	2924.49	10	9	1	0.03523	0.0352	-2558.865596	0.0352	-2558.865604	-0.000016	1	1	1923	1448.8	465.2	0	FALSE	E	Hsp70Aa	FBgn0013275	CG31366
GI10256	FBgn0133021	GI10256	0.00034124	0.0121213	0.0281521	1.22E-06	914.846	2931.15	12	11	1	0.0272	0.0272	-2582.738038	0.0272	-2582.738051	-0.000026	1	1	1923	1473.9	449.1	0	FALSE	E	Hsp70Aa	FBgn0013275	CG31366
GI10257	FBgn0133022	GI10257	0.00188979	0.0224029	0.0843547	7.48E-17	1902.9	5828.1	53	42	11	0.08976	0.0898	-5446.247926	0.0898	-5446.247956	-0.00006	1	1	3888	2958.3	905.7	3	TRUE	B	milt	FBgn0262872	CG43227
GI10258	FBgn0133023	GI10258	0.00331894	0.0111192	0.298487	0.0341803	634.22	2113.78	14	7	7	0.40279	0.4029	-1962.539638	0.4029	-1962.539638	0	1	1	1374	974.2	399.8	2	TRUE	E	CG3223	FBgn0037538	CG3223
GI10259	FBgn0133024	GI10259	0.00256773	0.0212722	0.120708	1.73E-08	1048.95	3511.05	31	22	9	0.16424	0.1484	-3307.960484	0.1686	-3307.254957	1.411054	0.493848248	1	2280	1625	655	2	TRUE	E	Pbp95	FBgn0037540	CG2702
GI10260	FBgn0133025	GI10260	0.000792523	0.033783	0.0234592	7.17E-08	393.541	1262.46	14	13	1	0.02664	0.0267	-1212.547789	0.0267	-1212.547811	-0.000044	1	1	828	603.5	224.5	3	TRUE	E	CG10903	FBgn0037543	CG10903
GI10261	FBgn0133026	GI10261	0.000229159	0.014857	0.0154243	4.74E-12	1359.54	4364.46	21	20	1	0.01616	0.0162	-3956.387781	0.0162	-3956.387807	-0.000052	1	1	2862	2173.6	688.4	1	TRUE	E	unc-45	FBgn0010812	CG2708
GI10262	FBgn0133027	GI10262	0.00184459	0.0258341	0.0714013	2.41E-08	708.823	2171.18	22	18	4	0.08552	0.0856	-2052.835873	0.0856	-2052.833226	0.005294	0.9973565	1	1440	1083.2	356.8	2	TRUE	E	CG31176	FBgn0051176	CG31176
GI10263	FBgn0133028	GI10263	0.00145891	0.015195	0.096012	1.45E-12	2060.88	6861.12	41	31	10	0.13291	0.1	-6314.633804	0.1473	-6312.623644	4.02032	0.133967238	1	4461	3387.7	1073.3	6	TRUE	E	DNApol-alpha180	FBgn0259113	CG6349
GI10264	FBgn0133029	GI10264	0.00159278	0.00979602	0.162595	0.00914862	616.502	1885.5	9	6	3	0.20572	0.2058	-1727.173334	0.2058	-1727.173334	0	1	1	1251	884.8	366.2	2	TRUE	E	CG1315	FBgn0026565	CG1315
GI10265	FBgn0133030	GI10265	0.00550311	0.0406856	0.13526	3.40E-09	681.789	2006.21	38	27	11	0.13943	0.1396	-1966.097766	0.1396	-1966.097783	-0.000034	1	1	1344	1002.2	341.8	1	TRUE	E	CG12590	FBgn0037294	CG12590
GI10266	FBgn0133031	GI10266	0.0119845	0.0369338	0.324487	0.000944513	430.088	1471.91	33	15.5	17.5	0.21771	0.2373	-1419.379888	0.2383	-1419.378548	0.00268	0.998660897	1	951	754.1	196.9	0	FALSE	E	CG1138	FBgn0037456	CG1138
GI10268	FBgn0133033	GI10268	0.00241782	0.0230327	0.104973	4.03E-05	484.952	1657.05	15	11	4	0.07914	0.0822	-1510.566536	0.1085	-1509.344419	2.444234	0.294605826	1	1071	850.2	220.8	1	TRUE	B	EndoGI	FBgn0028515	CG4930
GI10270	FBgn0133035	GI10270	0.00358182	0.0277819	0.128926	1.13E-07	733.308	2518.69	29	20	9	0.14862	0.1301	-2393.727798	0.1505	-2393.398434	0.658728	0.719381114	1	1626	1232.8	393.2	1	TRUE	E
GI10271	FBgn0133036	GI10271	0.0015353	0.0288505	0.0532156	2.33E-06	423.988	1304.01	14	12	2	0.02659	0.0266	-1238.90933	0.0266	-1238.909207	0.000246	0.999877008	1	864	661.7	202.3	4	TRUE	E	CG14736	FBgn0037986	CG14736
GI10272	FBgn0133037	GI10272	0.00759402	0.0285551	0.265942	0.000125453	606.744	1985.26	32	17	15	0.37928	0.3793	-1903.605242	0.3817	-1903.605847	-0.00121	1	1	1296	931.3	364.7	4	TRUE	E	CG14736	FBgn0037986	CG14736
GI10273	FBgn0133038	GI10273	0.00821362	0.00792399	1.03655	0.999975	1078.37	3121.63	34	8.5	25.5	1.18068	0.6	-3056.579777	1.4192	-3042.991352	27.17685	1.25494e-6	0.000323539692	2100	1441.2	658.8	5	TRUE	E	dpr17	FBgn0051361	CG31361
GI10274	FBgn0133039	GI10274	0.00428153	0.00508331	0.842271	0.701158	592.169	1873.83	11	3	8	0.57275	0.4	-1678.904989	0.7632	-1676.432623	4.944732	0.084384968	0.831729168291926	1233	958.9	274.1	0	FALSE	E	CG3809	FBgn0037995	CG3809
GI10276	FBgn0133041	GI10276	0.00423502	0.0231479	0.182955	0.000315696	526.446	1657.55	19	12	7	0.32331	0.3234	-1570.888754	0.3234	-1570.888755	-0.000002	1	1	1092	751.5	340.5	3	TRUE	E	CG10014	FBgn0038000	CG10014
GI10277	FBgn0133042	GI10277	0.015458	0.0222523	0.69467	0.481401	364.873	1111.13	25	8	17	0.80851	0.8	-1154.704917	0.9489	-1154.055255	1.299324	0.522222258	1	738	529.7	208.3	1	TRUE	E
GI10280	FBgn0133045	GI10280	0.00591515	0.0280026	0.211235	0.000938455	400.199	1357.8	19	11	8	0.127	0.1271	-1253.40161	0.1271	-1253.402181	-0.001142	1	1	879	712.9	166.1	0	FALSE	E	Pglym87	FBgn0011270	CG17645
GI10281	FBgn0133046	GI10281	0.00237962	0.05344	0.0445287	0.000163377	155.097	420.903	9	8	1	0.11928	0.1194	-393.707458	0.1194	-393.707462	-0.000008	1	1	288	174.8	113.2	0	FALSE	E
GI10283	FBgn0133048	GI10283	0.0123486	0.0245112	0.503794	0.0219233	725.691	2490.31	48	17.5	30.5	0.58225	0.5	-2453.978129	0.6249	-2453.499439	0.95738	0.619594529	1	1608	1214.3	393.7	0	FALSE	E
GI10286	FBgn0133051	GI10286	0.00209783	0.0211804	0.0990457	1.52E-05	574.599	1909.4	16	12	4	0.08421	0.0843	-1781.839888	0.0843	-1781.839898	-0.00002	1	1	1242	961.7	280.3	1	TRUE	E	CG5276	FBgn0037900	CG5276
GI10287	FBgn0133052	GI10287	0.00128211	0.0409673	0.0312958	3.02E-11	526.732	1561.27	23	21	2	0.06065	0.0607	-1479.000924	0.0607	-1479.000933	-0.000018	1	1	1044	756.3	287.7	0	FALSE	E	CG5281	FBgn0037902	CG5281
GI10288	FBgn0133053	GI10288	0.00169074	0.0396332	0.0426596	6.99E-14	673.501	2368.5	30	26	4	0.05126	0.0513	-2048.835726	0.0513	-2048.835753	-0.000054	1	1	1521	1156.7	364.3	0	FALSE	E	CG17230	FBgn0046225	CG17230
GI10290	FBgn0133055	GI10290	0.000747678	0.0168604	0.0443453	0.00026447	419.859	1338.14	8	7	1	0.03177	0.0318	-1214.723727	0.0318	-1214.72375	-0.000046	1	1	879	696	183	3	TRUE	E	dpr5	FBgn0037908	CG5308
GI10291	FBgn0133056	GI10291	0.000633155	0.0414522	0.0152743	2.32E-14	495.94	1580.06	21	20	1	0.02333	0.0233	-1495.260503	0.0233	-1495.260515	-0.000024	1	1	1038	759.8	278.2	1	TRUE	E	CG10898	FBgn0037911	CG10898
GI10292	FBgn0133057	GI10292	0.0018109	0.0268558	0.0674306	9.11E-22	1895.33	6081.67	61	50	11	0.06779	0.0678	-5760.200349	0.0678	-5760.20038	-0.000062	1	1	3990	2881.8	1105.2	6	TRUE	E	Mrp4	FBgn0263316	CG14709
GI10293	FBgn0133058	GI10293	0.00181891	0.0278555	0.065298	1.67E-22	1865.09	6054.91	62	51	11	0.08037	0.0804	-5678.528328	0.0804	-5678.528358	-0.00006	1	1	3966	2830.3	1123.7	6	TRUE	E	Mrp4	FBgn0263316	CG14709
GI10294	FBgn0133059	GI10294	0.00182055	0.022576	0.0806406	2.00E-17	1888.52	6049.48	53	42	11	0.10718	0.1072	-5721.616568	0.1072	-5721.61659	-0.000044	1	1	3972	2888	1078	6	TRUE	E	Mrp4	FBgn0263316	CG14709
GI10295	FBgn0133060	GI10295	0.00512851	0.0188064	0.2727	4.68E-05	1184.54	3717.46	41	22	19	0.37136	0.3714	-3540.815213	0.3715	-3540.815135	0.000156	0.999922003	1	2451	1720.3	730.7	1	TRUE	E	CG5342	FBgn0037916	CG5342
GI10297	FBgn0133062	GI10297	0.00611311	0.0144984	0.421642	0.0755158	487.495	1642.5	17	7	10	0.41721	0.4173	-1508.177853	0.4173	-1508.177854	-0.000002	1	1	1065	791.2	273.8	2	TRUE	E	CG14721	FBgn0037942	CG14721
GI10299	FBgn0133064	GI10299	0.000840487	0.0185454	0.0453205	5.53E-07	655.093	2380.91	14	12	2	0.07362	0.0736	-2092.503899	0.0736	-2092.503906	-0.000014	1	1	1518	1128.1	389.9	1	TRUE	E	CG14722	FBgn0037943	CG14722
GI10301	FBgn0133066	GI10301	0.000329623	0.0139949	0.0235532	2.87E-21	2740.69	9103.31	41	38	3	0.03074	0.0308	-8294.096233	0.0308	-8294.096258	-0.00005	1	1	5922	4384.6	1537.4	9	TRUE	E	Sbf	FBgn0025802	CG6939
GI10302	FBgn0133067	GI10302	0.00133628	0.0160443	0.0832868	1.19E-13	2015.88	6741.12	41	32	9	0.11251	0.1	-6235.010923	0.1232	-6234.146612	1.728622	0.421341757	1	4386	3230.7	1140.3	9	TRUE	E	CG17360	FBgn0037949	CG17360
GI10304	FBgn0133069	GI10304	0.00178688	0.0157722	0.113293	7.13E-05	704.788	2241.21	15	11	4	0.09952	0.0996	-2082.648162	0.0996	-2082.648178	-0.000032	1	1	1473	1111.7	361.3	2	TRUE	E	r-l	FBgn0003257	CG3593
GI10305	FBgn0133070	GI10305	0.00117372	0.0119362	0.0983323	0.000185823	760.022	2557.98	12	9	3	0.14577	0.1458	-2273.992019	0.1458	-2273.992023	-0.000008	1	1	1659	1146.1	512.9	3	TRUE	E	Cortactin	FBgn0025865	CG3637
GI10307	FBgn0133072	GI10307	0.00334469	0.00894448	0.373939	0.247587	337.406	1198.59	7	3	4	0.42813	0.4282	-1065.753941	0.4282	-1065.753941	0	1	1	768	577.8	190.2	2	TRUE	E	CG7079	FBgn0038849	CG7079
GI10310	FBgn0133075	GI10310	0.000432094	0.0199772	0.0216294	2.86E-66	6087.21	20834.8	129	120	9	0.02124	0.0213	-18787.61593	0.0213	-18787.60966	0.012544	0.993747628	1	13461	9795.5	3665.5	25	TRUE	E	Dhc93AB	FBgn0013812	CG3723
GI10314	FBgn0133079	GI10314	0.00195233	0.0153575	0.127126	8.95E-06	723.622	2564.38	16	11	5	0.12567	0.1257	-2287.491477	0.1257	-2287.491483	-0.000012	1	1	1647	1298.9	345.1	0	FALSE	E	CG10889	FBgn0038769	CG10889
GI10315	FBgn0133080	GI10315	0.000933909	0.0200973	0.0464694	6.95E-07	605.131	2142.87	14	12	2	0.08631	0.0863	-1912.779331	0.0865	-1912.779657	-0.000652	1	1	1374	1011	363	4	TRUE	E	trem	FBgn0038767	CG4413
GI10316	FBgn0133081	GI10316	0.00335641	0.0183224	0.183186	0.00299196	441.979	1493.02	13	8	5	0.23543	0.2355	-1392.722796	0.2357	-1392.724661	-0.00373	1	1	969	747.1	218.9	3	TRUE	E	CG4424	FBgn0038765	CG4424
GI10317	FBgn0133082	GI10317	0.00307508	0.0142854	0.21526	0.00933429	494.692	1629.31	12	7	5	0.16971	0.1698	-1513.439703	0.1698	-1513.439707	-0.000008	1	1	1062	787.5	274.5	3	TRUE	E	CG4433	FBgn0038763	CG4433
GI10318	FBgn0133083	GI10318	0.000812199	0.0149219	0.05443	0.00121375	406.107	1231.89	7	6	1	0.07852	0.0792	-1124.848848	0.0802	-1124.848804	0.000088	0.999956001	1	819	623.7	195.3	1	TRUE	E	CG17190	FBgn0038761	CG17190
GI10319	FBgn0133084	GI10319	0.000948552	0.0179496	0.0528452	3.82E-06	620.189	2109.81	13	11	2	0.04392	0.0439	-1912.448572	0.044	-1912.448594	-0.000044	1	1	1368	1094.9	270.1	4	TRUE	E	Hs6st	FBgn0038755	CG4451
GI10320	FBgn0133085	GI10320	0.000718358	0.0213049	0.033718	2.71E-10	904.541	2785.46	21	19	2	0.03385	0.0339	-2579.001304	0.0339	-2579.001333	-0.000058	1	1	1845	1424.5	420.5	3	TRUE	E	CG4459	FBgn0038753	CG4459
GI10321	FBgn0133086	GI10321	0.00149977	0.02051	0.0731237	5.38E-08	840.249	2669.75	21	17	4	0.05362	0.0537	-2410.296616	0.0537	-2410.296653	-0.000074	1	1	1755	1418.6	336.4	3	TRUE	E	CG4462	FBgn0038752	CG4462
GI10322	FBgn0133087	GI10322	0.000831854	0.0214569	0.0387686	5.56E-24	2269.19	7216.81	54	48	6	0.04435	0.0444	-6690.804868	0.0444	-6690.804903	-0.00007	1	1	4746	3504.4	1238.6	11	TRUE	B	osp	FBgn0003016	CG3479
GI10323	FBgn0133088	GI10323	0.00428379	0.022509	0.190315	9.06E-06	856.839	2575.16	30	19	11	0.19157	0.1917	-2445.660937	0.1917	-2445.660953	-0.000032	1	1	1716	1335.4	380.6	2	TRUE	E	CG4465	FBgn0038750	CG4465
GI10325	FBgn0133090	GI10325	0.0092093	0.0129539	0.710926	0.546065	155.73	546.27	7	2	5	0.72712	0.4	-526.268745	0.8918	-524.575308	3.386874	0.183886419	1	351	267.8	83.2	1	TRUE	E
GI10326	FBgn0133091	GI10326	0.00182066	0.0121683	0.149623	0.0104207	414.245	1649.76	8	5	3	0.15752	0.1	-1346.287969	0.6839	-1342.33958	7.896778	0.019285746	0.365545609067164	1032	813.2	218.8	1	TRUE	E	Surf6	FBgn0038746	CG4510
GI10330	FBgn0133095	GI10330	0.000197576	0.0320946	0.00615603	1.45E-29	1495.98	5062.02	48	47	1	0.00848	0.0085	-4705.629852	0.009	-4705.633782	-0.00786	1	1	3279	2445.3	833.7	7	TRUE	E	Ire1	FBgn0261984	CG4583
GI10332	FBgn0133097	GI10332	0.00490391	0.0272728	0.179809	1.40E-08	1045.44	3682.56	46	28	18	0.22138	0.2215	-3389.173148	0.2215	-3389.173163	-0.00003	1	1	2370	1777.3	586.7	3	TRUE	E	bnl	FBgn0014135	CG4608
GI10333	FBgn0133098	GI10333	0.00460282	0.015407	0.298748	0.022188	524.595	1743.41	16	8	8	0.5786	0.5787	-1625.879766	0.5703	-1625.880109	-0.000686	1	1	1134	804.1	329.9	3	TRUE	B
GI10335	FBgn0133100	GI10335	0.00326878	0.0179345	0.182262	1.01E-07	1467.12	4598.88	41	26	15	0.14822	0.1426	-4264.878267	0.1531	-4264.639596	0.477342	0.787673984	1	3033	2419.7	613.3	5	TRUE	E	CG6184	FBgn0038725	CG6184
GI10337	FBgn0133102	GI10337	0.00406348	0.0433409	0.0937562	0.000142949	213.714	740.286	12	9	3	0.15497	0.1551	-703.540649	0.1551	-703.540656	-0.000014	1	1	477	327.2	149.8	0	FALSE	E	CG14545	FBgn0040602	CG14545
GI10340	FBgn0133104	GI10340	0.00277431	0.0228461	0.121435	0.0158413	177.765	722.235	6	4	2	0.08806	0.0881	-624.789178	0.0881	-624.78918	-0.000004	1	1	450	320.8	129.2	0	FALSE	E
GI10341	FBgn0133105	GI10341	0.0129248	0.0423347	0.3053	0.000504309	437.296	1404.7	36	18	18	0.36944	0.3697	-1349.546504	0.3696	-1349.546504	0	1	1	921	672.4	248.6	0	FALSE	E
GI10345	FBgn0133109	GI10345	0.00689224	0.0222362	0.309956	0.0110324	456.417	1457.58	20	10	10	0.40614	0.4	-1379.47216	0.418	-1379.027768	0.888784	0.641214016	1	957	726.2	230.8	0	FALSE	E	CG17196	FBgn0039368	CG17196
GI10346	FBgn0133110	GI10346	0.00324567	0.0218089	0.148823	3.52E-10	1395.68	4940.32	46	30	16	0.14578	0.1182	-4499.916946	0.1519	-4498.945666	1.94256	0.378598122	1	3168	2485.9	682.1	11	TRUE	E	LpR2	FBgn0051092	CG31092
GI10347	FBgn0133111	GI10347	0.000978103	0.015406	0.0634883	7.58E-11	1442.73	5115.27	27	22	5	0.06037	0.0615	-4553.857783	0.0583	-4549.420383	8.8748	0.011826648	0.270034705683453	3282	2538.2	740.8	11	TRUE	E	LpR2	FBgn0051092	CG31092
GI10349	FBgn0133113	GI10349	0.00638743	0.0186888	0.341778	7.94E-06	1733.67	5817.33	69	32	37	0.54417	0.4	-5510.588222	0.5641	-5506.556548	8.063348	0.017744601	0.347099706771957	3777	2636.3	1137.7	8	TRUE	E
GI10351	FBgn0133115	GI10351	0.00151459	0.015368	0.0985544	0.00160583	460.174	1321.83	9	7	2	0.12149	0.1215	-1274.384759	0.1215	-1274.384761	-0.000004	1	1	891	617	274	3	TRUE	E	CG4743	FBgn0039357	CG4743
GI10352	FBgn0133116	GI10352	0.00274374	0.0185832	0.147646	0.000573251	490.333	1825.67	14	9	5	0.18112	0.1812	-1624.536402	0.1811	-1624.536403	-0.000002	1	1	1158	802.3	355.7	1	TRUE	E	CG4730	FBgn0039355	CG4730
GI10355	FBgn0133119	GI10355	0.0023949	0.0189991	0.126053	6.36E-14	2185.45	6691.55	57	41	16	0.15418	0.1206	-6373.550471	0.19	-6369.538096	8.02475	0.01809038	0.351136315580153	4452	3244.7	1186.3	14	TRUE	B	CG33298	FBgn0032120	CG33298
GI10356	FBgn0133120	GI10356	0.000873446	0.0372808	0.0234288	9.74E-15	714.887	2291.11	28	26	2	0.02814	0.0282	-2159.842766	0.0282	-2159.842816	-0.0001	1	1	1503	1087.7	415.3	1	TRUE	E	Ssadh	FBgn0039349	CG4685
GI10359	FBgn0133123	GI10359	0.00446982	0.0217835	0.205193	0.000283301	605.491	2019.51	22	13	9	0.20282	0.203	-1893.244558	0.203	-1893.24457	-0.000024	1	1	1314	1003.1	307.9	1	TRUE	E	CG4582	FBgn0039344	CG4582
GI10361	FBgn0133125	GI10361	0.0032425	0.0244963	0.132367	2.53E-07	788.362	2781.64	28	19	9	0.16422	0.1643	-2592.135842	0.1643	-2592.135856	-0.000028	1	1	1785	1319	466	2	TRUE	E	CG6654	FBgn0038301	CG6654
GI10362	FBgn0133126	GI10362	0.000639992	0.0150172	0.0426173	0.000215105	470.814	1563.19	8	7	1	0.0801	0.0801	-1417.663827	0.0801	-1417.663829	-0.000004	1	1	1017	656.6	360.4	2	TRUE	E	Aos1	FBgn0029512	CG12276
GI10363	FBgn0133127	GI10363	0.000725321	0.0103356	0.070177	9.79E-07	1363.9	4138.1	17	14	3	0.08111	0.0811	-3851.701714	0.0811	-3851.701718	-0.000008	1	1	2751	1956.4	794.6	4	TRUE	E	Hmgcr	FBgn0263782	CG10367
GI10368	FBgn0133132	GI10368	0.00181365	0.0199813	0.0907676	4.29E-09	1115.76	3312.24	28	22	6	0.12914	0.1	-3171.157345	0.2145	-3164.817241	12.680208	0.001764119	0.0736693773190789	2214	1623.3	590.7	2	TRUE	E	CG9801	FBgn0037623	CG9801
GI10369	FBgn0133133	GI10369	0.000974196	0.0271921	0.0358264	7.18E-09	561.691	2054.31	17	15	2	0.09654	0.0966	-1835.158458	0.0966	-1835.158463	-0.00001	1	1	1308	881	427	3	TRUE	E	M1BP	FBgn0037621	CG9797
GI10370	FBgn0133134	GI10370	0.00487131	0.02828	0.172253	4.24E-05	504.441	1853.56	23	14	9	0.21536	0.2154	-1680.085613	0.2155	-1680.085616	-0.000006	1	1	1182	880.9	295.1	3	TRUE	E
GI10371	FBgn0133135	GI10371	0.000321041	0.025796	0.0124454	1.01E-14	946.469	3115.53	25	24	1	0.02779	0.0278	-2829.518076	0.0278	-2829.518082	-0.000012	1	1	2031	1483.1	547.9	4	TRUE	E	m-cup	FBgn0038488	CG11896
GI10372	FBgn0133136	GI10372	0.00225713	0.0165351	0.136505	0.00452809	366.878	1331.12	9	6	3	0.1276	0.1276	-1192.744252	0.128	-1192.74426	-0.000016	1	1	849	611.8	237.2	2	TRUE	E	pinta	FBgn0038966	CG13848
GI10373	FBgn0133137	GI10373	0.000875737	0.0260565	0.0336092	4.77E-10	702.877	2285.12	20	18	2	0.03417	0.0342	-2112.391701	0.0342	-2112.391712	-0.000022	1	1	1497	1126.9	364.1	2	TRUE	E	Nop56	FBgn0038964	CG13849
GI10374	FBgn0133138	GI10374	0.00530868	0.0206793	0.256714	0.000269526	833.463	2646.54	31	17	14	0.27839	0.2785	-2563.542802	0.2785	-2563.542807	-0.00001	1	1	1740	1249.6	490.4	5	TRUE	E	CG13850	FBgn0038961	CG13850
GI10375	FBgn0133139	GI10375	0.00186767	0.0341157	0.0547453	1.34E-08	509.723	1608.28	20	17	3	0.06861	0.0687	-1519.19467	0.0687	-1519.194676	-0.000012	1	1	1059	747.1	311.9	0	FALSE	E	CG13857	FBgn0038958	CG13857
GI10376	FBgn0133140	GI10376	0.00148676	0.0183441	0.0810486	0.000363429	441.462	1346.54	10	8	2	0.16812	0.1682	-1261.575375	0.1682	-1261.575377	-0.000004	1	1	894	599.2	294.8	3	TRUE	E	CG5379	FBgn0038956	CG5379
GI10377	FBgn0133141	GI10377	0.00576499	0.021333	0.270238	1.02E-07	1711.64	5920.36	70	36	34	0.28846	0.2888	-5571.550879	0.2886	-5571.546433	0.008892	0.995563869	1	3816	2771.4	1044.6	4	TRUE	B	mus201	FBgn0002887	CG10890
GI10381	FBgn0133145	GI10381	0.00501446	0.0211158	0.237474	1.64E-05	1032.6	3101.4	37	21.5	15.5	0.18451	0.1846	-2939.354307	0.1846	-2939.354312	-0.00001	1	1	2067	1590.9	476.1	0	FALSE	E	CG14523	FBgn0039612	CG14523
GI10383	FBgn0133147	GI10383	0.00146992	0.0197426	0.0744541	4.64E-09	975.109	3404.89	24	19	5	0.08629	0.1	-3099.795141	0.0896	-3098.907958	1.774366	0.411814201	1	2190	1652.4	537.6	4	TRUE	E	Hpr1	FBgn0037382	CG2031
GI10384	FBgn0133148	GI10384	0.00232486	0.016686	0.13933	0.00493218	363.597	1292.4	9	6	3	0.15815	0.1582	-1151.041145	0.1582	-1151.041147	-0.000004	1	1	828	652	176	1	TRUE	E	CG10340	FBgn0022344	CG10340
GI10385	FBgn0133149	GI10385	0.00120003	0.0222903	0.0538362	1.06E-08	774.053	2501.95	20	17	3	0.03981	0.0398	-2265.173775	0.0398	-2265.173798	-0.000046	1	1	1638	1250.4	387.6	6	TRUE	E	CG10345	FBgn0027562	CG10345
GI10388	FBgn0133152	GI10388	0.00851955	0.0150208	0.567183	0.164253	605.189	2124.81	27	9	18	0.43146	0.3	-1966.769674	0.4878	-1965.673855	2.191638	0.334265731	1	1365	1003.1	361.9	0	FALSE	B	CG31897	FBgn0051897	CG31897
GI10391	FBgn0133155	GI10391	0.00348938	0.011726	0.297575	0.0833668	429.743	1436.26	10	5	5	0.22801	0.2276	-1290.903288	0.2281	-1290.903286	0.000004	0.999998	1	933	679.7	253.3	3	TRUE	E	Decay	FBgn0028381	CG14902
GI10394	FBgn0133158	GI10394	0.00117931	0.0176614	0.0667732	2.21E-24	3265.53	10183.5	69	57	12	0.06941	0.0706	-9314.685217	0.0728	-9314.137377	1.09568	0.578197369	1	6726	5207	1516	11	TRUE	E	Cad89D	FBgn0038439	CG14900
GI10395	FBgn0133159	GI10395	0.000633418	0.0204316	0.0310019	8.39E-16	1438.79	4738.21	32	29	3	0.02264	0.0229	-4317.234767	0.0293	-4313.113019	8.243496	0.016216144	0.328453807041467	3090	2273.4	813.6	2	TRUE	E	Rpn2	FBgn0028692	CG11888
GI10396	FBgn0133160	GI10396	0.000794567	0.0197387	0.0402543	1.81E-19	2001.93	6296.07	44	39	5	0.04693	0.0469	-5902.222936	0.047	-5902.222958	-0.000044	1	1	4149	2936.6	1212.4	6	TRUE	E	CG11897	FBgn0039644	CG11897
GI10397	FBgn0133161	GI10397	0.00240784	0.0111267	0.216403	2.13E-05	1720.31	5407.69	32	19	13	0.14428	0.1444	-4885.948601	0.1443	-4885.948607	-0.000012	1	1	3564	2791.9	772.1	5	TRUE	E	CG11898	FBgn0039645	CG11898
GI10398	FBgn0133162	GI10398	0.00252769	0.0375972	0.0672309	7.13E-05	245.43	792.57	11	9	2	0.06096	0.061	-755.757157	0.061	-755.757181	-0.000048	1	1	519	406.4	112.6	1	TRUE	E	CG14515	FBgn0039648	CG14515
GI10399	FBgn0133163	GI10399	0.00174653	0.01434	0.121794	3.53E-05	844.847	2866.15	17	12	5	0.12594	0.126	-2626.771047	0.126	-2626.771051	-0.000008	1	1	1857	1403	451	0	FALSE	B	fu2	FBgn0029173	CG9233
GI10400	FBgn0133164	GI10400	0.00181571	0.0195674	0.0927923	7.72E-05	517.749	1654.25	13	10	3	0.07169	0.0717	-1515.112313	0.0717	-1515.112334	-0.000042	1	1	1086	874.9	211.1	2	TRUE	E	CG11899	FBgn0014427	CG11899
GI10401	FBgn0133165	GI10401	0.000632394	0.0196501	0.0321827	1.17E-05	464.039	1581.96	10	9	1	0.04689	0.0469	-1431.473626	0.0469	-1431.473631	-0.00001	1	1	1023	768.8	254.2	1	TRUE	E	CG14507	FBgn0039655	CG14507
GI10403	FBgn0133167	GI10403	0.00136463	0.00815027	0.167433	0.000104389	1603.72	5134.28	20	13	7	0.12965	0.1	-4709.979416	0.1572	-4707.689318	4.580196	0.101256538	0.912962890561079	3375	2462.7	903.3	3	TRUE	E	Usp1	FBgn0028476	CG15817
GI10408	FBgn0133172	GI10408	0.00287463	0.0183279	0.156844	0.0322944	220.924	697.076	6	4	2	0.09103	0.0941	-652.055509	0.2595	-651.86654	0.377938	0.827812168	1	459	365.4	93.6	0	FALSE	E	NP15.6	FBgn0027785	CG6008
GI10409	FBgn0133173	GI10409	0.00164441	0.0150114	0.109544	9.06E-05	672.848	2435.15	14	10	4	0.13916	0.1392	-2189.101845	0.1392	-2189.10185	-0.00001	1	1	1554	1142.5	411.5	3	TRUE	E
GI10412	FBgn0133176	GI10412	0.00320503	0.0117662	0.272394	0.000551093	1370.53	4377.47	30	16	14	0.25654	0.2	-4069.144905	0.288	-4066.689498	4.910814	0.085828256	0.836858456159754	2874	2168.4	705.6	5	TRUE	E	CG31064	FBgn0051064	CG31064
GI10413	FBgn0133177	GI10413	0.00130133	0.0213918	0.0608333	7.78E-08	758.669	2307.33	19	16	3	0.05686	0.0569	-2101.030224	0.0569	-2101.030239	-0.00003	1	1	1533	1170	363	3	TRUE	E	dmrt99B	FBgn0039683	CG15504
GI10415	FBgn0133179	GI10415	0.00465228	0.0285541	0.162928	0.000202125	428.305	1293.69	18	12	6	0.28264	0.2828	-1255.295529	0.2828	-1255.295532	-0.000006	1	1	861	610.6	250.4	2	TRUE	E	CG15506	FBgn0039686	CG15506
GI10418	FBgn0133182	GI10418	0.00242551	0.0203106	0.119421	2.06E-16	2195.82	7020.18	61	44	17	0.13139	0.1	-6676.010515	0.3584	-6669.63672	12.74759	0.001705674	0.072662857147651	4608	3438.9	1169.1	7	TRUE	E	Kul	FBgn0039688	CG1964
GI10419	FBgn0133183	GI10419	0.000732391	0.0229644	0.0318924	1.11E-05	397.942	1366.06	10	9	1	0.04247	0.0425	-1255.008017	0.0425	-1255.008026	-0.000018	1	1	882	630.2	251.8	1	TRUE	E	CIA30	FBgn0039689	CG7598
GI10421	FBgn0133185	GI10421	0.00154471	0.0168102	0.0918914	4.17E-15	2165.64	6480.36	46	36	10	0.08869	0.0887	-6095.579946	0.0887	-6095.579991	-0.00009	1	1	4323	3305.2	1017.8	7	TRUE	B	d	FBgn0262029	CG42840
GI10422	FBgn0133186	GI10422	0.000358508	0.0153068	0.0234215	1.31E-07	791.994	2790.01	13	12	1	0.03663	0.0366	-2488.488699	0.0366	-2488.488709	-0.00002	1	1	1791	1215.9	575.1	2	TRUE	E	IntS11	FBgn0039691	CG1972
GI10423	FBgn0133187	GI10423	0.000503633	0.0167003	0.0301572	1.59E-11	1271.52	3972.48	23	21	2	0.04479	0.0448	-3704.940461	0.0448	-3704.940467	-0.000012	1	1	2622	1841	781	8	TRUE	E	yata	FBgn0260990	CG1973
GI10426	FBgn0133190	GI10426	0.00186016	0.012123	0.153441	0.000317199	914.722	2691.28	16	11	5	0.14016	0.1402	-2501.99521	0.1403	-2501.996549	-0.002678	1	1	1803	1351.1	451.9	2	TRUE	E	kay	FBgn0001297	CG33956
GI10427	FBgn0133191	GI10427	0.00599099	0.0298927	0.200417	0.000166359	477.737	1508.26	23	14	9	0.17594	0.1755	-1440.073891	0.1817	-1439.898465	0.350852	0.839099488	1	993	778.2	214.8	1	TRUE	E	sro	FBgn0262112	CG12068
GI10429	FBgn0133193	GI10429	0.000256102	0.0164294	0.015588	2.11E-11	1107.64	3905.36	19	18	1	0.01452	0.0146	-3510.000908	0.0219	-3509.959883	0.08205	0.959805135	1	2508	1920.8	584.2	8	TRUE	E	Vps16A	FBgn0261241	CG8454
GI10432	FBgn0133196	GI10432	0.00472532	0.0169384	0.278971	0.0482031	358.24	1273.76	12	6	6	0.35105	0.3	-1156.297268	0.4213	-1154.961275	2.671986	0.262896989	1	816	635.6	180.4	0	FALSE	E	CG15561	FBgn0039829	CG15561
GI10433	FBgn0133197	GI10433	0.0020045	0.0136877	0.146445	8.53E-05	884.726	2997.27	18	12	6	0.27074	0.2	-2732.261089	0.3153	-2727.306482	9.909214	0.007050851	0.188663302048319	1944	1285.5	655.5	4	TRUE	E	Zwilch	FBgn0061476	CG18729
GI10435	FBgn0133199	GI10435	0.00106153	0.0148002	0.071724	2.46E-13	2047.07	6598.93	37	30	7	0.08625	0.0885	-5985.584174	0.0984	-5984.388908	2.390532	0.302623446	1	4323	3399.5	923.5	15	TRUE	E	mesh	FBgn0051004	CG31004
GI10437	FBgn0133201	GI10437	0.00178548	0.0123793	0.144231	0.00085647	733.035	2242.96	13	9	4	0.18205	0.1821	-2067.547717	0.1821	-2067.547719	-0.000004	1	1	1488	1058.8	429.2	7	TRUE	E	stops	FBgn0086704	CG31006
GI10438	FBgn0133202	GI10438	0.0031562	0.0157975	0.199791	2.17E-05	1151.46	3492.54	29	18	11	0.22955	0.2	-3320.204899	0.2622	-3317.33149	5.746818	0.056505969	0.68009856157346	2322	1689.1	632.9	1	TRUE	E
GI10439	FBgn0133203	GI10439	0.00408969	0.0188223	0.217279	0.000138427	806.968	2697.03	26	15	11	0.31784	0.3	-2550.075301	0.3474	-2549.354803	1.440996	0.486509914	1	1752	1273.8	478.2	9	TRUE	E	CG15553	FBgn0039817	CG15553
GI10442	FBgn0133206	GI10442	0.00103192	0.0163975	0.0629318	2.55E-05	616.54	1939.46	12	10	2	0.04167	0.0417	-1784.264712	0.0417	-1784.264719	-0.000014	1	1	1278	924.9	353.1	3	TRUE	B	PIG-U	FBgn0032052	CG13089
GI10444	FBgn0133208	GI10444	0.00131321	0.0206192	0.0636888	0.00388813	245.841	762.159	6	5	1	0.19943	0.1	-729.884136	0.3507	-727.486662	4.794948	0.090947397	0.861327576756152	504	354.2	149.8	0	FALSE	E	CG31007	FBgn0051007	CG31007
GI10445	FBgn0133209	GI10445	0.00156522	0.019442	0.0805068	1.69E-07	885.776	2558.22	21	17	4	0.05628	0.0563	-2414.082402	0.0563	-2414.082414	-0.000024	1	1	1728	1324	395	0	FALSE	E	5-HT7	FBgn0004573	CG12073
GI10446	FBgn0133210	GI10446	0.00286808	0.0206298	0.139026	0.00315393	344.003	1048	10	7	3	0.14293	0.143	-1010.554153	0.143	-1010.554159	-0.000012	1	1	699	514.7	181.3	0	FALSE	E	Ctr1C	FBgn0062411	CG15551
GI10447	FBgn0133211	GI10447	0.000863603	0.0285481	0.0302508	2.28E-26	1784.97	5793.03	55	50	5	0.03082	0.0311	-5312.514677	0.031	-5310.997965	3.033424	0.219432195	1	3792	2871.5	917.5	8	TRUE	E	kibra	FBgn0262127	CG33967
GI10448	FBgn0133212	GI10448	0.00438332	0.0213807	0.205012	1.39E-09	1707.87	5720.13	61	36	25	0.2017	0.2	-5377.308827	0.2655	-5369.02082	16.576014	0.000251515	0.0191196582335329	3714	2810.4	903.6	13	TRUE	E	trp	FBgn0003861	CG7875
GI10450	FBgn0133214	GI10450	0.00997745	0.0288857	0.345412	0.0674356	211.741	706.259	13	6	7	0.43766	0.4378	-672.576818	0.4378	-672.576818	0	1	1	459	342.8	116.2	1	TRUE	E	CG15517	FBgn0039718	CG15517
GI10451	FBgn0133215	GI10451	0.0029351	0.0202467	0.144967	3.19E-06	851.029	2730.97	25	17	8	0.20773	0.2078	-2574.043447	0.2078	-2574.043454	-0.000014	1	1	1791	1283.8	507.2	0	FALSE	E	DNApol-alpha73	FBgn0005696	CG5923
GI10452	FBgn0133216	GI10452	0.0012585	0.0110588	0.1138	0.00751002	455.469	1590.53	7	5	2	0.05667	0.0568	-1421.223483	0.0567	-1421.223485	-0.000004	1	1	1023	817.2	205.8	2	TRUE	E	CG11251	FBgn0036346	CG11251
GI10453	FBgn0133217	GI10453	0.00219078	0.0177678	0.123301	2.46E-05	654.935	2057.06	16	11.5	4.5	0.10389	0.1039	-1925.558657	0.104	-1925.558661	-0.000008	1	1	1356	960.2	395.8	0	FALSE	B	CG13090	FBgn0032054	CG13090
GI10454	FBgn0133218	GI10454	0.00773575	0.0160194	0.482899	0.232598	252.374	779.626	10	4	6	0.45477	0.3	-775.540388	0.5271	-774.221548	2.63768	0.267445359	1	516	393.2	122.8	1	TRUE	E	mRpL35	FBgn0038923	CG13410
GI10455	FBgn0133219	GI10455	0.000526573	0.0144167	0.0365251	5.77E-07	560.261	1899.74	9	8	1	0.05547	0.0555	-1685.26954	0.0555	-1685.269545	-0.00001	1	1	1230	860.3	369.7	1	TRUE	E	ND-42	FBgn0019957	CG6343
GI10456	FBgn0133220	GI10456	0.00232182	0.026497	0.0876259	1.67E-11	1037.09	3450.91	35	27	8	0.10703	0.1	-3213.362887	0.1254	-3212.624613	1.476548	0.477938125	1	2244	1686.8	557.2	6	TRUE	E	pit	FBgn0266581	CG6375
GI10457	FBgn0133221	GI10457	0.00107895	0.00664067	0.162477	0.0351785	605.02	1854.98	6	4	2	0.31449	0.3145	-1686.239061	0.3145	-1686.239062	-0.000002	1	1	1230	769.7	460.3	6	TRUE	E	how	FBgn0264491	CG10293
GI10458	FBgn0133222	GI10458	0.00438308	0.0102073	0.429406	0.272976	295.912	1144.09	8	3	5	0.78364	0.5	-1035.27111	0.8043	-1034.127101	2.288018	0.318539434	1	720	536	184	3	TRUE	E
GI10459	FBgn0133223	GI10459	0.00585818	0.016831	0.348058	0.0970216	300.416	1199.58	12	5	7	0.36719	0.3	-1084.856707	0.414	-1083.837356	2.038702	0.360829042	1	750	585.9	164.1	3	TRUE	E	CG13408	FBgn0038929	CG13408
GI10461	FBgn0133225	GI10461	0.00371877	0.0147357	0.252365	0.00404691	753.843	2426.16	20	11	9	0.29599	0.2961	-2232.913659	0.2967	-2232.918615	-0.009912	1	1	1593	1114.3	472.7	5	TRUE	E	CG13407	FBgn0038931	CG13407
GI10462	FBgn0133226	GI10462	0.00655704	0.0227507	0.288212	0.00101612	669.369	2297.63	30	15	15	0.3677	0.3679	-2219.571643	0.3683	-2219.576585	-0.009884	1	1	1485	1065.5	416.5	2	TRUE	E	Ir94c	FBgn0051423	CG31423
GI10463	FBgn0133227	GI10463	0.0117354	0.0147823	0.79388	0.535326	614.857	2061.14	33	9	24	0.81913	0.8196	-2024.977467	0.8196	-2024.977467	0	1	1	1338	998.4	339.6	1	TRUE	E	Ir94c	FBgn0051423	CG31423
GI10464	FBgn0133228	GI10464	0.00137328	0.027085	0.0507028	9.77E-12	864.605	2915.4	27	23	4	0.05444	0.0545	-2723.562496	0.0545	-2723.56252	-0.000048	1	1	1890	1394.4	495.6	3	TRUE	B	Acer	FBgn0016122	CG10593
GI10465	FBgn0133229	GI10465	0.00381698	0.0173281	0.220277	4.04E-10	2160.02	7616.98	66	37	29	0.22787	0.2	-6858.221781	0.2422	-6857.337036	1.76949	0.412819429	1	4908	3710.6	1167.4	10	TRUE	E	CG42390	FBgn0259736	CG42390
GI10468	FBgn0133232	GI10468	0.00452137	0.0369643	0.122317	1.42E-21	1705.1	5656.9	87	61.5	25.5	0.10365	0.1034	-5301.843317	0.111	-5301.771547	0.14354	0.930744943	1	3681	2838.9	842.1	4	TRUE	E	Gld2	FBgn0038934	CG5732
GI10469	FBgn0133233	GI10469	0.000627075	0.0172359	0.0363819	1.32E-13	1525.88	4786.12	29	26	3	0.04076	0.0408	-4407.747383	0.0408	-4407.747395	-0.000024	1	1	11190	2373.2	782.8	16	TRUE	E	SKIP	FBgn0051163	CG31163
GI10470	FBgn0133234	GI10470	0.000730254	0.00833117	0.0876532	0.0009012	844.893	2740.11	9	7	2	0.06259	0.0626	-2417.124361	0.0626	-2417.124369	-0.000016	1	1	1794	1438	353	8	TRUE	E	CG7084	FBgn0038938	CG7084
GI10472	FBgn0133236	GI10472	0.00699604	0.0169547	0.41263	0.074452	417.548	1292.45	16	7	9	0.31327	0.2	-1225.655717	0.3362	-1222.717326	5.876782	0.052950858	0.65553753714703	858	678.5	173.5	2	TRUE	E	CG7080	FBgn0038941	CG7080
GI10477	FBgn0133241	GI10477	0.00259555	0.0185669	0.139794	0.0235849	218.115	771.885	6	4	2	0.17691	0.177	-689.580065	0.177	-689.580066	-0.000002	1	1	495	366.6	128.4	3	TRUE	E	Muted	FBgn0083967	CG34131
GI10478	FBgn0133242	GI10478	0.00298816	0.0225741	0.132371	0.00051663	404.717	1341.28	13	9	4	0.19186	0.1919	-1242.382704	0.1917	-1242.382708	-0.000008	1	1	873	615.1	257.9	1	TRUE	E	CG7071	FBgn0260467	CG7071
GI10479	FBgn0133243	GI10479	0.00429158	0.0228213	0.188051	0.0341619	177.955	701.045	7	4	3	0.19216	0.1947	-614.756451	0.1951	-614.756489	-0.000076	1	1	441	344.5	93.5	1	TRUE	E	CG31142	FBgn0047114	CG31142
GI10480	FBgn0133244	GI10480	0.00479804	0.0165989	0.289059	0.00553289	670.057	2299.94	22	11	11	0.349	0.3491	-2109.935443	0.3491	-2109.935444	-0.000002	1	1	1485	1046.3	438.7	3	TRUE	E	spo	FBgn0003486	CG10594
GI10481	FBgn0133245	GI10481	0.00152932	0.0169072	0.0904534	0.00179756	358.893	1309.11	8	6	2	0.16433	0.1644	-1161.737437	0.1644	-1161.737439	-0.000004	1	1	834	566.6	267.4	1	TRUE	E	CG13599	FBgn0039128	CG13599
GI10483	FBgn0133247	GI10483	0.00112361	0.0266516	0.0421592	7.99E-08	534.686	1781.31	16	14	2	0.046	0.046	-1671.240308	0.046	-1671.240325	-0.000034	1	1	1158	849.3	308.7	2	TRUE	E	CG5844	FBgn0038049	CG5844
GI10486	FBgn0133250	GI10486	0.00115247	0.0317363	0.0363138	2.67E-05	289.629	868.371	10	9	1	0.03037	0.0304	-857.232626	0.0304	-857.232657	-0.000062	1	1	579	436.6	142.4	0	FALSE	E	CG5538	FBgn0038052	CG5538
GI10488	FBgn0133252	GI10488	0.00199097	0.0175466	0.113467	7.23E-05	634.263	2011.74	15	11	4	0.1153	0.1154	-1848.379339	0.1154	-1848.379348	-0.000018	1	1	1323	1005.6	317.4	3	TRUE	E	CG18549	FBgn0038053	CG18549
GI10489	FBgn0133253	GI10489	0.00196839	0.044041	0.0446944	1.10E-16	771.516	2543.48	38	33	5	0.08303	0.0867	-2438.869415	0.0787	-2434.727396	8.284038	0.015890736	0.325560162677419	1668	1194.8	461.2	7	TRUE	E	CG9795	FBgn0037234	CG9795
GI10490	FBgn0133254	GI10490	0.000325103	0.0125566	0.0258909	6.12E-07	883.385	3076.62	12	11	1	0.02982	0.0298	-2741.30075	0.0298	-2741.300756	-0.000012	1	1	1980	1472.5	507.5	3	TRUE	E	dgt6	FBgn0039638	CG11881
GI10491	FBgn0133255	GI10491	0.000566199	0.012803	0.0442239	1.24E-10	1575.51	5300.49	23	20	3	0.04907	0.0494	-4775.04224	0.0491	-4775.038104	0.008272	0.995872541	1	3438	2517.2	920.8	5	TRUE	E	yem	FBgn0005596	CG14513
GI10494	FBgn0133258	GI10494	0.000797737	0.0212035	0.0376229	4.31E-21	2008.94	6271.06	47	42	5	0.03272	0.0327	-5799.627153	0.0327	-5799.627219	-0.000132	1	1	4146	3203.1	936.9	13	TRUE	E	Ser	FBgn0004197	CG6127
GI10497	FBgn0133261	GI10497	0.000658551	0.0162769	0.0404593	1.54E-08	993.696	3038.3	18	16	2	0.02795	0.028	-2782.209197	0.028	-2782.209239	-0.000084	1	1	2016	1561	455	1	TRUE	E	CG12581	FBgn0037213	CG12581
GI10498	FBgn0133262	GI10498	0.00809731	0.0169255	0.478408	0.22925	239.006	744.994	10	4	6	0.21054	0.2107	-703.66991	0.2107	-703.669914	-0.000008	1	1	492	403.9	88.1	2	TRUE	B	CG17261	FBgn0031501	CG17261
GI10499	FBgn0133263	GI10499	0.00307103	0.0203314	0.151049	0.0292209	199.419	652.581	6	4	2	0.11389	0.1203	-606.835258	0.1293	-606.832884	0.004748	0.997628816	1	426	343.8	82.2	0	FALSE	E	Dsk	FBgn0000500	CG18090
GI10500	FBgn0133264	GI10500	0.0018422	0.025282	0.072866	1.94E-16	1528.52	4891.48	47	38	9	0.0581	0.0601	-4559.453124	0.0649	-4556.798332	5.309584	0.070313462	0.758469359588285	3213	2557.8	649.2	6	TRUE	E	CG14395	FBgn0038073	CG14395
GI10504	FBgn0133268	GI10504	0.00458874	0.0224035	0.204822	0.000400366	543.67	1967.33	21	12	9	0.21025	0.2104	-1785.435329	0.2104	-1785.435342	-0.000026	1	1	1269	956.9	294.1	5	TRUE	E	Rad60	FBgn0039065	CG4449
GI10506	FBgn0133270	GI10506	0.000393014	0.0265215	0.0148187	3.77E-24	1611.78	5090.22	44	42	2	0.01383	0.0138	-4752.80246	0.0138	-4752.802564	-0.000208	1	1	3354	2594.7	753.3	11	TRUE	E	CG4467	FBgn0039064	CG4467
GI10508	FBgn0133272	GI10508	0.00290049	0.0249267	0.116361	1.83E-17	1937.43	6390.57	66	47.5	18.5	0.14329	0.1179	-5910.379554	0.1462	-5909.268317	2.222474	0.329151549	1	4170	3033.5	1130.5	8	TRUE	E	cnc	FBgn0262975	CG43286
GI10509	FBgn0133273	GI10509	0.00236045	0.0192161	0.122837	4.16E-22	3478.8	11032.2	92	66	26	0.12256	0.1	-10364.91849	0.127	-10362.17132	5.494326	0.064109482	0.727769087370536	7257	5511	1743	5	TRUE	B	FASN2	FBgn0042627	CG3524
GI10510	FBgn0133274	GI10510	0.00244391	0.0153533	0.159178	0.00336941	460.61	1639.39	11	7	4	0.25052	0.2506	-1473.056228	0.2506	-1473.056231	-0.000006	1	1	1053	760.4	286.6	0	FALSE	E	VhaAC39-2	FBgn0039058	CG4624
GI10511	FBgn0133275	GI10511	0.00546413	0.0260375	0.209856	2.41E-07	1009.48	3520.52	45	25.8333	19.1667	0.26528	0.1997	-3288.408149	0.3065	-3284.913161	6.989976	0.030349113	0.485241800421914	2268	1655.3	609.7	1	TRUE	E	mrt	FBgn0039507	CG3361
GI10512	FBgn0133276	GI10512	0.00155691	0.0160786	0.0968311	1.40E-13	2137.37	7072.63	45	34	11	0.23036	0.2	-6584.130701	0.247	-6575.349457	17.562488	0.000153587	0.013354705239726	4608	3261.4	1343.6	4	TRUE	E	l(3)mbt	FBgn0002441	CG5954
GI10513	FBgn0133277	GI10513	0.00404585	0.0207868	0.194635	0.0020324	438.994	1487.01	15	9	6	0.24384	0.2453	-1372.959102	0.2439	-1372.959062	0.00008	0.999960001	1	963	670.2	292.8	2	TRUE	E	CG14262	FBgn0039503	CG14262
GI10514	FBgn0133278	GI10514	0.00123943	0.0157693	0.0785973	5.27E-16	2371.08	8074.92	47	37	10	0.09639	0.0964	-7292.832295	0.0964	-7292.832313	-0.000036	1	1	5223	3904.5	1318.5	10	TRUE	E	woc	FBgn0010328	CG5965
GI10516	FBgn0133280	GI10516	0.00128054	0.0161463	0.0793082	0.000320739	500.821	1563.18	10	8	2	0.06331	0.0633	-1448.012283	0.0633	-1448.012287	-0.000008	1	1	1032	744.5	287.5	0	FALSE	E	CG8043	FBgn0037610	CG8043
GI10518	FBgn0133282	GI10518	0.000934901	0.00987828	0.0946421	0.000145137	917.103	3210.9	12	9	3	0.06945	0.0695	-2848.282595	0.0695	-2848.282603	-0.000016	1	1	2064	1564.3	499.7	8	TRUE	E	Invadolysin	FBgn0086359	CG3953
GI10519	FBgn0133283	GI10519	0.00141237	0.0118163	0.119527	7.14E-10	2303.03	7086.97	37	27	10	0.21077	0.2108	-6587.236668	0.211	-6587.236681	-0.000026	1	1	4695	3214.7	1480.3	3	TRUE	E	loco	FBgn0020278	CG5248
GI10520	FBgn0133284	GI10520	0.000360838	0.0152537	0.0236557	1.58E-28	3510.02	11088	57	53	4	0.02797	0.0281	-10079.21756	0.0428	-10075.94238	6.550348	0.03781029	0.55715867486095	7299	5314.7	1984.3	4	TRUE	B	FASN1	FBgn0283427	CG3523
GI10521	FBgn0133285	GI10521	0.00242048	0.0168287	0.14383	1.80E-07	1261.92	4138.08	31	21	10	0.14741	0.1475	-3823.230679	0.1475	-3823.230686	-0.000014	1	1	2700	2098.9	601.1	10	TRUE	E	CG31156	FBgn0051156	CG31156
GI10522	FBgn0133286	GI10522	0.00718546	0.0201884	0.35592	0.155663	200.812	699.188	9	4	5	0.38582	0.3	-662.347611	0.528	-661.149532	2.396158	0.301773362	1	450	346.4	103.6	0	FALSE	E	btn	FBgn0014949	CG5264
GI10524	FBgn0133288	GI10524	0.0024387	0.0142896	0.170663	1.14E-14	3673.79	11500.2	80	52	28	0.17999	0.1833	-10666.98086	0.2175	-10661.01298	11.935776	0.002559642	0.0936445394524496	7590	5720.4	1863.6	2	TRUE	E	Apc	FBgn0015589	CG1451
GI10525	FBgn0133289	GI10525	0.000788461	0.0308148	0.0255871	9.35E-14	828.079	2537.92	27	25	2	0.03296	0.033	-2425.966711	0.033	-2425.966733	-0.000044	1	1	1683	1181.2	501.8	5	TRUE	E	WASp	FBgn0024273	CG1520
GI10526	FBgn0133290	GI10526	0.000692168	0.0187247	0.0369654	5.34E-09	865.195	2890.8	18	16	2	0.04533	0.0453	-2682.741161	0.0453	-2682.741171	-0.00002	1	1	1878	1345.3	532.7	2	TRUE	E	CG1523	FBgn0039601	CG1523
GI10527	FBgn0133291	GI10527	0.000967692	0.0100689	0.0961067	7.03E-06	1299.79	4136.21	17	13	4	0.09399	0.094	-3814.753744	0.094	-3814.753753	-0.000018	1	1	2718	1943	775	2	TRUE	E	wdn	FBgn0005642	CG1454
GI10528	FBgn0133292	GI10528	0.00383354	0.0172221	0.222595	0.00237581	587.342	1830.66	17	10	7	0.33737	0.3	-1750.871617	0.4266	-1747.158333	7.426568	0.024397271	0.424618978135246	1209	840	369	1	TRUE	E	aqrs	FBgn0039598	CG14061
GI10529	FBgn0133293	GI10529	0.00622055	0.0144622	0.430124	0.027428	837.773	2744.23	29	12	17	0.55616	0.3	-2635.641447	0.6089	-2629.381475	12.519944	0.001911299	0.0785530856796117	1794	1313	478	1	TRUE	E	CG9997	FBgn0039597	CG9997
GI10531	FBgn0133295	GI10531	0.000544099	0.0149152	0.0364796	2.68E-05	609.433	1838.57	10	9	1	0.03697	0.037	-1705.452659	0.037	-1705.45266	-0.000002	1	1	1224	897.2	326.8	3	TRUE	B	fusl	FBgn0031702	CG14021
GI10532	FBgn0133296	GI10532	0.00302594	0.0165585	0.182743	0.000102614	854.856	2649.14	22	14	8	0.32263	0.2	-2489.481174	0.3858	-2486.059669	6.84301	0.03266324	0.513192861138614	1752	1260.1	491.9	6	TRUE	E	CG10000	FBgn0039596	CG10000
GI10533	FBgn0133297	GI10533	0.00121713	0.0242203	0.0502525	7.99E-07	545.454	1644.55	15	13	2	0.03988	0.0399	-1498.616056	0.0399	-1498.616079	-0.000046	1	1	1095	875.2	219.8	3	TRUE	E	AstA-R2	FBgn0039595	CG10001
GI10534	FBgn0133298	GI10534	0.00153243	0.0229871	0.0666649	6.61E-05	397.554	1306.45	11	9	2	0.06884	0.0689	-1201.545967	0.0689	-1201.545977	-0.00002	1	1	852	655.3	196.7	1	TRUE	E	TFAM	FBgn0038805	CG4217
GI10535	FBgn0133299	GI10535	0.00450926	0.0263689	0.171007	1.22E-05	656.099	2001.9	26	17	9	0.15865	0.1588	-1898.601275	0.1588	-1898.601289	-0.000028	1	1	1329	1022.3	306.7	0	FALSE	E	CG10877	FBgn0038804	CG10877
GI10537	FBgn0133301	GI10537	0.00268287	0.0134246	0.199848	0.00280072	563.691	1680.31	12	7.5	4.5	0.16505	0.1	-1602.15718	1.3987	-1596.188225	11.93791	0.002556912	0.0936445394524496	1122	805.2	316.8	4	TRUE	E	att-ORFA	FBgn0067783	CG4241
GI10539	FBgn0133303	GI10539	0.00152663	0.0260331	0.0586419	9.76E-10	723.037	2294.96	22	18.5	3.5	0.02641	0.0288	-2149.631807	0.0772	-2147.903376	3.456862	0.177562788	1	1509	1196.3	312.7	4	TRUE	E	MFS9	FBgn0038799	CG4288
GI10541	FBgn0133305	GI10541	0.00307911	0.00697265	0.441598	0.291	432.255	1301.74	7	3	4	0.2983	0.2984	-1244.240352	0.2984	-1244.240353	-0.000002	1	1	867	627.2	239.8	1	TRUE	E	Dic2	FBgn0038797	CG4323
GI10544	FBgn0133308	GI10544	0.00119162	0.0312783	0.0380974	7.86E-09	522.278	1679.72	18	16	2	0.03435	0.0344	-1484.665616	0.0344	-1484.665637	-0.000042	1	1	1101	891.9	209.1	1	TRUE	E	CG4335	FBgn0038795	CG4335
GI10546	FBgn0133310	GI10546	0.00180122	0.0122516	0.147019	6.22E-08	1892.68	6114.32	34	23	11	0.12918	0.1	-5637.574572	0.1252	-5633.845913	7.457318	0.024025032	0.420107136694215	4005	3095.5	906.5	18	TRUE	E	Gfrl	FBgn0262869	CG43224
GI10550	FBgn0133314	GI10550	0.00292584	0.017459	0.167583	9.56E-16	3244.99	9931.01	85	56	29	0.16306	0.1496	-9354.286985	0.1754	-9351.893845	4.78628	0.091342418	0.862009476478455	6600	4984.6	1600.4	5	TRUE	E	gukh	FBgn0026239	CG31043
GI10551	FBgn0133315	GI10551	0.000682825	0.0148463	0.0459928	4.01E-10	1292.48	4395.52	22	19	3	0.04284	0.0429	-3986.61925	0.0429	-3986.619261	-0.000022	1	1	2844	2261.4	582.6	9	TRUE	E	Smg6	FBgn0039260	CG6369
GI10553	FBgn0133317	GI10553	0.00239187	0.0124616	0.19194	3.69E-11	3317.52	10887.5	67	41	26	0.29838	0.2999	-9891.025776	0.3028	-9890.649248	0.753056	0.686239903	1	7116	4788.9	2309.1	6	TRUE	B	Ncoa6	FBgn0031698	CG14023
GI10555	FBgn0133319	GI10555	0.00124828	0.0114795	0.10874	4.80E-08	1755.61	5612.39	27	20	7	0.15949	0.1595	-5178.971886	0.1595	-5178.971891	-0.00001	1	1	3690	2597	1081	7	TRUE	E	ssh	FBgn0029157	CG6238
GI10556	FBgn0133320	GI10556	0.000273837	0.0156227	0.0175282	1.98E-10	1099.53	3652.47	18	17	1	0.02809	0.0281	-3319.502619	0.0281	-3319.502628	-0.000018	1	1	2376	1609	767	1	TRUE	E	Osbp	FBgn0020626	CG6708
GI10557	FBgn0133321	GI10557	0.0030403	0.0165259	0.183972	0.000156594	795.344	2636.66	21	13	8	0.20002	0.2	-2472.059123	0.2111	-2471.223485	1.671276	0.433597758	1	1716	1263.6	452.4	1	TRUE	E
GI10558	FBgn0133322	GI10558	0.000629267	0.0176278	0.0356973	3.51E-09	918.364	3179.64	18	16	2	0.05191	0.0519	-2859.918167	0.0519	-2859.918172	-0.00001	1	1	2055	1470.7	578.3	0	FALSE	E	GckIII	FBgn0266465	CG5169
GI10559	FBgn0133323	GI10559	0.00373922	0.0079303	0.471511	0.0679998	1077.52	3887.48	23	8.5	14.5	0.55174	0.2	-3514.479911	0.7421	-3504.002434	20.954954	0.0000281637	0.0037635597	2487	1904	574	1	TRUE	E	cal1	FBgn0038478	CG5148
GI10560	FBgn0133324	GI10560	0.00357574	0.0188878	0.189315	0.000288368	643.364	2242.64	20	12	8	0.21588	0.1	-2039.046124	0.3062	-2035.279864	7.53252	0.023138439	0.412153697784011	1443	1099.4	343.6	4	TRUE	E	CG18472	FBgn0039463	CG18472
GI10563	FBgn0133327	GI10563	0.00242315	0.0243632	0.0994596	1.59E-05	500.59	1653.41	16	12	4	0.11568	0.1157	-1556.181272	0.1158	-1556.181281	-0.000018	1	1	1077	802.7	274.3	1	TRUE	E	lox	FBgn0039848	CG11335
GI10566	FBgn0133330	GI10566	0.00143136	0.0244261	0.0585994	1.13E-12	1123.47	3496.53	32	27	5	0.0621	0.0621	-3318.27241	0.0621	-3318.272431	-0.000042	1	1	2310	1648.6	661.4	3	TRUE	E	PNPase	FBgn0039846	CG11337
GI10568	FBgn0133332	GI10568	0.00137086	0.0308022	0.0445054	2.63E-10	629.593	2190.41	22	19	3	0.04859	0.0486	-2024.347266	0.0486	-2024.347625	-0.000718	1	1	1410	1058.3	351.7	0	FALSE	E	CG31204	FBgn0051204	CG31204
GI10570	FBgn0133334	GI10570	0.00933002	0.0369294	0.252645	0.000199477	457.888	1348.11	29	16.5	12.5	0.29376	0.2965	-1370.1297	0.3177	-1370.021747	0.215906	0.897669786	1	906	617.1	282.9	0	FALSE	E	CG7016	FBgn0039238	CG7016
GI10571	FBgn0133335	GI10571	0.0058327	0.0181107	0.322058	0.0409833	391.197	1204.8	14	7	7	0.34835	0.3486	-1177.719976	0.3486	-1177.719979	-0.000006	1	1	798	589.8	208.2	0	FALSE	E	Elal	FBgn0013949	CG7021
GI10572	FBgn0133336	GI10572	0.00533859	0.0340849	0.156626	0.0124575	150.051	563.949	8	5	3	0.18955	0.1897	-538.055315	0.1899	-538.05532	-0.00001	1	1	357	256	101	0	FALSE	E	fit	FBgn0038914	CG17820
GI10573	FBgn0133337	GI10573	0.00146926	0.0162417	0.0904618	0.000109287	560.15	2043.85	12	9	3	0.1015	0.1015	-1804.674804	0.1015	-1804.67481	-0.000012	1	1	1302	997.8	304.2	4	TRUE	E	CG6569	FBgn0038909	CG6569
GI10574	FBgn0133338	GI10574	0.00108026	0.0231828	0.0465976	1.25E-18	1620.8	5558.2	43	37	6	0.06485	0.0651	-5163.315819	0.0649	-5163.300622	0.030394	0.984917892	1	3591	2549.5	1038.5	6	TRUE	E	disp	FBgn0029088	CG2019
GI10575	FBgn0133339	GI10575	0.00151089	0.0110108	0.137218	0.000333801	640.415	1987.58	10	7	3	0.10926	0.1123	-1834.615963	0.1154	-1834.615482	0.000962	0.999519116	1	1314	1044.6	269.4	1	TRUE	B	CG14024	FBgn0031697	CG14024
GI10576	FBgn0133340	GI10576	0.00136556	0.0115548	0.118181	0.00857946	436.062	1465.94	7	5	2	0.21651	0.2166	-1334.057636	0.2166	-1334.057636	0	1	1	951	615	336	2	TRUE	E	CG6800	FBgn0038902	CG6800
GI10578	FBgn0133342	GI10578	0.00277957	0.023047	0.120605	1.19E-06	704.956	2523.04	23	16	7	0.14526	0.1	-2321.501702	0.1485	-2320.679875	1.643654	0.43962772	1	1614	1131.9	482.1	2	TRUE	E	CG9986	FBgn0039589	CG9986
GI10579	FBgn0133343	GI10579	0.00260196	0.0140486	0.185212	0.000165003	934.056	3079.94	21	13	8	0.26926	0.2	-2840.212546	0.2956	-2837.461423	5.502246	0.063856111	0.72769598666517	2007	1448.4	558.6	0	FALSE	E
GI10580	FBgn0133344	GI10580	0.00413734	0.0165125	0.250557	0.00010187	857.208	3150.79	27	14	13	0.22323	0.2	-2917.208546	0.2293	-2916.928257	0.560578	0.755565352	1	2004	1534.7	469.3	2	TRUE	E	CG9988	FBgn0039591	CG9988
GI10583	FBgn0133347	GI10583	0.00165112	0.0238273	0.0692952	5.42E-10	895.416	3031.58	26	21	5	0.08295	0.0846	-2791.396977	0.0858	-2790.330191	2.133572	0.34411272	1	1965	1459.2	502.8	3	TRUE	E	Srp72	FBgn0038810	CG5434
GI10585	FBgn0133349	GI10585	0.000345352	0.026222	0.0131703	1.05E-13	853.741	2896.26	23	22	1	0.01976	0.0198	-2664.432209	0.0198	-2664.432225	-0.000032	1	1	1875	1349.3	525.7	4	TRUE	E	CG5466	FBgn0038815	CG5466
GI10587	FBgn0133351	GI10587	0.00134212	0.0149514	0.0897656	6.34E-10	1553.7	5220.3	30	23	7	0.10388	0.1039	-4768.427156	0.1039	-4768.42717	-0.000028	1	1	3387	2499.3	887.7	6	TRUE	B	Bsg25D	FBgn0000228	CG14025
GI10588	FBgn0133352	GI10588	0.0017569	0.00790949	0.222125	0.000941647	1525.18	4558.82	20	12	8	0.30983	0.3099	-4257.031007	0.3099	-4257.031008	-0.000002	1	1	3048	2057.5	984.5	4	TRUE	E	H	FBgn0001169	CG5460
GI10589	FBgn0133353	GI10589	0.00107378	0.0214513	0.0500566	1.66E-34	3546.53	11183.5	87	75	12	0.07434	0.0747	-10634.65901	0.0748	-10634.31512	0.687786	0.709004788	1	7365	5231.7	2133.3	11	TRUE	E	Lrrk	FBgn0038816	CG5483
GI10590	FBgn0133354	GI10590	0.00175078	0.010592	0.165292	0.00976421	570.474	1715.53	9	6	3	0.2841	0.2841	-1512.946683	0.2841	-1512.946683	0	1	1	1143	732.4	410.6	1	TRUE	E	Cpr92F	FBgn0038819	CG5494
GI10596	FBgn0133360	GI10596	0.00270662	0.0117112	0.231114	0.0176499	516.342	1850.66	11	6	5	0.2582	0.2583	-1669.916499	0.2585	-1669.917072	-0.001146	1	1	1185	855.5	326.5	1	TRUE	E	CG31223	FBgn0051223	CG31223
GI10597	FBgn0133361	GI10597	0.00151267	0.00955859	0.158253	0.00325826	737.002	2647	11	7	4	0.17377	0.1739	-2316.522213	0.1739	-2316.522221	-0.000016	1	1	1695	1252.7	436.3	9	TRUE	E	Synd	FBgn0053094	CG33094
GI10598	FBgn0133362	GI10598	0.00353232	0.0388522	0.0909171	0.00188048	158.466	567.534	8	6	2	0.1921	0.1922	-510.799746	0.1922	-510.799747	-0.000002	1	1	363	240.9	122.1	3	TRUE	B	CG31715	FBgn0051715	CG31715
GI10599	FBgn0133363	GI10599	0.00628105	0.017862	0.351644	0.0035196	906.466	3197.53	36	16	20	0.44925	0.4495	-3021.334196	0.4538	-3021.353514	-0.038636	1	1	2052	1483.2	568.8	3	TRUE	E	CG15695	FBgn0038832	CG15695
GI10600	FBgn0133364	GI10600	0.00418701	0.032375	0.129329	1.96E-09	788.988	2874.01	37	25	12	0.16205	0.1573	-2716.696194	0.1712	-2716.350865	0.690658	0.707987387	1	1833	1334.9	495.1	3	TRUE	E	CG15695	FBgn0038832	CG15695
GI10601	FBgn0133365	GI10601	0.00559213	0.0404632	0.138203	4.88E-11	748.9	2782.1	45	29.5	15.5	0.15887	0.1	-2674.677078	0.2055	-2671.240729	6.872698	0.032181967	0.508146854558458	1767	1318.3	445.7	2	TRUE	E	CG15695	FBgn0038832	CG15695
GI10602	FBgn0133366	GI10602	0.00247106	0.035821	0.0689837	8.40E-05	257.297	810.703	11	9	2	0.09663	0.1017	-785.536144	0.1138	-785.530937	0.010414	0.994806533	1	534	396.2	137.8	0	FALSE	E	CG15696	FBgn0038833	CG15696
GI10604	FBgn0133368	GI10604	0.0010845	0.0240861	0.0450262	6.96E-12	843.759	2768.24	23	20	3	0.05208	0.0528	-2574.674348	0.0507	-2572.722446	3.903804	0.142003723	1	1806	1333.3	472.7	2	TRUE	E	ball	FBgn0027889	CG6386
GI10605	FBgn0133369	GI10605	0.00120143	0.0168693	0.07122	1.40E-09	1198.97	4165.03	25	20	5	0.08685	0.0869	-3819.675195	0.0869	-3819.675208	-0.000026	1	1	2682	1967.2	714.8	15	TRUE	E	Lerp	FBgn0051072	CG31072
GI10607	FBgn0133371	GI10607	0.000479041	0.00993903	0.048198	5.25E-07	1316.66	4176.34	15	13	2	0.06283	0.0633	-3823.870318	0.0628	-3823.870255	0.000126	0.999937002	1	2748	1960.8	784.2	3	TRUE	E	CG6420	FBgn0039451	CG6420
GI10608	FBgn0133372	GI10608	0.00121732	0.0200957	0.060576	4.22E-18	1966.83	6577.17	47	39	8	0.0685	0.0685	-6069.399551	0.0685	-6069.399574	-0.000046	1	1	4272	3198.1	1073.9	6	TRUE	E	Cont	FBgn0037240	CG1084
GI10610	FBgn0133374	GI10610	0.00166531	0.00976706	0.170502	0.00462274	721.372	2404.63	11	7	4	0.24201	0.2421	-2180.201909	0.2421	-2180.201911	-0.000004	1	1	1563	1134.9	428.1	1	TRUE	E	tub	FBgn0003882	CG10520
GI10611	FBgn0133375	GI10611	0.000536808	0.0327518	0.0163902	4.86E-13	530.471	1863.53	18	17	1	0.02077	0.0208	-1720.861138	0.0208	-1720.861152	-0.000028	1	1	1197	910.6	286.4	1	TRUE	E	CG14646	FBgn0037241	CG14646
GI10612	FBgn0133376	GI10612	0.00132394	0.0313458	0.0422368	8.23E-08	456.029	1511.97	16	14	2	0.0405	0.0405	-1385.078347	0.0406	-1385.078353	-0.000012	1	1	990	735.4	248.6	2	TRUE	E	CG14647	FBgn0037244	CG14647
GI10614	FBgn0133378	GI10614	0.0016944	0.00896686	0.188963	0.000567058	1234.09	4135.91	18	11	7	0.22137	0.2214	-3726.681093	0.2214	-3726.681105	-0.000024	1	1	2691	1893.6	791.4	7	TRUE	E	CG8516	FBgn0037757	CG8516
GI10617	FBgn0133381	GI10617	0.00269268	0.0141355	0.19049	1.81E-21	5867.73	18912.3	133	82.1667	50.8333	0.22844	0.2	-17432.89554	0.2491	-17428.19626	9.398556	0.009101846	0.228807792019802	12408	9140.7	3240.3	15	TRUE	E	btsz	FBgn0266756	CG44012
GI10620	FBgn0133384	GI10620	0.00114963	0.0151622	0.0758223	0.000248038	532.979	1741.02	10	8	2	0.09341	0.0934	-1586.318479	0.0934	-1586.318485	-0.000012	1	1	1137	837.2	299.8	5	TRUE	E	CG7530	FBgn0038256	CG7530
GI10622	FBgn0133386	GI10622	0.00502693	0.0263353	0.190882	0.0239815	193.212	598.788	8	5	3	0.23066	0.2308	-566.159198	0.2308	-566.159201	-0.000006	1	1	396	298.4	97.6	0	FALSE	E	CG15549	FBgn0039810	CG15549
GI10623	FBgn0133387	GI10623	0.00379552	0.0304686	0.124571	9.51E-14	1272.69	4490.31	55	38	17	0.11519	0.1	-4171.409983	0.1263	-4170.254866	2.310234	0.315020677	1	2883	2204.8	675.2	6	TRUE	E	Sap-r	FBgn0000416	CG12070
GI10628	FBgn0133392	GI10628	0.00363165	0.0396693	0.0915482	7.45E-22	1397.57	4968.43	72	54	18	0.08879	0.0939	-4652.520345	0.0954	-4652.478552	0.083586	0.959068287	1	3183	2448.4	734.6	10	TRUE	B	Klp31E	FBgn0032243	CG5300
GI10629	FBgn0133393	GI10629	0.00736492	0.014944	0.492835	0.100104	675.854	2183.15	26	10	16	0.74843	0.7	-2096.589657	0.7781	-2096.119082	0.94115	0.624642995	1	1434	1021.6	403.4	1	TRUE	E	CG15546	FBgn0039807	CG15546
GI10630	FBgn0133394	GI10630	0.00324474	0.0365398	0.0888002	8.21E-08	504.711	1544.29	23	18	5	0.10916	0.1092	-1529.651203	0.1092	-1529.651216	-0.000026	1	1	1026	720	303	2	TRUE	E	CG15545	FBgn0039806	CG15545
GI10631	FBgn0133395	GI10631	0.00096743	0.0213627	0.0452858	7.60E-17	1614.33	5171.67	39	34	5	0.0435	0.0435	-4716.413554	0.0435	-4716.413608	-0.000108	1	1	3396	2574.7	815.3	7	TRUE	E	wts	FBgn0011739	CG12072
GI10634	FBgn0133398	GI10634	0.0042592	0.0175071	0.243283	0.0215217	346.733	1177.27	11	6	5	0.19351	0.1936	-1082.841276	0.1936	-1082.84128	-0.000008	1	1	762	615.8	146.2	0	FALSE	E	CG31010	FBgn0051010	CG31010
GI10637	FBgn0133401	GI10637	0.00246209	0.015158	0.162428	0.000286555	733.046	2440.95	17	11	6	0.23492	0.235	-2230.27637	0.235	-2230.276373	-0.000006	1	1	1587	1121.1	465.9	7	TRUE	E	PH4alphaPV	FBgn0051015	CG31015
GI10638	FBgn0133402	GI10638	0.0033818	0.00868245	0.389498	0.084595	695.057	2370.94	14	6	8	0.47678	0.2	-2179.126577	0.6412	-2170.70879	16.835574	0.000220903	0.0170997779573171	1533	1080	453	6	TRUE	E
GI10641	FBgn0133405	GI10641	0.00600925	0.0310924	0.193271	3.75E-07	820.836	2506.16	40	25	15	0.14337	0.141	-2399.854905	0.165	-2399.455911	0.797988	0.670994727	1	1668	1322	337	1	TRUE	E	CG2267	FBgn0039792	CG2267
GI10643	FBgn0133407	GI10643	0.000352528	0.0127571	0.027634	5.74E-07	948.679	2837.32	13	12	1	0.02275	0.0228	-2533.563678	0.0228	-2533.563735	-0.000114	1	1	1893	1509.1	383.9	3	TRUE	E	CG9717	FBgn0039789	CG9717
GI10645	FBgn0133409	GI10645	0.00411105	0.0306248	0.134239	6.49E-06	491.535	1524.46	21	14.75	6.25	0.15037	0.1	-1427.540004	0.3291	-1422.659617	9.760774	0.007594075	0.198776870360825	1011	779.3	225.7	1	TRUE	E	CG11693	FBgn0037570	CG11693
GI10646	FBgn0133410	GI10646	0.0104228	0.0452641	0.230266	1.27E-06	569.148	2028.85	46	25	21	0.25901	0.2594	-2046.502279	0.2594	-2046.50231	-0.000062	1	1	1299	950	349	6	TRUE	E	CG15864	FBgn0040528	CG15864
GI10647	FBgn0133411	GI10647	0.00317002	0.0200928	0.157769	9.41E-07	1008.77	3161.23	30	20	10	0.16597	0.1661	-3025.978827	0.1661	-3025.978845	-0.000036	1	1	2085	1507.2	577.8	6	TRUE	E	CG2118	FBgn0039877	CG2118
GI10650	FBgn0133414	GI10650	0.00523284	0.0584483	0.0895294	3.69E-13	551.318	1917.68	41	31	10	0.07926	0.0794	-1882.403531	0.0794	-1882.403596	-0.00013	1	1	1236	955.5	277.5	2	TRUE	B	Mulk	FBgn0260750	CG31873
GI10651	FBgn0133415	GI10651	0.00150558	0.0166432	0.0904623	2.47E-06	850.552	2659.45	18	14	4	0.14409	0.1	-2448.158217	0.2297	-2446.331998	3.652438	0.16102124	1	1755	1337.7	417.3	6	TRUE	E	Smvt	FBgn0039873	CG2191
GI10652	FBgn0133416	GI10652	0.00359563	0.0115541	0.3112	0.0111807	872.177	2787.82	20	10	10	0.31664	0.3167	-2586.907474	0.3169	-2586.908046	-0.001144	1	1	1830	1338.8	491.2	7	TRUE	E	salt	FBgn0039872	CG2196
GI10653	FBgn0133417	GI10653	0.00356761	0.0218995	0.162908	2.09E-06	880.328	2809.67	29	19	10	0.16747	0.1676	-2670.482841	0.1676	-2670.482853	-0.000024	1	1	1845	1362.8	482.2	7	TRUE	E	salt	FBgn0039872	CG2196
GI10654	FBgn0133418	GI10654	0.015312	0.0446581	0.342871	2.96E-06	864.961	2804.04	80	37.5	42.5	0.35472	0.3	-2923.762397	0.4413	-2919.333049	8.858696	0.01192226	0.270756870661896	1842	1362.3	464.7	7	TRUE	E	salt	FBgn0039872	CG2196
GI10657	FBgn0133421	GI10657	0.00200251	0.0184416	0.108587	1.33E-13	1811.53	6000.47	45	33	12	0.12859	0.1171	-5549.285103	0.1423	-5548.781093	1.00802	0.604103342	1	3912	2965.5	940.5	4	TRUE	E	CG7987	FBgn0038244	CG7987
GI10659	FBgn0133423	GI10659	0.00353547	0.0229503	0.154049	0.0308756	176.97	567.03	6	4	2	0.21714	0.2172	-533.495321	0.2172	-533.495324	-0.000006	1	1	372	269.9	102.1	1	TRUE	E	Cys	FBgn0004629	CG8050
GI10661	FBgn0133425	GI10661	0.00468355	0.028072	0.166841	3.30E-10	1161.39	4283.61	52	32	20	0.16798	0.1725	-3895.07361	0.1793	-3894.949674	0.247872	0.883436379	1	2724	2130.2	590.8	8	TRUE	B	chico	FBgn0024248	CG5686
GI10662	FBgn0133426	GI10662	0.0110906	0.0179658	0.617318	0.393685	168.992	545.008	9	3	6	0.79843	0.3	-527.888382	1.2033	-524.217543	7.341678	0.025455104	0.432022119358289	357	259.9	97.1	2	TRUE	E
GI10663	FBgn0133427	GI10663	0.00182506	0.0371811	0.0490857	0.000793096	165.405	548.595	7	6	1	0.05878	0.0588	-515.520367	0.0588	-515.52037	-0.000006	1	1	357	264.9	92.1	2	TRUE	E	CG31313	FBgn0051313	CG31313
GI10664	FBgn0133428	GI10664	0.00368975	0.0298922	0.123435	0.000949761	170.623	543.377	7	5	2	0.14966	0.1498	-518.835561	0.1498	-518.835565	-0.000008	1	1	357	263.5	93.5	2	TRUE	E
GI10665	FBgn0133429	GI10665	0.00375992	0.0204019	0.184293	0.049148	198.739	533.261	6	4	2	0.22515	0.2252	-531.68543	0.2294	-531.685654	-0.000448	1	1	366	257.7	108.3	1	TRUE	E	CG14850	FBgn0038239	CG14850
GI10668	FBgn0133432	GI10668	0.000232948	0.0130951	0.0177889	4.63E-10	1232.52	4293.48	17	16	1	0.0165	0.0167	-3760.752961	0.0552	-3760.388435	0.729052	0.694525778	1	2763	2168.8	594.2	11	TRUE	E	Pde6	FBgn0038237	CG8279
GI10670	FBgn0133434	GI10670	0.00612004	0.0329323	0.185837	0.000174483	403.479	1312.52	21	13	8	0.1883	0.1886	-1297.99339	0.1887	-1297.843217	0.300346	0.860559087	1	858	655.9	202.1	4	TRUE	E	CG34290	FBgn0085319	CG34290
GI10671	FBgn0133435	GI10671	0.000169175	0.0171015	0.0098924	1.58E-18	1774.3	5911.7	31	30	1	0.01123	0.0112	-5302.861353	0.0113	-5302.86156	-0.000414	1	1	3843	2873.7	969.3	17	TRUE	E	jar	FBgn0011225	CG5695
GI10673	FBgn0133437	GI10673	0.0018074	0.0239674	0.075411	1.93E-09	890.266	2769.73	26	21	5	0.07444	0.0762	-2599.6792	0.0777	-2598.613388	2.131624	0.344448049	1	1830	1412.6	417.4	0	FALSE	E	CG9630	FBgn0037561	CG9630
GI10674	FBgn0133438	GI10674	0.0035468	0.0219024	0.161936	0.00100999	416.942	1413.06	14	9	5	0.21263	0.2127	-1293.718868	0.2127	-1293.718869	-0.000002	1	1	915	638	277	1	TRUE	E	CG5220	FBgn0038471	CG5220
GI10678	FBgn0133442	GI10678	0.00106615	0.0126335	0.0843911	0.000749573	558.763	1877.24	9	7	2	0.0833	0.0833	-1706.068839	0.0835	-1706.068849	-0.00002	1	1	1218	956.5	261.5	3	TRUE	E	Sirt2	FBgn0038788	CG5085
GI10683	FBgn0133447	GI10683	0.00048242	0.019499	0.0247407	2.17E-07	623.451	2073.55	13	12	1	0.02329	0.0233	-1867.14306	0.0233	-1867.143083	-0.000046	1	1	1350	1047.7	299.3	1	TRUE	B	CG33303	FBgn0053303	CG33303
GI10684	FBgn0133448	GI10684	0.00232236	0.0171454	0.135451	0.000590516	530.945	1725.05	13	9	4	0.16732	0.1674	-1625.14506	0.1674	-1625.145065	-0.00001	1	1	1128	816.9	311.1	3	TRUE	E	CG3505	FBgn0038250	CG3505
GI10685	FBgn0133449	GI10685	0.0012654	0.00855682	0.147882	0.0273432	470.135	1581.86	6	4	2	0.21781	0.2178	-1429.532388	0.2178	-1429.532389	-0.000002	1	1	1026	712.6	313.4	2	TRUE	E	Hexim	FBgn0038251	CG3508
GI10687	FBgn0133451	GI10687	0.00350511	0.0181201	0.193437	0.000340194	670.28	2287.72	20	12	8	0.27472	0.2748	-2141.962672	0.275	-2141.964794	-0.004244	1	1	1479	1017.4	461.6	3	TRUE	E	CG1074	FBgn0037250	CG1074
GI10688	FBgn0133452	GI10688	0.00217362	0.0222447	0.0977143	4.85E-13	1459.99	5068.01	43	32	11	0.14596	0.1279	-4643.428259	0.1514	-4642.746928	1.362662	0.505943134	1	3267	2291.5	972.5	7	TRUE	E	CG14650	FBgn0037252	CG14650
GI10689	FBgn0133453	GI10689	0.000864155	0.0237681	0.0363578	2.56E-17	1410.53	4631.47	37	33	4	0.0392	0.0392	-4321.195147	0.0392	-4321.195155	-0.000016	1	1	3021	2093.4	927.6	8	TRUE	E	omd	FBgn0038168	CG9591
GI10693	FBgn0133457	GI10693	0.00102361	0.0138541	0.073885	0.000213369	582.796	1955.2	10	8	2	0.05963	0.0597	-1798.299146	0.0597	-1798.299161	-0.00003	1	1	1269	966.4	302.6	4	TRUE	E	Rbp4	FBgn0010258	CG9654
GI10695	FBgn0133459	GI10695	0.000636392	0.012606	0.0504834	0.000873542	479.976	1572.02	7	6	1	0.10486	0.1052	-1394.114905	0.3306	-1393.775613	0.678584	0.712274435	1	1026	673.7	352.3	6	TRUE	E	sqd	FBgn0263396	CG16901
GI10696	FBgn0133460	GI10696	0.00790745	0.0107446	0.735946	0.56723	187.476	508.524	6	2	4	1.05088	1	-509.815339	1.0509	-509.813728	0.003222	0.998390297	1	348	228.1	119.9	0	FALSE	E
GI10702	FBgn0133466	GI10702	0.00359664	0.0110396	0.325794	0.00155298	1460.02	4737.98	33	16	17	0.35067	0.3508	-4419.687117	0.3508	-4419.686877	0.00048	0.999760029	1	3108	2315.5	780.5	11	TRUE	E	CG31145	FBgn0051145	CG31145
GI10703	FBgn0133467	GI10703	0.000582649	0.0316373	0.0184165	2.10E-10	581.033	1716.97	19	18	1	0.01892	0.0192	-1649.668124	0.0294	-1649.622356	0.091536	0.955263558	1	1149	839.7	309.3	4	TRUE	E	CG10184	FBgn0039094	CG10184
GI10704	FBgn0133468	GI10704	0.00529097	0.0323459	0.163575	7.59E-06	536.983	1707.02	26	17	9	0.16449	0.1	-1670.886104	0.1847	-1669.241789	3.28863	0.193144822	1	1122	839.2	282.8	0	FALSE	E	CG10164	FBgn0039088	CG10164
GI10705	FBgn0133469	GI10705	0.00387841	0.0277188	0.13992	0.00507248	220.485	775.515	9	6	3	0.20062	0.2008	-703.913927	0.2008	-703.913932	-0.00001	1	1	498	368.2	129.8	0	FALSE	B	CG15480	FBgn0032489	CG15480
GI10706	FBgn0133470	GI10706	0.000942987	0.0245613	0.0383932	2.38E-14	1034.62	3183.38	28	25	3	0.03594	0.036	-2989.192259	0.036	-2989.192277	-0.000036	1	1	2112	1609.1	499.9	7	TRUE	E	CG10175	FBgn0039084	CG10175
GI10707	FBgn0133471	GI10707	0.00192833	0.0127055	0.151772	0.00172504	634.999	2077	12	8	4	0.15434	0.1559	-1847.236259	0.1544	-1847.236143	0.000232	0.999884007	1	1356	1062.6	293.4	0	FALSE	E	CG10177	FBgn0039083	CG10177
GI10708	FBgn0133472	GI10708	0.000475495	0.0382088	0.0124446	1.06E-14	644.263	2103.74	25	24	1	0.00887	0.0089	-1938.378646	0.0089	-1938.378735	-0.000178	1	1	1374	1106.1	267.9	3	TRUE	E	Irk2	FBgn0039081	CG4370
GI10709	FBgn0133473	GI10709	0.00542809	0.0205121	0.264629	0.0463362	296.529	924.471	11	6	5	0.36354	0.3637	-900.126986	0.3637	-900.126987	-0.000002	1	1	624	424.1	184.9	2	TRUE	E	CG34289	FBgn0085318	CG34289
GI10710	FBgn0133474	GI10710	0.00222061	0.022017	0.100859	1.49E-09	1060.06	3607.94	31	23	8	0.07968	0.0836	-3235.897283	0.09	-3233.49897	4.796626	0.090871124	0.861327576756152	2337	1861	470	2	TRUE	E	CG4374	FBgn0039078	CG4374
GI10712	FBgn0133476	GI10712	0.00163987	0.0353312	0.0464142	2.60E-32	2028.29	6104.71	80	70	10	0.03633	0.0364	-5814.23759	0.0364	-5814.237838	-0.000496	1	1	4071	3168.7	893.3	10	TRUE	E	CG4393	FBgn0039075	CG4393
GI10715	FBgn0133479	GI10715	0.00106532	0.0294834	0.0361329	6.80E-18	1210.59	3757.41	39	35	4	0.03295	0.034	-3517.612308	0.0485	-3517.492098	0.24042	0.886734203	1	2484	1949.7	534.3	8	TRUE	E	niki	FBgn0045980	CG10951
GI10717	FBgn0133481	GI10717	0.00138924	0.0267653	0.0519047	6.78E-09	646.552	2161.45	20	17	3	0.0863	0.0863	-1999.528581	0.0863	-1999.528586	-0.00001	1	1	1404	958.2	445.8	1	TRUE	E	Vps16B	FBgn0039702	CG18112
GI10718	FBgn0133482	GI10718	0.000623706	0.0201891	0.0308932	4.22E-11	1004.03	3207.97	22	20	2	0.03449	0.0345	-2990.208172	0.0345	-2990.208188	-0.000032	1	1	2106	1554.2	551.8	2	TRUE	E	ncd	FBgn0002924	CG7831
GI10719	FBgn0133483	GI10719	0.000745521	0.0234034	0.0318552	5.93E-06	433.989	1342.01	11	10	1	0.04842	0.0497	-1236.77667	0.0522	-1236.765477	0.022386	0.988869409	1	888	622.5	265.5	2	TRUE	E	CG7834	FBgn0039697	CG7834
GI10720	FBgn0133484	GI10720	0.00540951	0.0245496	0.22035	0.000504151	538.255	1669.75	22	13	9	0.33017	0.3304	-1635.411899	0.3304	-1635.411903	-0.000008	1	1	1104	788.8	315.2	3	TRUE	E	CG6678	FBgn0038917	CG6678
GI10722	FBgn0133486	GI10722	0.00486609	0.0373495	0.130285	3.78E-10	795.944	2474.06	41	29	12	0.13911	0.1392	-2468.739095	0.1392	-2468.739133	-0.000076	1	1	1635	1205.7	429.3	0	FALSE	E	CG17843	FBgn0038919	CG17843
GI10726	FBgn0133490	GI10726	0.000608933	0.0230732	0.0263914	1.02E-12	968.23	3285.77	24	22	2	0.04132	0.0413	-3007.789611	0.0413	-3007.789618	-0.000014	1	1	2127	1483.1	643.9	3	TRUE	E	ldlCp	FBgn0026634	CG6177
GI10727	FBgn0133491	GI10727	0.000350291	0.0206775	0.0169407	6.67E-11	882.567	2855.43	19	18	1	0.023	0.023	-2665.14803	0.023	-2665.148048	-0.000036	1	1	1869	1312.4	556.6	4	TRUE	B	CG9426	FBgn0032485	CG9426
GI10728	FBgn0133492	GI10728	0.00213831	0.0233305	0.0916529	1.52E-09	957.715	3278.29	29	22	7	0.12081	0.1209	-3063.851696	0.1209	-3063.851711	-0.00003	1	1	2118	1525.2	592.8	4	TRUE	E	Atg4b	FBgn0038325	CG6194
GI10729	FBgn0133493	GI10729	0.0011207	0.0268883	0.0416796	0.000194486	265.03	892.97	8	7	1	0.03392	0.0339	-829.804173	0.0339	-829.804187	-0.000028	1	1	579	455.6	123.4	2	TRUE	E	Trs33	FBgn0266722	CG6196
GI10731	FBgn0133495	GI10731	0.0056354	0.0057497	0.98012	0.931925	349.179	1246.82	9	2	7	1.42403	1	-1146.085628	1.424	-1145.988092	0.195072	0.907069686	1	798	566.6	231.4	0	FALSE	E	CG33213	FBgn0053213	CG33213
GI10732	FBgn0133496	GI10732	0.00136482	0.022885	0.059638	4.72E-12	1109.17	3666.83	30	25	5	0.07451	0.0745	-3408.467845	0.0745	-3408.467862	-0.000034	1	1	2388	1711.2	676.8	4	TRUE	E	CG5003	FBgn0039554	CG5003
GI10738	FBgn0133502	GI10738	0.004974	0.013889	0.358126	0.0730466	436.01	1411.99	13	6	7	0.43349	0.3	-1340.471671	0.4601	-1339.093713	2.755916	0.252092801	1	924	675.6	248.4	0	FALSE	B	CG15482	FBgn0032483	CG15482
GI10739	FBgn0133503	GI10739	0.000941625	0.024251	0.0388283	0.000133663	293.339	1062.66	8	7	1	0.03038	0.0304	-972.445413	0.0304	-972.445427	-0.000028	1	1	678	536.5	141.5	0	FALSE	E
GI10740	FBgn0133504	GI10740	0.000350374	0.0288761	0.0121337	6.44E-15	847.24	2854.76	25	24	1	0.01166	0.0117	-2599.053532	0.0117	-2599.052722	0.00162	0.999190328	1	1851	1426.3	424.7	4	TRUE	E	CG12428	FBgn0039543	CG12428
GI10741	FBgn0133505	GI10741	0.000263405	0.0254068	0.0103675	4.75E-18	1200.9	3797.1	31	30	1	0.0114	0.0114	-3478.161512	0.0115	-3478.162522	-0.00202	1	1	2499	1894.4	604.6	5	TRUE	E	ALiX	FBgn0086346	CG12876
GI10742	FBgn0133506	GI10742	0.00513642	0.0105527	0.486742	0.178057	477.155	1562.84	13	5	8	0.52673	0.5268	-1435.529342	0.5269	-1435.529343	-0.000002	1	1	1020	791.3	228.7	3	TRUE	E
GI10743	FBgn0133507	GI10743	0.000494938	0.0113969	0.0434273	0.000236002	618.879	2021.12	8	7	1	0.05746	0.0585	-1822.799727	0.125	-1822.650669	0.298116	0.861519145	1	1320	944.6	375.4	1	TRUE	E	Sce	FBgn0003330	CG5595
GI10747	FBgn0133511	GI10747	0.000584665	0.0138814	0.0421185	0.000202103	508.952	1711.05	8	7	1	0.06216	0.0622	-1512.750958	0.0622	-1512.750962	-0.000008	1	1	1110	776.9	333.1	7	TRUE	E	tau	FBgn0266579	CG45110
GI10748	FBgn0133512	GI10748	0.00203726	0.0284019	0.0717298	2.10E-06	466.437	1474.56	16	13	3	0.10287	0.1029	-1411.638312	0.1032	-1411.638366	-0.000108	1	1	972	670.7	298.3	1	TRUE	E	CG5611	FBgn0039531	CG5611
GI10750	FBgn0133513	GI10750	0.0016097	0.00910826	0.176729	0.0183888	552.292	1865.71	8	5	3	0.16091	0.1609	-1658.622144	0.1609	-1658.622145	-0.000002	1	1	1212	940.5	265.5	3	TRUE	E	CG5612	FBgn0039529	CG5612
GI10751	FBgn0133514	GI10751	0.000934543	0.0155885	0.0599508	3.53E-15	1879.75	6424.25	35	29	6	0.04376	0.0448	-5767.911226	0.0734	-5767.626959	0.568534	0.752565683	1	4152	3257.2	894.8	7	TRUE	E	dsd	FBgn0039528	CG5634
GI10752	FBgn0133515	GI10752	0.000933569	0.0214733	0.0434759	8.30E-21	1984.05	6430.95	48	42	6	0.0283	0.0283	-5671.798983	0.0283	-5671.79913	-0.000294	1	1	4209	3533.8	672.2	3	TRUE	E	CG5639	FBgn0039527	CG5639
GI10754	FBgn0133517	GI10754	0.00145568	0.0196378	0.0741264	0.000219024	412.735	1375.26	10	8	2	0.0737	0.0737	-1252.592731	0.0737	-1252.592742	-0.000022	1	1	894	687.7	206.3	4	TRUE	E	CG5646	FBgn0039525	CG5646
GI10756	FBgn0133519	GI10756	0.00091362	0.00728616	0.125391	0.000228724	1379.14	4380.86	14	10	4	0.16003	0.1	-3982.570197	0.1745	-3980.23135	4.677694	0.096438768	0.889512552168718	2880	2036.9	843.1	10	TRUE	E	Calx	FBgn0013995	CG5685
GI10757	FBgn0133520	GI10757	0.0198592	0.0384156	0.516955	0.181505	204.726	578.274	19	7.66667	11.3333	0.4649	0.4	-616.544347	0.7402	-614.648712	3.79127	0.150222913	1	396	280.4	106.6	1	TRUE	E	CG5697	FBgn0038846	CG5697
GI10759	FBgn0133522	GI10759	0.000390574	0.0129147	0.0302427	3.97E-06	781	2561	11	10	1	0.04828	0.0483	-2332.650893	0.0483	-2332.650895	-0.000004	1	1	1671	1095.1	575.9	2	TRUE	E	sav	FBgn0053193	CG33193
GI10760	FBgn0133523	GI10760	0.00138137	0.0188916	0.0731205	2.06E-09	1072.06	3622.94	25	20	5	0.10784	0.1079	-3369.744469	0.1079	-3369.744477	-0.000016	1	1	2349	1702.6	643.4	5	TRUE	B	okr	FBgn0002989	CG3736
GI10761	FBgn0133524	GI10761	0.00278269	0.0299007	0.0930642	3.80E-07	545.841	1800.16	21	16	5	0.13371	0.1	-1711.967687	0.1364	-1711.199758	1.535858	0.463972962	1	1176	823.8	349.2	8	TRUE	E	CG17119	FBgn0039045	CG17119
GI10763	FBgn0133526	GI10763	0.00108476	0.0224229	0.0483772	1.87E-06	497.939	1845.06	13	11	2	0.03197	0.032	-1664.950695	0.032	-1664.950731	-0.000072	1	1	1173	953.3	216.7	7	TRUE	E	p53	FBgn0039044	CG33336
GI10764	FBgn0133527	GI10764	0.0012596	0.0263417	0.0478179	1.23E-08	540.865	1589.13	16	14	2	0.05653	0.0585	-1539.20329	0.0677	-1536.30479	5.797	0.055105817	0.670084623386015	1065	772.8	292.2	6	TRUE	E	CG17121	FBgn0039043	CG17121
GI10765	FBgn0133528	GI10765	0.00627855	0.0188276	0.333476	0.0421519	376.481	1279.52	15	7	8	0.48726	0.4	-1213.838551	0.4899	-1213.216779	1.243544	0.536992044	1	831	578.4	246.6	5	TRUE	E	CG13833	FBgn0039040	CG13833
GI10766	FBgn0133529	GI10766	0.00342544	0.0179516	0.190815	0.00369375	450.997	1463	13	8	5	0.39152	0.3	-1394.619126	0.4151	-1393.603467	2.031318	0.362163685	1	957	665.5	291.5	5	TRUE	E	CG13833	FBgn0039040	CG13833
GI10767	FBgn0133530	GI10767	0.00381677	0.0197973	0.192792	2.85E-06	1023.63	3677.37	34	20	14	0.18216	0.1809	-3374.087023	0.2342	-3372.268598	3.63685	0.162281143	1	2352	1843.9	505.1	2	TRUE	E	lmd	FBgn0039039	CG4677
GI10770	FBgn0133533	GI10770	0.00483601	0.0173528	0.278688	0.00138252	816.157	2696.84	27	14	13	0.41108	0.3	-2526.993211	0.4317	-2523.786549	6.413324	0.040491549	0.572427855851893	1764	1261	494	3	TRUE	E
GI10771	FBgn0133534	GI10771	0.000442673	0.0136817	0.0323551	1.88E-19	2655.32	9038.68	40	36	4	0.03268	0.0327	-8128.743149	0.0327	-8128.743183	-0.000068	1	1	5847	4514.1	1332.9	6	TRUE	B	Chd1	FBgn0250786	CG3733
GI10773	FBgn0133536	GI10773	0.00189708	0.0226593	0.0837219	4.70E-10	1075.25	3166.75	30	24	6	0.09197	0.0932	-3078.573282	0.0928	-3077.83373	1.479104	0.47732771	1	2121	1526.9	594.1	10	TRUE	E	Nha2	FBgn0263390	CG43442
GI10774	FBgn0133537	GI10774	0.00912763	0.0106646	0.855881	0.619059	566.618	1653.38	21	6	15	0.95119	0.8	-1614.942627	1.2751	-1611.971953	5.941348	0.051268744	0.645051243885035	1110	821.6	288.4	1	TRUE	E	CG13840	FBgn0039028	CG13840
GI10775	FBgn0133538	GI10775	0.010645	0.0238569	0.446204	0.205987	170.347	567.653	10	4	6	0.52177	0.3	-554.899062	0.5438	-554.223508	1.351108	0.508874426	1	369	277	92	2	TRUE	E	CG13841	FBgn0040588	CG13841
GI10776	FBgn0133539	GI10776	0.000958061	0.0186601	0.0513428	3.24E-09	976.675	3133.33	21	18	3	0.02973	0.0298	-2752.964015	0.0298	-2752.964606	-0.001182	1	1	2055	1714.2	340.8	0	FALSE	E	CG4721	FBgn0039024	CG4721
GI10777	FBgn0133540	GI10777	0.00444181	0.0161766	0.274583	0.000580298	999.791	3161.21	30	16	14	0.2207	0.2	-2951.44053	0.2926	-2946.994033	8.892994	0.011719549	0.269818012119565	2082	1635.7	443.3	0	FALSE	E	CG4723	FBgn0039023	CG4723
GI10779	FBgn0133542	GI10779	0.010069	0.0441597	0.228013	3.10E-06	536.321	1899.68	42	23	19	0.29738	0.3027	-1899.9766	0.3246	-1899.761797	0.429606	0.806700344	1	1218	901.7	316.3	1	TRUE	E	rumi	FBgn0086253	CG31152
GI10780	FBgn0133543	GI10780	0.00564562	0.00693435	0.814152	0.692713	434.632	1422.37	11	3	8	0.76421	0.7644	-1302.751765	0.7644	-1302.751766	-0.000002	1	1	933	726.1	200.9	1	TRUE	E	CG2023	FBgn0037383	CG2023
GI10783	FBgn0133546	GI10783	0.00270214	0.0157726	0.171319	4.71E-07	1313.44	4263.56	32	20.5	11.5	0.14246	0.1	-3923.788565	0.1621	-3921.386847	4.803436	0.090562234	0.861189183992509	2790	2184.4	602.6	11	TRUE	E	CG5621	FBgn0038840	CG5621
GI10784	FBgn0133547	GI10784	0.00421981	0.0214127	0.19707	0.000141727	663.195	2138.8	23	14	9	0.15534	0.1555	-2018.504391	0.1555	-2018.501657	0.005468	0.997269734	1	1401	1080.9	320.1	7	TRUE	E	hdly	FBgn0038842	CG5630
GI10787	FBgn0133550	GI10787	0.00244392	0.0157374	0.155294	6.30E-06	1027.39	3688.61	25	16	9	0.30469	0.3	-3364.663956	0.3132	-3363.77379	1.780332	0.41058759	1	2370	1614.5	740.5	9	TRUE	E	rdx	FBgn0264493	CG12537
GI10790	FBgn0133553	GI10790	0.00154154	0.0359105	0.0429275	9.82E-08	399.266	1298.73	16	14	2	0.04767	0.0477	-1232.694132	0.0477	-1232.694142	-0.00002	1	1	849	628.7	220.3	0	FALSE	E	CG5377	FBgn0038974	CG5377
GI10791	FBgn0133554	GI10791	0.00383275	0.0414334	0.0925041	0.000130745	223.271	784.729	12	9	3	0.1496	0.1	-717.629767	0.2844	-715.416169	4.427196	0.109306655	0.952922868115992	504	384.4	119.6	0	FALSE	B	CG15172	FBgn0032740	CG15172
GI10793	FBgn0133556	GI10793	0.00290109	0.0213113	0.13613	5.28E-20	2950.79	9670.21	90	62	28	0.16234	0.1578	-9025.839244	0.18	-9024.774834	2.12882	0.344931304	1	6312	4604.7	1704.3	1	TRUE	E	CG12499	FBgn0038968	CG12499
GI10796	FBgn0133559	GI10796	0.00224194	0.0207221	0.108191	3.14E-38	5259.7	17198.3	146	107.5	38.5	0.11082	0.1	-15956.87381	0.1209	-15954.71896	4.30969	0.115921157	0.986339871390751	11229	8709.2	2519.8	14	TRUE	E	Vps13B	FBgn0039727	CG15523
GI10797	FBgn0133560	GI10797	0.00825339	0.0218843	0.377137	0.0829074	278.188	852.812	13	6	7	0.50911	0.5098	-825.077284	0.5116	-825.077337	-0.000106	1	1	567	424.7	139.3	0	FALSE	E	CG16775	FBgn0036767	CG16775
GI10798	FBgn0133561	GI10798	0.00204537	0.0202363	0.101075	1.92E-15	2053.52	6364.48	54	41	13	0.08656	0.0892	-5778.105568	0.0923	-5774.745785	6.719566	0.034742797	0.532680927433575	4209	3353.4	855.6	5	TRUE	E	CG7896	FBgn0039728	CG7896
GI10799	FBgn0133562	GI10799	0.00224703	0.0129836	0.173066	0.00220416	621.508	2228.49	13	8	5	0.28032	0.2	-1969.348966	0.3271	-1967.399157	3.899618	0.142301249	1	1425	998.4	426.6	3	TRUE	E	Sas-6	FBgn0039731	CG15524
GI10800	FBgn0133563	GI10800	0.000959676	0.0175925	0.0545503	2.36E-07	632.629	2085.37	13	11	2	0.06206	0.0621	-1907.443182	0.0621	-1907.443186	-0.000008	1	1	1359	1008.9	350.1	0	FALSE	E	CG11504	FBgn0039733	CG11504
GI10801	FBgn0133564	GI10801	0.000294593	0.0125157	0.023538	1.36E-07	966.821	3395.18	13	12	1	0.02368	0.0237	-3053.379287	0.0237	-3053.379291	-0.000008	1	1	2181	1598.1	582.9	9	TRUE	E	Tace	FBgn0039734	CG7908
GI10802	FBgn0133565	GI10802	0.00482099	0.0154073	0.312903	0.00637794	590.158	1872.84	18	9	9	0.2911	0.2	-1764.632771	0.3609	-1763.192662	2.880218	0.236901935	1	1233	948.6	281.4	4	TRUE	B	CG17572	FBgn0032753	CG17572
GI10806	FBgn0133569	GI10806	0.00431267	0.0199478	0.216197	2.34E-05	914.407	3255.59	32	18	14	0.2293	0.2	-2954.531963	0.2416	-2954.193167	0.677592	0.71262781	1	2085	1611.4	473.6	2	TRUE	E	CG7706	FBgn0038640	CG7706
GI10807	FBgn0133570	GI10807	0.00108729	0.0260353	0.0417621	9.01E-12	898.839	2761.16	26	23	3	0.03706	0.0377	-2585.915688	0.0371	-2583.903299	4.024778	0.133668958	1	1830	1403.2	426.8	5	TRUE	E	CG7708	FBgn0038641	CG7708
GI10808	FBgn0133571	GI10808	0.0307724	0.0267877	1.14875	0.996781	158.338	624.662	23	4.16667	18.8333	0.61477	0.3	-628.747215	0.8502	-625.799155	5.89612	0.052441344	0.652347245053816	393	338.3	51.7	1	TRUE	E	CG34282	FBgn0085311	CG34282
GI10809	FBgn0133572	GI10809	0.000867998	0.0160317	0.0541426	1.12E-08	1071.77	3458.23	20	17	3	0.0431	0.0431	-3080.139016	0.0431	-3080.13906	-0.000088	1	1	2265	1779.3	485.7	8	TRUE	E	ChAT	FBgn0000303	CG12345
GI10810	FBgn0133573	GI10810	0.026242	0.0188158	1.39468	0.760901	161.449	426.551	14	3	11	2.18542	0.6	-485.503159	3.4758	-475.858633	19.289052	0.0000647792	0.00709179909482759	294	206.3	87.7	1	TRUE	E
GI10812	FBgn0133575	GI10812	0.00215074	0.0181911	0.11823	1.99E-06	890.261	2793.74	22	16	6	0.13055	0.1306	-2553.960274	0.1306	-2553.957693	0.005162	0.997422328	1	1842	1304.1	537.9	3	TRUE	E	CG3259	FBgn0038221	CG3259
GI10813	FBgn0133576	GI10813	0.00336192	0.0202673	0.165879	2.12E-08	1300.26	4471.74	41	26	15	0.1763	0.1764	-4192.041573	0.1764	-4192.041588	-0.00003	1	1	2886	2133.7	752.3	6	TRUE	B	CG10702	FBgn0032752	CG10702
GI10815	FBgn0133578	GI10815	0.00185793	0.0320973	0.0578842	1.59E-12	827.494	2694.51	31	26	5	0.07087	0.0709	-2567.737655	0.0709	-2567.737687	-0.000064	1	1	1761	1270.4	490.6	6	TRUE	E	CG31321	FBgn0051321	CG31321
GI10816	FBgn0133579	GI10816	0.00928182	0.0245864	0.377518	0.00201318	826.862	2710.14	45	20	25	0.49006	0.3	-2692.099769	0.5192	-2687.524265	9.151008	0.010301106	0.250522108563218	1770	1265.3	501.7	6	TRUE	E	CG31321	FBgn0051321	CG31321
GI10818	FBgn0133581	GI10818	0.000934422	0.0212086	0.0440586	7.06E-08	717.307	2141.69	17	15	2	0.04838	0.0484	-1957.300846	0.0484	-1957.300868	-0.000044	1	1	1431	1064.5	363.5	2	TRUE	E	lbe	FBgn0011278	CG6545
GI10819	FBgn0133582	GI10819	0.00481435	0.0138114	0.348579	0.0333882	584.583	1875.42	17	8	9	0.32775	0.3	-1772.924565	0.3432	-1772.303819	1.241492	0.537543281	1	1236	958.5	271.5	3	TRUE	E	lbl	FBgn0008651	CG6570
GI10820	FBgn0133583	GI10820	0.00366147	0.0201176	0.182003	5.54E-05	688.489	2281.51	22	13.6667	8.33333	0.11752	0.1176	-2080.816837	0.1176	-2080.816841	-0.000008	1	1	1488	1084.4	397.6	3	TRUE	E	CG4302	FBgn0027073	CG4302
GI10821	FBgn0133584	GI10821	0.000701272	0.00681277	0.102935	0.00309305	884.705	2853.29	8	6	2	0.12322	0.1	-2547.452793	0.2544	-2543.34598	8.213626	0.01646015	0.329592435725552	1869	1325.7	543.3	3	TRUE	E	mod(mdg4)	FBgn0002781	CG32491
GI10824	FBgn0133587	GI10824	0.00167037	0.0169946	0.0982884	8.71E-06	773.65	2397.35	17	13	4	0.12341	0.1235	-2254.106766	0.1235	-2254.106772	-0.000012	1	1	1587	1141.3	442.7	0	FALSE	B	CG5734	FBgn0032191	CG5734
GI10831	FBgn0133594	GI10831	0.00297825	0.00849783	0.350472	0.00629984	1538.49	5046.51	28	13	15	0.36776	0.2	-4692.388919	0.4878	-4683.39112	17.995598	0.000123682	0.011295992733813	3300	2390.9	894.1	15	TRUE	E	CG16791	FBgn0038881	CG16791
GI10832	FBgn0133595	GI10832	0.00164232	0.00759738	0.216169	0.00362999	1190.63	3657.37	15	9	6	0.27448	0.2745	-3379.426975	0.2745	-3379.426975	0	1	1	2424	1732.5	691.5	3	TRUE	E	SIFaR	FBgn0038880	CG10823
GI10834	FBgn0133597	GI10834	0.000691093	0.0140734	0.0491065	0.000774679	430.35	1447.65	7	6	1	0.07775	0.0778	-1311.963355	0.0787	-1311.963468	-0.000226	1	1	939	640.9	298.1	3	TRUE	E	CG3308	FBgn0038877	CG3308
GI10838	FBgn0133601	GI10838	0.00149772	0.011963	0.125196	5.57E-06	1263.9	4010.1	21	15	6	0.17279	0.1284	-3692.803459	0.187	-3691.119358	3.368202	0.185611221	1	2637	1782.3	854.7	5	TRUE	E
GI10842	FBgn0133605	GI10842	0.00364329	0.00964768	0.377634	0.0187224	1251.84	4127.16	27	12	15	0.48702	0.4866	-3806.573089	0.4833	-3806.572922	0.000334	0.999833014	1	2694	1855.4	829.6	5	TRUE	E	dmt	FBgn0278604	CG8374
GI10843	FBgn0133606	GI10843	0.000634096	0.00730005	0.0868619	0.000860541	963.572	3155.43	9	7	2	0.12638	0.1264	-2838.089989	0.1264	-2838.08999	-0.000002	1	1	2061	1439.8	618.2	8	TRUE	E	CG5608	FBgn0038058	CG5608
GI10844	FBgn0133607	GI10844	0.000542211	0.00536643	0.101038	0.00285617	1122.07	3689.93	8	6	2	0.16432	0.1643	-3262.355206	0.1643	-3262.355206	0	1	1	2406	1623.6	782.4	6	TRUE	E	Gel	FBgn0010225	CG1106
GI10845	FBgn0133608	GI10845	0.00291175	0.0168021	0.173296	0.00222899	481.483	1720.52	13	8	5	0.16987	0.17	-1580.042354	0.17	-1580.042359	-0.00001	1	1	1104	854	247	1	TRUE	B	Ts	FBgn0024920	CG3181
GI10856	FBgn0133619	GI10856	0.00538209	0.0193567	0.278047	0.0771208	261.656	932.344	10	5	5	0.53364	0.4	-865.677968	0.6314	-863.93414	3.487656	0.174849793	1	597	395.9	201.1	2	TRUE	B	Ripalpha	FBgn0032189	CG18145
GI10859	FBgn0133622	GI10859	0.00086533	0.0018403	0.470213	0.222416	2176.23	6937.77	10	4	6	0.58191	0.5819	-6288.738565	0.582	-6288.738724	-0.000318	1	1	4557	3276.9	1280.1	8	TRUE	E	wake	FBgn0266418	CG45058
GI10862	FBgn0133625	GI10862	0.00413528	0.0140995	0.293293	1.08E-08	3436.48	10669.5	92	48	44	0.28908	0.2	-10233.34559	0.314	-10221.80351	23.084156	9.71268e-6	0.00156079079240506	7062	5237.3	1809.7	22	TRUE	B	Sur	FBgn0028675	CG5772
GI10866	FBgn0133629	GI10866	0.0108807	0.0116419	0.934613	0.93242	173.13	462.87	7	2	5	1.36147	1	-460.619375	1.3615	-460.54971	0.13933	0.932706224	1	318	208.4	109.6	0	FALSE	B
GI10868	FBgn0133631	GI10868	0.0466842	0.0205913	2.26718	0.139754	205.141	592.859	31	4.16667	26.8333	4.50518	1	-680.802678	6.1695	-669.075448	23.45446	8.07103e-6	0.00136615634466667	399	276.7	122.3	0	FALSE	B
GI10892	FBgn0133655	GI10892	0.00475874	0.0132644	0.358761	0.0733402	456.351	1475.65	13	6	7	0.29846	0.2	-1361.208535	0.4356	-1357.18652	8.04403	0.017916826	0.348855990904908	966	761.2	204.8	0	FALSE	A
GI10893	FBgn0133656	GI10893	0.00171339	0.0203075	0.0843721	0.000755285	349.388	1168.61	9	7	2	0.06368	0.0637	-974.658388	0.0637	-974.658399	-0.000022	1	1	759	626.1	132.9	0	FALSE	A
GI10894	FBgn0133657	GI10894	0.00154242	0.0152365	0.101232	0.000140004	663.01	1946.99	13	10	3	0.08934	0.0895	-1834.60218	0.0894	-1834.600776	0.002808	0.998596985	1	1305	992.4	312.6	1	TRUE	A
GI10895	FBgn0133658	GI10895	0.000631022	0.0425784	0.0148202	2.98E-23	942.203	3170.8	41	39	2	0.02133	0.0213	-2993.950847	0.0213	-2993.950856	-0.000018	1	1	2058	1493.6	561.4	6	TRUE	A	dah	FBgn0015926	CG6157
GI10900	FBgn0133663	GI10900	0.000817921	0.0180704	0.0452631	3.23E-10	1064.16	3669.84	22	19	3	0.03412	0.0341	-3347.770282	0.0341	-3347.770292	-0.00002	1	1	2367	1770	597	9	TRUE	A	kat80	FBgn0040207	CG13956
GI10901	FBgn0133664	GI10901	0.00353512	0.044238	0.0799115	1.29E-08	442.286	1417.71	24	19	5	0.05802	0.0581	-1412.055285	0.0581	-1412.055349	-0.000128	1	1	930	723	207	1	TRUE	A	CG12507	FBgn0030729	CG12507
GI10902	FBgn0133665	GI10902	0.00478349	0.0254037	0.188298	4.19E-07	900.781	2831.22	36	22.5	13.5	0.189	0.2	-2642.548051	0.2042	-2642.247153	0.601796	0.740153265	1	1869	1437.2	425.8	0	FALSE	A	disco	FBgn0000459	CG9908
GI10907	FBgn0133670	GI10907	0.00484611	0.0284897	0.1701	1.10E-15	1967.42	6417.58	86	55	31	0.16377	0.1696	-6047.412465	0.1997	-6046.900382	1.024166	0.599246048	1	4206	3142.5	1036.5	1	TRUE	A	disco-r	FBgn0042650	CG32577
GI10908	FBgn0133671	GI10908	0.00100382	0.022842	0.0439464	0.000254347	311.143	996.857	8	7	1	0.02718	0.0272	-900.722843	0.0275	-900.722928	-0.00017	1	1	654	531.7	122.3	0	FALSE	B	CG13133	FBgn0032181	CG13133
GI10909	FBgn0133672	GI10909	0.00478204	0.01899	0.251819	0.0145947	373.302	1258.7	13	7	6	0.29955	0.2	-1172.438515	0.4496	-1171.052225	2.77258	0.25000109	1	819	594	219	2	TRUE	A	fd19B	FBgn0031086	CG9571
GI10910	FBgn0133673	GI10910	0.00258368	0.0317351	0.0814139	8.16E-20	1544.75	5040.25	61	48	13	0.07483	0.0772	-4635.204797	0.1026	-4634.145015	2.119564	0.346531346	1	3303	2567.6	723.4	0	FALSE	A	CG42353	FBgn0259699	CG42353
GI10911	FBgn0133674	GI10911	0.00475443	0.0151793	0.313218	0.0072542	732.028	2531.97	23	11	12	0.42957	0.3	-2345.6011	0.5252	-2339.749637	11.702926	0.002875689	0.100569894917355	1632	1232.2	399.8	1	TRUE	A	CG42354	FBgn0259700	CG42354
GI10912	FBgn0133675	GI10912	0.00237778	0.017516	0.135749	1.90E-05	808.639	2527.36	20	14	6	0.16108	0.1611	-2372.591015	0.1611	-2372.591021	-0.000012	1	1	1671	1213.2	451.8	4	TRUE	A	Tob	FBgn0028397	CG9214
GI10915	FBgn0133678	GI10915	0.00111108	0.0300878	0.0369278	1.02E-08	508.608	1801.39	17	15	2	0.02174	0.0218	-1608.409282	0.0218	-1608.409285	-0.000006	1	1	1155	950.5	204.5	0	FALSE	A	CG1231	FBgn0035134	CG1231
GI10916	FBgn0133679	GI10916	0.000352795	0.0200978	0.0175539	4.00E-10	806.822	2835.18	17	16	1	0.01824	0.0183	-2566.590036	0.0183	-2566.590041	-0.00001	1	1	1821	1362.2	458.8	8	TRUE	A	CG8958	FBgn0030725	CG8958
GI10919	FBgn0133682	GI10919	0.00188302	0.015432	0.12202	1.41E-15	3011.6	9039.4	63	46	17	0.12254	0.1	-8565.268511	0.1482	-8561.222544	8.091934	0.017492781	0.344830519868012	6027	4563.4	1460.6	18	TRUE	B	CG44153	FBgn0265002	CG44153
GI10923	FBgn0133686	GI10923	0.000577498	0.0373734	0.0154521	1.98E-11	493.726	1732.27	19	18	1	0.01138	0.0114	-1565.11737	0.0114	-1565.117591	-0.000442	1	1	1113	908.2	204.8	2	TRUE	A	CG15914	FBgn0030700	CG15914
GI10924	FBgn0133687	GI10924	0.00142499	0.0176291	0.0808317	9.86E-06	688.724	2107.28	15	12	3	0.05688	0.0583	-1931.995023	0.0671	-1931.986113	0.01782	0.991129576	1	1398	1054.1	343.9	3	TRUE	A	CG6961	FBgn0030959	CG6961
GI10925	FBgn0133688	GI10925	0.00148398	0.013189	0.112516	0.000429741	688.405	2023.6	12	9	3	0.08646	0.0865	-1881.463189	0.0865	-1881.463197	-0.000016	1	1	1362	1064.8	291.2	4	TRUE	A	CCKLR-17D3	FBgn0030954	CG32540
GI10928	FBgn0133691	GI10928	0.00151428	0.0218797	0.0692095	1.49E-06	602.866	1983.13	16	13	3	0.05534	0.0578	-1766.164103	0.1219	-1766.013568	0.30107	0.860247621	1	1293	1030.8	262.2	0	FALSE	A	CG12609	FBgn0030952	CG12609
GI10930	FBgn0133693	GI10930	0.00629171	0.0269033	0.233863	3.37E-09	1475.79	4788.21	69	39	30	0.27342	0.2736	-4632.782855	0.2736	-4632.782877	-0.000044	1	1	3153	2311.6	820.4	0	FALSE	B	CG13131	FBgn0032175	CG13131
GI10934	FBgn0133697	GI10934	0.00124525	0.0172706	0.0721027	1.68E-09	1171.42	4018.58	25	20	5	0.08766	0.0899	-3610.475549	0.1016	-3608.778739	3.39362	0.183267215	1	2595	1942.8	652.2	6	TRUE	A	CG6659	FBgn0030946	CG6659
GI10935	FBgn0133698	GI10935	0.00660354	0.0164225	0.402104	0.0374295	584.832	1749.17	21	9.5	11.5	0.22739	0.2	-1636.419037	0.2441	-1635.973189	0.891696	0.640281087	1	1191	897.5	263.5	1	TRUE	A	Gr9a	FBgn0052693	CG32693
GI10936	FBgn0133699	GI10936	0.00217018	0.0245405	0.0884326	2.11E-07	662.709	2307.29	21	16	5	0.10094	0.101	-2063.565981	0.101	-2063.565993	-0.000024	1	1	1488	1116.1	368.9	1	TRUE	A	CG2972	FBgn0030177	CG2972
GI10939	FBgn0133702	GI10939	0.00581977	0.0257515	0.225997	1.26E-05	770.311	2328.69	33	19.5	13.5	0.15437	0.1	-2204.896309	0.6307	-2184.156263	41.480092	9.8336e-10	0.000001040312933333	1551	1221	327	0	FALSE	A	CG10793	FBgn0029656	CG10793
GI10941	FBgn0133704	GI10941	0.00840941	0.0245751	0.342192	1.26E-08	2336.94	7713.06	121	56.5	64.5	0.40599	0.4	-7535.931993	0.527	-7530.096953	11.67008	0.002923306	0.100702244607046	5025	3634.1	1390.9	1	TRUE	B	SoYb	FBgn0051755	CG31755
GI10950	FBgn0133713	GI10950	0.00319918	0.0181195	0.17656	0.00547018	391.01	1252.99	11	7	4	0.13487	0.1349	-1146.384551	0.1349	-1146.384554	-0.000006	1	1	822	665.2	156.8	2	TRUE	A	Fcp3C	FBgn0000644	CG4015
GI10951	FBgn0133714	GI10951	0.00935775	0.0354376	0.264062	0.0460299	173.343	537.657	11	6	5	0.36982	0.3702	-521.58633	0.3702	-521.586333	-0.000006	1	1	357	259.6	94.4	0	FALSE	A	CG18508	FBgn0028746	CG18508
GI10953	FBgn0133716	GI10953	0.000981623	0.0320618	0.0306166	4.48E-06	318.612	1019.39	11	10	1	0.03085	0.0309	-973.417254	0.0309	-973.417273	-0.000038	1	1	669	496.6	172.4	0	FALSE	A
GI10954	FBgn0133717	GI10954	0.00869843	0.0612086	0.142111	9.93E-08	408.319	1040.68	33	24	9	0.13467	0.1	-1107.364861	0.1916	-1103.309584	8.110554	0.017330679	0.342699330070094	726	529.6	193.4	0	FALSE	A	CG4116	FBgn0029649	CG4116
GI10959	FBgn0133722	GI10959	0.00112685	0.0207354	0.0543444	3.07E-11	1124.62	3552.38	27	23	4	0.04418	0.0442	-3256.857314	0.0442	-3256.857336	-0.000044	1	1	2340	1838.7	498.3	6	TRUE	A	rst	FBgn0003285	CG4125
GI10964	FBgn0133727	GI10964	0.0052854	0.0104134	0.507557	0.222923	580.19	1708.81	15	6	9	0.47929	0.2	-1553.031466	0.6211	-1549.249224	7.564484	0.02277158	0.407736541748942	1146	895.7	247.3	0	FALSE	A
GI10965	FBgn0133728	GI10965	0.00894686	0.0146923	0.60895	0.465828	274.927	787.073	11	4	7	0.43972	0.44	-742.305688	0.44	-742.305689	-0.000002	1	1	531	406.2	124.8	1	TRUE	A	CG14416	FBgn0040352	CG14416
GI10969	FBgn0133732	GI10969	0.000524279	0.0101705	0.0515492	1.52E-05	593.953	1908.05	7	6	1	0.05088	0.0507	-1736.336765	0.0509	-1736.33676	0.00001	0.999995	1	1251	919.5	331.5	6	TRUE	A	CG32795	FBgn0040384	CG32795
GI10970	FBgn0133733	GI10970	0.00134014	0.0166034	0.0807147	0.000601424	426.284	1493.72	9	7	2	0.03337	0.0334	-1305.103315	0.0334	-1305.103329	-0.000028	1	1	960	777.7	182.3	6	TRUE	A	Syx4	FBgn0024980	CG2715
GI10971	FBgn0133734	GI10971	0.0033261	0.00746353	0.445647	0.0546195	1346.53	4218.47	24	10	14	0.21713	0.2	-3822.008503	0.2224	-3821.425042	1.166922	0.557963908	1	2787	2206.7	571.3	6	TRUE	A	crm	FBgn0000376	CG2714
GI10972	FBgn0133735	GI10972	0.00285104	0.0306388	0.0930534	3.34E-06	466.335	1405.67	18	14	4	0.09065	0.0954	-1305.501953	0.0999	-1304.666874	1.670158	0.433840207	1	936	702.7	233.3	2	TRUE	A	CG15739	FBgn0030347	CG15739
GI10975	FBgn0133738	GI10975	0.00059241	0.00439641	0.134749	0.0133497	1140.63	3377.37	7	5	2	0.1896	0.1896	-3113.943134	0.1895	-3113.943138	-0.000008	1	1	2259	1521.2	737.8	5	TRUE	A	CG9915	FBgn0030738	CG9915
GI10976	FBgn0133739	GI10976	0.000682118	0.0181013	0.0376834	5.94E-05	447.312	1466.69	9	8	1	0.03377	0.0338	-1309.314284	0.0338	-1309.314295	-0.000022	1	1	957	758.1	198.9	2	TRUE	A	CG9914	FBgn0030737	CG9914
GI10977	FBgn0133740	GI10977	0.000694333	0.0226153	0.0307019	1.72E-05	359.103	1440.9	9	8	1	0.04482	0.0448	-1241.666876	0.0448	-1241.666882	-0.000012	1	1	900	679.8	220.2	0	FALSE	A	CG9917	FBgn0030740	CG9917
GI10978	FBgn0133741	GI10978	0.000611023	0.0122769	0.04977	0.00082031	492.733	1637.27	7	6	1	0.06603	0.066	-1480.632917	0.066	-1480.63292	-0.000006	1	1	1065	758.8	306.2	4	TRUE	A	CG32579	FBgn0052579	CG32579
GI10979	FBgn0133742	GI10979	0.000975668	0.00985577	0.0989946	0.000193376	919.183	3076.82	12	9	3	0.1132	0.1132	-2674.691543	0.1132	-2674.691548	-0.00001	1	1	1998	1561.3	436.7	1	TRUE	A	CalpC	FBgn0260450	CG3692
GI10983	FBgn0133746	GI10983	0.00271007	0.0260934	0.10386	1.63E-16	1793.74	5175.26	60	46	14	0.15814	0.1072	-5043.113921	0.1942	-5039.162998	7.901846	0.019236938	0.365545609067164	3489	2407.7	1072.3	5	TRUE	A	CG7884	FBgn0031001	CG7884
GI10985	FBgn0133748	GI10985	0.0036303	0.0269696	0.134607	4.39E-05	377.494	1104.51	14	10	4	0.18103	0.1811	-1093.234501	0.1811	-1093.234505	-0.000008	1	1	741	512.5	228.5	0	FALSE	B	CG5846	FBgn0032171	CG5846
GI10986	FBgn0133749	GI10986	0.00194729	0.0414572	0.0469712	2.05E-16	842.999	2571	39	34	5	0.06498	0.0676	-2508.293286	0.094	-2506.802609	2.981354	0.22522013	1	1707	1195.4	511.6	4	TRUE	A	CG8028	FBgn0031010	CG8028
GI10988	FBgn0133751	GI10988	0.00564491	0.0259053	0.217906	0.000257021	549.818	1778.18	24	14	10	0.18412	0.1878	-1651.035479	0.2077	-1650.770683	0.529592	0.767362476	1	1170	894.4	269.6	0	FALSE	A	CG32537	FBgn0052537	CG32537
GI10990	FBgn0133753	GI10990	0.00358903	0.0198989	0.180363	6.79E-09	1527.71	5027.29	48	30	18	0.22801	0.2	-4660.063684	0.2729	-4654.669703	10.787962	0.004543848	0.137343215142857	3288	2383.3	883.7	4	TRUE	A	CG14814	FBgn0023515	CG14814
GI10991	FBgn0133754	GI10991	0.000408009	0.014884	0.0274126	9.85E-07	746.406	2451.59	12	11	1	0.03048	0.0308	-2211.593452	0.0338	-2211.591345	0.004214	0.997895218	1	1599	1192.3	406.7	7	TRUE	A	deltaCOP	FBgn0028969	CG14813
GI10995	FBgn0133758	GI10995	0.0015456	0.0213154	0.0725112	3.92E-06	571.011	1942.99	15	12	3	0.04923	0.051	-1684.553067	0.0559	-1682.681756	3.742622	0.153921738	1	1257	1043.7	213.3	2	TRUE	A	CG13360	FBgn0025620	CG13360
GI10996	FBgn0133759	GI10996	0.00137584	0.0162205	0.0848212	2.40E-05	685.514	2182.49	14	11	3	0.09835	0.0984	-2049.302435	0.0984	-2049.302444	-0.000018	1	1	1434	1050.6	383.4	2	TRUE	B	CG13126	FBgn0032168	CG13126
GI10998	FBgn0133761	GI10998	0.00121905	0.0115377	0.105658	0.00346516	524.043	1641.96	8	6	2	0.11577	0.1	-1472.665674	0.12	-1470.268601	4.794146	0.090983874	0.861327576756152	1083	811.3	271.7	0	FALSE	A	sc	FBgn0004170	CG3827
GI10999	FBgn0133762	GI10999	0.00222514	0.017009	0.130821	0.00378737	356.77	1350.23	9	6	3	0.12572	0.1258	-1169.575854	0.1258	-1169.575862	-0.000016	1	1	858	665.7	186.3	0	FALSE	A	l(1)sc	FBgn0002561	CG3839
GI11000	FBgn0133763	GI11000	0.00288002	0.0128549	0.224041	0.00611754	627.68	2087.32	14	8	6	0.22072	0.2208	-1879.610372	0.2208	-1879.610378	-0.000012	1	1	1365	1005.7	344.3	5	TRUE	A	ase	FBgn0000137	CG3258
GI11002	FBgn0133765	GI11002	0.00092379	0.0107859	0.0856477	0.000805411	653.672	2166.33	9	7	2	0.18038	0.1	-1992.845997	0.3286	-1990.366296	4.959402	0.083768269	0.830599283130367	1410	1069	341	2	TRUE	A	yellow-h	FBgn0039896	CG1629
GI11003	FBgn0133766	GI11003	0.00134513	0.0341108	0.0394341	2.15E-08	449.819	1488.18	17	15	2	0.05663	0.0592	-1364.982855	0.0733	-1361.990427	5.984856	0.050165487	0.640350089849246	969	719	250	3	TRUE	A	CG2254	FBgn0029994	CG2254
GI11005	FBgn0133768	GI11005	0.00132507	0.0164758	0.0804255	7.91E-09	1227.29	3776.71	25	20	5	0.07225	0.0723	-3499.051488	0.0723	-3499.051502	-0.000028	1	1	2502	1901	601	0	FALSE	A	p115	FBgn0040087	CG1422
GI11006	FBgn0133769	GI11006	0.000975289	0.0265049	0.0367966	9.72E-09	575.993	2052.01	17	15	2	0.04354	0.0436	-1871.935405	0.0436	-1871.935413	-0.000016	1	1	1314	975.3	338.7	4	TRUE	A	bys	FBgn0010292	CG1430
GI11007	FBgn0133770	GI11007	0.00253452	0.0300586	0.0843192	2.85E-12	984.244	3161.76	37	29	8	0.0868	0.0908	-3025.301134	0.1045	-3024.241349	2.11957	0.346530306	1	2073	1515.9	557.1	8	TRUE	B	CG5853	FBgn0032167	CG5853
GI11009	FBgn0133772	GI11009	0.00853156	0.0194623	0.438363	0.0892695	390.382	1355.62	19	7.5	11.5	0.53219	0.5	-1297.269258	0.5775	-1297.144373	0.24977	0.882598396	1	873	643.1	229.9	0	FALSE	A	CG12788	FBgn0031041	CG12788
GI11010	FBgn0133773	GI11010	0.000633156	0.0193899	0.0326539	2.51E-05	417.943	1580.06	9	8	1	0.02257	0.0226	-1354.292187	0.0226	-1354.292221	-0.000068	1	1	999	859.9	139.1	4	TRUE	A	CG14220	FBgn0031036	CG14220
GI11011	FBgn0133774	GI11011	0.00562136	0.0238466	0.235731	5.77E-06	979.915	3214.09	41	23	18	0.25934	0.2	-3091.359772	0.2859	-3088.555134	5.609276	0.060528679	0.708866771130074	2097	1532.6	564.4	8	TRUE	A	CG14205	FBgn0031034	CG14205
GI11012	FBgn0133775	GI11012	0.00574045	0.024978	0.22982	2.62E-06	1058.34	3147.66	44	26	18	0.23411	0.2343	-3051.07142	0.2343	-3051.071441	-0.000042	1	1	2103	1581.8	521.2	7	TRUE	A	CG42329	FBgn0259229	CG42329
GI11013	FBgn0133776	GI11013	0.0170078	0.0420984	0.404001	0.0170585	317.548	951.452	29	13	16	0.52541	0.4	-1004.845629	0.5979	-1002.995391	3.700476	0.157199748	1	642	448.6	178.4	1	TRUE	A
GI11014	FBgn0133777	GI11014	0.00431534	0.0291456	0.148062	1.67E-07	734.612	2556.39	32	21	11	0.1545	0.1438	-2392.582015	0.1741	-2391.958893	1.246244	0.536267594	1	1647	1243.9	400.1	4	TRUE	A	meso18E	FBgn0040089	CG14233
GI11015	FBgn0133778	GI11015	0.00085308	0.0170052	0.0501657	2.49E-06	654.22	2345.78	13	11	2	0.06354	0.0636	-2069.691139	0.0636	-2069.691143	-0.000008	1	1	1500	1135.4	364.6	3	TRUE	A	CG14232	FBgn0031061	CG14232
GI11016	FBgn0133779	GI11016	0.00273046	0.0308541	0.0884961	7.77E-08	595.474	1834.53	23	18	5	0.11138	0.1115	-1784.625713	0.1114	-1784.624334	0.002758	0.99862195	1	1215	823.8	391.2	1	TRUE	A	CG14231	FBgn0031060	CG14231
GI11018	FBgn0133781	GI11018	0.00143786	0.0309551	0.04645	0.000616277	197.857	696.143	7	6	1	0.06724	0.0673	-639.969526	0.0673	-639.969538	-0.000024	1	1	447	315.9	131.1	1	TRUE	B	Apf	FBgn0051713	CG31713
GI11019	FBgn0133782	GI11019	0.000333204	0.0286877	0.0116149	5.91E-15	817.167	3001.83	24	23	1	0.01231	0.0124	-2676.5991	0.0123	-2676.59689	0.00442	0.99779244	1	1911	1482.7	425.3	4	TRUE	A	Mer	FBgn0086384	CG14228
GI11020	FBgn0133783	GI11020	0.00139254	0.0189088	0.0736447	3.02E-14	1713.75	5750.25	40	32	8	0.07302	0.073	-5333.105627	0.073	-5333.105646	-0.000038	1	1	3732	2727.5	1004.5	2	TRUE	A	dome	FBgn0043903	CG14226
GI11021	FBgn0133784	GI11021	0.00593042	0.0172744	0.343308	0.00227063	995.495	3216.51	36	17	19	0.34964	0.3155	-3080.453887	0.3696	-3080.090653	0.726468	0.695423685	1	2106	1603.3	502.7	1	TRUE	A	et	FBgn0031055	CG14225
GI11022	FBgn0133785	GI11022	0.000463189	0.0173572	0.0266857	4.25E-07	699.387	2159.61	13	12	1	0.02661	0.0266	-2006.351114	0.0266	-2006.35114	-0.000052	1	1	1431	1060.9	367.1	2	TRUE	A	CG14223	FBgn0031053	CG14223
GI11023	FBgn0133786	GI11023	0.000352934	0.0154743	0.0228078	2.81E-15	1762.89	5668.11	29	27	2	0.02574	0.0259	-5147.091374	0.0298	-5147.083101	0.016546	0.991761127	1	3717	2705.3	1008.7	0	FALSE	A	Ranbp21	FBgn0031051	CG12234
GI11024	FBgn0133787	GI11024	0.00328817	0.0214269	0.15346	1.52E-06	852.121	3047.88	28	18	10	0.19158	0.1917	-2808.061698	0.1917	-2808.061709	-0.000022	1	1	1950	1441.6	508.4	3	TRUE	A	CG9213	FBgn0030655	CG9213
GI11029	FBgn0133792	GI11029	0.00142334	0.0158936	0.0895543	0.00171903	381.524	1406.48	8	6	2	0.22847	0.2314	-1199.780678	0.3476	-1199.734603	0.09215	0.954970337	1	894	572.7	321.3	3	TRUE	B	CG31712	FBgn0051712	CG31712
GI11030	FBgn0133793	GI11030	0.000710226	0.0270708	0.0262358	3.72E-07	451.33	1408.67	13	12	1	0.03455	0.0346	-1327.523714	0.0346	-1327.523715	-0.000002	1	1	930	652.8	277.2	3	TRUE	A	CG9577	FBgn0031092	CG9577
GI11031	FBgn0133794	GI11031	0.000772449	0.0297585	0.0259572	1.28E-06	342.749	1295.25	11	10	1	0.03859	0.0386	-1155.477958	0.0386	-1155.477959	-0.000002	1	1	819	598.7	220.3	3	TRUE	A	CG9578	FBgn0031094	CG9578
GI11038	FBgn0133801	GI11038	0.00093996	0.0154267	0.0609308	1.06E-06	654.917	2129.08	12	10	2	0.05678	0.0568	-1897.259617	0.0568	-1897.259623	-0.000012	1	1	1392	1076.2	315.8	1	TRUE	A	Inx6	FBgn0027107	CG17063
GI11040	FBgn0133803	GI11040	0.00389034	0.0131747	0.29529	0.0334261	536.003	1804	14	7	7	0.31266	0.3127	-1644.433626	0.3127	-1644.433627	-0.000002	1	1	1173	854.6	312.4	2	TRUE	B	CG3838	FBgn0032130	CG3838
GI11043	FBgn0133806	GI11043	0.000591506	0.00951668	0.0621547	0.00352614	528.734	1691.27	6	5	1	0.07305	0.0742	-1547.513112	0.0898	-1547.504898	0.016428	0.991819643	1	1110	810.9	299.1	3	TRUE	A	par-6	FBgn0026192	CG5884
GI11044	FBgn0133807	GI11044	0.000523557	0.0400547	0.0130711	2.59E-14	615.323	1910.68	25	24	1	0.01644	0.0165	-1804.661986	0.0165	-1804.662029	-0.000086	1	1	1263	922.6	340.4	1	TRUE	A	pn	FBgn0003116	CG3461
GI11045	FBgn0133808	GI11045	0.00131331	0.0128752	0.102003	0.000390181	626.699	2286.3	11	8	3	0.11466	0.1147	-1999.478125	0.1147	-1999.478127	-0.000004	1	1	1458	1107.9	347.1	1	TRUE	A	Pex5	FBgn0023516	CG14815
GI11047	FBgn0133810	GI11047	0.000906073	0.020174	0.044913	8.85E-11	1055.01	3312.99	24	21	3	0.04046	0.0405	-3050.320978	0.0405	-3050.320998	-0.00004	1	1	2184	1663.6	520.4	2	TRUE	A	fz4	FBgn0027342	CG4626
GI11048	FBgn0133811	GI11048	0.0020969	0.0275817	0.076025	8.72E-08	627.753	1910.25	21	17	4	0.08561	0.0857	-1848.625816	0.0857	-1848.625829	-0.000026	1	1	1269	928.5	340.5	2	TRUE	A	CG4617	FBgn0029936	CG4617
GI11049	FBgn0133812	GI11049	0.000459047	0.0153352	0.0299342	7.11E-06	592.906	2179.09	10	9	1	0.02692	0.0269	-1893.707538	0.0269	-1893.707556	-0.000036	1	1	1386	1111.7	274.3	2	TRUE	A	CG17829	FBgn0025635	CG17829
GI11050	FBgn0133813	GI11050	0.00319199	0.0138623	0.230265	0.000550776	946.49	3139.51	23	13	10	0.27064	0.273	-2893.516248	0.2707	-2893.489406	0.053684	0.973515045	1	2043	1483.7	559.3	3	TRUE	A	spoon	FBgn0263987	CG3249
GI11052	FBgn0133815	GI11052	0.00236107	0.0298463	0.0791076	1.53E-11	888.577	2969.42	33	26	7	0.07867	0.0806	-2771.934048	0.082	-2771.203807	1.460482	0.481792864	1	1935	1432.6	490.4	8	TRUE	A	NAAT1	FBgn0029762	CG3252
GI11054	FBgn0133817	GI11054	0.0023996	0.023127	0.103757	5.32E-31	3644.49	12939.5	114	83	31	0.13387	0.1	-11912.6967	0.1433	-11908.62637	8.140674	0.017071634	0.339693406943574	8292	6147.4	2144.6	28	TRUE	A	tefu	FBgn0045035	CG6535
GI11055	FBgn0133818	GI11055	0.00140054	0.0173763	0.0806006	4.60E-07	873.286	2858.71	19	15	4	0.07011	0.0701	-2593.964089	0.0701	-2593.964099	-0.00002	1	1	1866	1472.5	393.5	1	TRUE	A	CG3309	FBgn0029756	CG3309
GI11056	FBgn0133819	GI11056	0.0010867	0.017744	0.0612434	3.22E-09	1026.47	3683.53	22	18	4	0.08619	0.0862	-3292.089218	0.0862	-3292.089224	-0.000012	1	1	2355	1700.4	654.6	8	TRUE	A	Rnp4F	FBgn0014024	CG3312
GI11057	FBgn0133820	GI11057	0.00103289	0.0117108	0.0882004	0.001601	516.36	1937.64	8	6	2	0.13152	0.1	-1705.351997	0.1731	-1702.139074	6.425846	0.040238823	0.570761852497207	1227	831.5	395.5	4	TRUE	A	CG15930	FBgn0029754	CG15930
GI11060	FBgn0133823	GI11060	0.00225219	0.0183275	0.122886	2.43E-13	2098.82	6670.18	53	38	15	0.15576	0.121	-6039.318426	0.1838	-6036.452041	5.73277	0.056904264	0.682152626515581	4410	3111.6	1268.4	12	TRUE	A	ph-p	FBgn0004861	CG18412
GI11061	FBgn0133824	GI11061	0.00169214	0.0260159	0.0650423	1.35E-11	1016.82	2958.18	31	26	5	0.04853	0.0486	-2696.98508	0.0486	-2696.985133	-0.000106	1	1	1989	1577.5	408.5	0	FALSE	A	CG3775	FBgn0030425	CG3775
GI11062	FBgn0133825	GI11062	0.00502992	0.02683	0.187474	1.88E-06	796.79	2593.21	34	21	13	0.15931	0.1569	-2479.340593	0.193	-2478.757262	1.166662	0.558036448	1	1695	1327	368	2	TRUE	B	CG3841	FBgn0032131	CG3841
GI11068	FBgn0133831	GI11068	0.000826612	0.0200238	0.0412814	3.46E-08	759.152	2420.85	17	15	2	0.03312	0.034	-2191.76043	0.0655	-2191.546735	0.42739	0.807594664	1	1590	1275.6	314.4	3	TRUE	A	D2hgdh	FBgn0023507	CG3835
GI11073	FBgn0133835	GI11073	0.00590166	0.0250877	0.235241	2.81E-06	911.937	3147.06	41	22.5	18.5	0.29225	0.3	-2926.855695	0.7411	-2919.594506	14.522378	0.000702273	0.0389316844323144	2031	1490.2	537.8	3	TRUE	B	gcm2	FBgn0019809	CG3858
GI11074	FBgn0133836	GI11074	0.00195461	0.0133883	0.145993	0.0014011	602.885	2049.12	12	8	4	0.24134	0.2399	-1799.89859	0.2415	-1799.898827	-0.000474	1	1	1326	935.1	390.9	0	FALSE	A	Sas10	FBgn0029755	CG4202
GI11075	FBgn0133837	GI11075	0.000266802	0.0263953	0.010108	1.39E-18	1195.24	3748.76	32	31	1	0.01056	0.0106	-3439.177942	0.0106	-3439.175681	0.004522	0.997741554	1	2478	1861.4	610.6	2	TRUE	A	Mcm3	FBgn0024332	CG4206
GI11076	FBgn0133838	GI11076	0.00399775	0.026528	0.1507	1.27E-07	786.517	2633.48	31	20.5	10.5	0.16846	0.1608	-2492.567124	0.1822	-2491.970928	1.192392	0.550903291	1	1710	1290.1	419.9	4	TRUE	A	XRCC1	FBgn0026751	CG4208
GI11078	FBgn0133840	GI11078	0.00193584	0.00923799	0.209553	8.20E-05	1434.07	4568.93	22	13.1667	8.83333	0.22323	0.1	-4223.996892	0.2736	-4212.437243	23.119298	9.54351e-6	0.00156079079240506	3012	2187.7	809.3	14	TRUE	A	SK	FBgn0029761	CG10706
GI11082	FBgn0133844	GI11082	0.00123617	0.017263	0.0716083	3.49E-06	703.158	2428.84	15	12	3	0.06251	0.0626	-2155.137187	0.0625	-2155.136497	0.00138	0.999310238	1	1566	1210.3	355.7	0	FALSE	A	Nmd3	FBgn0023542	CG3460
GI11083	FBgn0133845	GI11083	0.000564913	0.0209212	0.027002	8.79E-07	533.15	1770.85	12	11	1	0.03901	0.039	-1618.260922	0.039	-1618.260933	-0.000022	1	1	1152	831.5	320.5	2	TRUE	A	CG8173	FBgn0030864	CG8173
GI11086	FBgn0133848	GI11086	0.00503675	0.0206085	0.244402	9.46E-09	1918.55	6175.45	70	39	31	0.24509	0.2	-5740.727767	0.2807	-5731.275638	18.904258	0.0000785222	0.00817081417213115	4068	3213.5	818.5	5	TRUE	A	chas	FBgn0263258	CG32556
GI11087	FBgn0133849	GI11087	0.00409829	0.0124751	0.328519	0.00702067	969.942	2936.06	24	12	12	0.46168	0.4	-2814.438745	0.5015	-2811.810096	5.257298	0.072175906	0.767675882727273	1953	1388	565	4	TRUE	A	CG12990	FBgn0030859	CG12990
GI11088	FBgn0133850	GI11088	0.000610529	0.0301716	0.0202352	8.20E-09	473.409	1638.59	15	14	1	0.0259	0.0259	-1470.71928	0.0259	-1470.719297	-0.000034	1	1	1056	761.8	294.2	2	TRUE	A	Syx16	FBgn0031106	CG1467
GI11089	FBgn0133851	GI11089	0.0162086	0.0437467	0.37051	0.00658729	270.618	1091.38	29	11.5	17.5	0.31112	0.3	-1002.751281	0.3669	-1002.083793	1.334976	0.512995606	1	681	543.7	137.3	1	TRUE	A
GI11091	FBgn0133853	GI11091	0.00110803	0.0202829	0.054629	2.88E-06	599.668	1806.33	14	12	2	0.05678	0.0568	-1707.825895	0.0568	-1707.825905	-0.00002	1	1	1203	893.2	309.8	3	TRUE	A	CG17065	FBgn0031099	CG17065
GI11095	FBgn0133857	GI11095	0.00137239	0.0210634	0.0651555	4.77E-07	674.038	2187.96	17	14	3	0.07306	0.0731	-2054.443345	0.0731	-2054.443356	-0.000022	1	1	1431	1054.7	376.3	4	TRUE	B	GlcAT-S	FBgn0032135	CG3881
GI11096	FBgn0133858	GI11096	0.000421485	0.00958779	0.0439606	0.000250724	734.772	2373.23	8	7	1	0.05534	0.056	-2159.840615	0.0708	-2159.829248	0.022734	0.98869736	1	1554	1112.5	441.5	2	TRUE	A	CG9581	FBgn0031093	CG9581
GI11097	FBgn0133859	GI11097	0.00218914	0.00891014	0.245691	0.117972	451.599	1372.4	7	4	3	0.26726	0.1	-1281.3457	0.3493	-1278.609957	5.471486	0.064845809	0.733586724670525	912	668.1	243.9	2	TRUE	A	CG13369	FBgn0025640	CG13369
GI11100	FBgn0133862	GI11100	0.000312093	0.0147923	0.0210983	5.74E-16	1843.33	6409.67	29	27	2	0.01804	0.018	-5583.37492	0.018	-5583.374922	-0.000004	1	1	4128	3290.5	834.5	8	TRUE	A	Rok	FBgn0026181	CG9774
GI11101	FBgn0133863	GI11101	0.00194241	0.0152591	0.127295	0.0111197	331.018	1030.98	7	5	2	0.17311	0.1732	-903.735419	0.1732	-903.73542	-0.000002	1	1	681	510.3	170.7	2	TRUE	A	CG9782	FBgn0030763	CG9782
GI11103	FBgn0133865	GI11103	0.00118045	0.0229727	0.0513851	7.71E-08	530.401	1695.6	14	12	2	0.0454	0.0454	-1617.434886	0.0454	-1617.434893	-0.000014	1	1	1113	810.4	302.6	2	TRUE	A	Arp10	FBgn0031050	CG12235
GI11104	FBgn0133866	GI11104	0.00236437	0.0130634	0.180992	1.36E-11	3050.12	9954.88	63	39.5	23.5	0.23294	0.2	-9294.294458	0.2682	-9287.405009	13.778898	0.001018475	0.0511049016798419	6507	4652.4	1845.6	5	TRUE	A	CG14215	FBgn0031052	CG14215
GI11106	FBgn0133868	GI11106	0.0011958	0.0234911	0.0509045	1.62E-63	5923.8	20086.2	161	137	24	0.06067	0.0614	-18358.41937	0.0623	-18355.9602	4.918344	0.08550572	0.835639041878368	13008	9768.2	3233.8	19	TRUE	B	Apoltp	FBgn0032136	CG15828
GI11110	FBgn0133871	GI11110	0.00144994	0.031893	0.0454628	1.52E-12	736.604	2761.4	27	23	4	0.07568	0.079	-2444.7006	0.1832	-2441.649683	6.101834	0.047315516	0.621182032058824	1749	1208	541	3	TRUE	A	CG14230	FBgn0031062	CG14230
GI11117	FBgn0133878	GI11117	0.00340592	0.0242646	0.140366	0.00331008	293.178	882.822	10	7	3	0.15059	0.1507	-840.086482	0.1507	-840.086485	-0.000006	1	1	588	401.3	186.7	2	TRUE	B	CG33299	FBgn0053299	CG33299
GI11118	FBgn0133879	GI11118	0.00217711	0.0259912	0.0837633	0.000733089	274.016	919.984	9	7	2	0.09506	0.0951	-856.05763	0.0951	-856.057638	-0.000016	1	1	597	415.5	181.5	1	TRUE	A	CG14210	FBgn0031040	CG14210
GI11120	FBgn0133881	GI11120	0.00133741	0.0272707	0.0490418	9.95E-32	2501.78	8232.22	78	67	11	0.04774	0.0482	-7635.731106	0.0485	-7635.220802	1.020608	0.600313056	1	5373	4179.3	1187.7	3	TRUE	A	CG15744	FBgn0030466	CG15744
GI11124	FBgn0133885	GI11124	0.00116885	0.0231866	0.0504104	1.44E-06	525.581	1712.42	14	12	2	0.05677	0.0568	-1524.162333	0.0568	-1524.162353	-0.00004	1	1	1119	807.8	311.2	0	FALSE	A	Bace	FBgn0032049	CG13095
GI11125	FBgn0133886	GI11125	0.000591022	0.0113349	0.0521417	0.00100451	533.348	1692.65	7	6	1	0.05093	0.051	-1484.95618	0.051	-1484.956185	-0.00001	1	1	1113	855.8	257.2	0	FALSE	A	Bace	FBgn0032049	CG13095
GI11126	FBgn0133887	GI11126	0.00313392	0.014964	0.209431	0.00306633	607.465	1918.54	15	9	6	0.25147	0.2515	-1782.223531	0.2515	-1782.223533	-0.000004	1	1	1263	891.9	371.1	0	FALSE	A
GI11127	FBgn0133888	GI11127	0.00498074	0.0185564	0.268411	0.0112623	491.033	1812.97	18	9	9	0.26608	0.2662	-1673.112608	0.2662	-1673.11261	-0.000004	1	1	1152	870	282	0	FALSE	B	CG15436	FBgn0031610	CG15436
GI11128	FBgn0133889	GI11128	0.00181065	0.0205163	0.0882541	2.87E-08	988.227	2764.77	25	20	5	0.04798	0.048	-2526.145429	0.048	-2526.145432	-0.000006	1	1	1878	1551.5	323.5	1	TRUE	A	fz3	FBgn0027343	CG16785
GI11129	FBgn0133890	GI11129	0.001479	0.0235127	0.0629022	1.23E-11	1080.01	3383.99	30	25	5	0.05266	0.0539	-3074.45732	0.0573	-3073.141415	2.63181	0.268231464	1	2232	1791.2	440.8	10	TRUE	A	tw	FBgn0086368	CG12311
GI11131	FBgn0133892	GI11131	0.00200006	0.0253162	0.0790033	1.27E-12	1124.78	4005.22	36	28	8	0.07865	0.0787	-3566.406758	0.0787	-3566.406781	-0.000046	1	1	2583	1983.7	572.3	3	TRUE	A	CG42666	FBgn0261548	CG42666
GI11135	FBgn0133896	GI11135	0.000707948	0.0200101	0.0353795	9.29E-10	911.599	2826.4	20	18	2	0.01402	0.014	-2564.419843	0.014	-2564.419861	-0.000036	1	1	1878	1478.5	387.5	3	TRUE	A	CG8051	FBgn0031012	CG8051
GI11136	FBgn0133897	GI11136	0.00102954	0.0204777	0.0502761	8.14E-10	990.068	2915.93	23	20	3	0.05484	0.0562	-2653.850231	0.0599	-2652.257123	3.186216	0.203292795	1	1956	1564.7	385.3	3	TRUE	A	out	FBgn0259834	CG8062
GI11137	FBgn0133898	GI11137	0.000732806	0.0230172	0.0318373	3.72E-11	926.431	2730.57	23	21	2	0.02249	0.0225	-2503.743666	0.0225	-2503.743724	-0.000116	1	1	1830	1466.6	360.4	3	TRUE	A	CG14196	FBgn0031002	CG14196
GI11139	FBgn0133900	GI11139	0.00109519	0.0131762	0.083119	1.24E-05	918.756	2741.24	15	12	3	0.06993	0.0713	-2529.280951	0.0729	-2527.164993	4.231916	0.120517778	1	1830	1402.3	427.7	4	TRUE	A	CG14195	FBgn0030998	CG14195
GI11140	FBgn0133901	GI11140	0.00103224	0.00886078	0.116495	0.000138351	1135.25	3877.75	14	10	4	0.08861	0.0886	-3499.748601	0.0886	-3499.748607	-0.000012	1	1	2508	1847.1	657.9	5	TRUE	A	Ulp1	FBgn0027603	CG12359
GI11142	FBgn0133903	GI11142	0.000678787	0.0160759	0.0422239	0.000205289	440.118	1473.88	8	7	1	0.04174	0.0418	-1337.634273	0.0418	-1337.634278	-0.00001	1	1	957	737.7	219.3	2	TRUE	A	CG9919	FBgn0030742	CG9919
GI11143	FBgn0133904	GI11143	0.00172998	0.00666332	0.259627	0.0454879	904.457	2893.54	11	6	5	0.20418	0.2042	-2654.185094	0.2042	-2654.185096	-0.000004	1	1	1899	1416.5	482.5	2	TRUE	A	CG3679	FBgn0027521	CG3679
GI11145	FBgn0133906	GI11145	0.00166758	0.0106438	0.156671	1.63E-05	1419.29	4802.71	23	15	8	0.16387	0.1	-4285.936513	0.1684	-4282.887683	6.09766	0.047414367	0.621182032058824	3117	2366.9	738.1	9	TRUE	A	CG10353	FBgn0030349	CG10353
GI11149	FBgn0133910	GI11149	0.000736395	0.0251866	0.0292375	6.14E-06	363.366	1358.63	10	9	1	0.03896	0.0399	-1199.371314	0.0568	-1199.337681	0.067266	0.966926301	1	861	638.5	222.5	0	FALSE	B	CG8813	FBgn0031476	CG8813
GI11150	FBgn0133911	GI11150	0.00119589	0.0182624	0.0654837	2.93E-07	831.402	2510.6	18	15	3	0.03586	0.0359	-2223.85828	0.036	-2223.858355	-0.00015	1	1	1671	1340	331	0	FALSE	A
GI11152	FBgn0133913	GI11152	0.00245443	0.0329325	0.0745292	6.96E-08	527.624	1632.38	21	17	4	0.11085	0.1109	-1525.482048	0.1109	-1525.482051	-0.000006	1	1	1080	798.3	281.7	0	FALSE	A	CG12498	FBgn0040356	CG12498
GI11153	FBgn0133914	GI11153	0.00156329	0.0315161	0.0496029	4.53E-23	1555.25	5122.75	56	48	8	0.05592	0.0582	-4687.498234	0.1125	-4685.062745	4.870978	0.087554922	0.847833512425629	3339	2628	711	1	TRUE	A
GI11154	FBgn0133915	GI11154	0.00543562	0.0165512	0.328411	0.0605539	366.525	1292.47	13	6	7	0.31673	0.2	-1163.513435	0.3329	-1161.08139	4.86409	0.087856981	0.848254596885932	837	599.8	228.2	2	TRUE	A
GI11155	FBgn0133916	GI11155	0.00133601	0.0157661	0.0847394	0.000767921	448.673	1498.33	9	7	2	0.04859	0.0486	-1322.816434	0.0486	-1322.816454	-0.00004	1	1	975	795.1	176.9	0	FALSE	A	CG3526	FBgn0040355	CG3526
GI11156	FBgn0133917	GI11156	0.00172137	0.0247446	0.0695652	1.19E-10	985.995	2908.01	29	24	5	0.04422	0.0446	-2667.673804	0.0445	-2667.66203	0.023548	0.988295042	1	1956	1548.3	392.7	1	TRUE	A	CG3588	FBgn0025643	CG3588
GI11157	FBgn0133918	GI11157	0.00318725	0.0270686	0.117747	6.80E-11	1128.42	3458.58	41	30	11	0.05108	0.059	-3106.583521	0.0835	-3105.142335	2.882372	0.236646929	1	2298	1888.3	403.7	2	TRUE	A	CG32793	FBgn0052793	CG32793
GI11160	FBgn0133921	GI11160	0.000667006	0.0116617	0.0571965	0.00261146	432.097	1499.9	6	5	1	0.08347	0.0846	-1323.356391	0.1023	-1323.348943	0.014896	0.992579668	1	966	722.9	243.1	0	FALSE	B	CG8814	FBgn0031478	CG8814
GI11162	FBgn0133923	GI11162	0.00764123	0.0145131	0.526505	0.110716	521.79	1644.21	20	7.5	12.5	0.45994	0.2	-1572.840406	0.7116	-1563.809384	18.062044	0.00011964	0.0110863489051095	1083	847.6	235.4	3	TRUE	A
GI11164	FBgn0133925	GI11164	0.00841419	0.0104936	0.801843	0.773848	479.823	1434.18	17	5	12	0.62419	0.6	-1348.109728	1.1006	-1343.924805	8.369846	0.015223378	0.315270446508972	957	756.9	200.1	0	FALSE	A	CG14423	FBgn0029646	CG14423
GI11165	FBgn0133926	GI11165	0.00438348	0.0353613	0.123963	0.00118257	231.611	686.389	11	8	3	0.10605	0.1	-665.856483	0.2403	-663.777552	4.157862	0.125063834	1	459	362.7	96.3	0	FALSE	A	CG17959	FBgn0029647	CG17959
GI11173	FBgn0133934	GI11173	0.0000786	0.0199142	0.00394629	2.31E-46	3714.61	12725.4	74	73	1	0.00332	0.0033	-11106.83711	0.0033	-11106.83739	-0.000574	1	1	8232	6644.7	1575.3	8	TRUE	A	N	FBgn0004647	CG3936
GI11175	FBgn0133936	GI11175	0.00186341	0.0199817	0.0932558	2.11E-06	760.731	2149.27	19	15	4	0.17351	0.1736	-2031.405298	0.1736	-2031.405172	0.000252	0.999874008	1	1455	1013.1	441.9	1	TRUE	A
GI11177	FBgn0133938	GI11177	0.000268038	0.0139395	0.0192287	1.19E-09	1158.52	3731.48	17	16	1	0.01961	0.0196	-3430.339357	0.0196	-3430.339374	-0.000034	1	1	2445	1726.5	718.5	8	TRUE	A	dnc	FBgn0000479	CG32498
GI11178	FBgn0133939	GI11178	0.00147311	0.0122654	0.120103	0.00908102	410.994	1359.01	7	5	2	0.13249	0.1325	-1230.614322	0.1325	-1230.614325	-0.000006	1	1	885	664	221	1	TRUE	A	CG2974	FBgn0030178	CG2974
GI11179	FBgn0133940	GI11179	0.00394888	0.0255395	0.154618	8.12E-19	2469.18	8378.82	95	62	33	0.21267	0.2	-7901.794196	0.253	-7895.587636	12.41312	0.002016161	0.0812544885555556	5439	3768.1	1640.9	11	TRUE	A	ZAP3	FBgn0052685	CG32685
GI11180	FBgn0133941	GI11180	0.00105575	0.00686565	0.153773	0.0303692	585.281	1895.72	6	4	2	0.11739	0.1174	-1719.392208	0.1174	-1719.392209	-0.000002	1	1	1242	913.1	325.9	5	TRUE	A	CG15312	FBgn0030174	CG15312
GI11181	FBgn0133942	GI11181	0.000273412	0.0244179	0.0111972	1.78E-16	1123.84	3658.16	28	27	1	0.0156	0.0156	-3333.161844	0.0156	-3333.161879	-0.00007	1	1	2391	1739.6	651.4	4	TRUE	A	fu	FBgn0001079	CG6551
GI11185	FBgn0133946	GI11185	0.000434804	0.0129239	0.0336436	8.68E-06	780.449	2300.55	11	10	1	0.02399	0.024	-2007.617639	0.024	-2007.617651	-0.000024	1	1	1542	1232.2	306.8	2	TRUE	A	phm	FBgn0004959	CG6578
GI11186	FBgn0133947	GI11186	0.00342811	0.010994	0.311815	0.222571	274.88	877.12	6	3	3	0.37782	0.378	-821.721715	0.378	-821.721716	-0.000002	1	1	576	419	157	2	TRUE	A
GI11188	FBgn0133949	GI11188	0.00382493	0.0253924	0.150633	2.37E-12	1501.96	4849.04	56	37.5	18.5	0.17851	0.1831	-4692.010299	0.1887	-4691.618233	0.784132	0.675659519	1	3177	2278	896	0	FALSE	A
GI11193	FBgn0133954	GI11193	0.000776141	0.0275324	0.0281901	8.21E-18	1220.72	3867.28	36	33	3	0.02735	0.0274	-3563.869475	0.0274	-3563.869517	-0.000084	1	1	2544	2012.2	531.8	6	TRUE	B	Hr39	FBgn0261239	CG8676
GI11195	FBgn0133956	GI11195	0.0042161	0.0141031	0.298949	0.0342833	501.027	1664.97	14	7	7	0.22769	0.2278	-1489.671583	0.2293	-1489.671658	-0.00015	1	1	1083	858	225	3	TRUE	A	CG15602	FBgn0030694	CG15602
GI11197	FBgn0133958	GI11197	0.00078113	0.0187446	0.0416722	3.83E-08	810.272	2561.73	17	15	2	0.03551	0.0355	-2317.703295	0.0355	-2317.703305	-0.00002	1	1	1686	1337.6	348.4	1	TRUE	A	mRpS30	FBgn0030692	CG8470
GI11199	FBgn0133960	GI11199	0.00454237	0.0335172	0.135524	0.00283596	213.55	662.45	10	7	3	0.21192	0.212	-603.654766	0.212	-603.654769	-0.000006	1	1	438	297.5	140.5	3	TRUE	A	CG7406	FBgn0030980	CG7406
GI11200	FBgn0133961	GI11200	0.00635348	0.025028	0.253855	0.0462115	243.754	632.246	10	6	4	0.43839	0.3	-522.38869	1.0056	-519.550527	5.676326	0.058533093	0.692209390325885	438	284.7	153.3	1	TRUE	A	CG14191	FBgn0030981	CG14191
GI11202	FBgn0133963	GI11202	0.00258989	0.022628	0.114455	8.27E-06	628.082	1933.92	19	14	5	0.20946	0.1	-1880.361423	0.2188	-1877.523738	5.67537	0.058561078	0.692209390325885	1281	905.4	375.6	4	TRUE	A	dpr18	FBgn0030723	CG14948
GI11203	FBgn0133964	GI11203	0.000741008	0.0129373	0.0572767	0.00262821	389.821	1350.18	6	5	1	0.05639	0.0564	-1210.296822	0.0564	-1210.296825	-0.000006	1	1	870	680.1	189.9	5	TRUE	A	Nipsnap	FBgn0030724	CG9212
GI11204	FBgn0133965	GI11204	0.000755458	0.0149024	0.0506936	1.49E-06	813.264	2648.74	14	12	2	0.06562	0.0671	-2399.279576	0.0973	-2399.224254	0.110644	0.946180429	1	1731	1300.3	430.7	6	TRUE	B	CG9171	FBgn0031738	CG9171
GI11205	FBgn0133966	GI11205	0.00321947	0.0153556	0.209661	0.0455235	263.168	933.832	7	4	3	0.22569	0.2258	-833.047236	0.2258	-833.047238	-0.000004	1	1	603	452.8	141.2	2	TRUE	A	CG14286	FBgn0038673	CG14286
GI11206	FBgn0133967	GI11206	0.00168002	0.0204907	0.0819893	2.88E-08	890.504	2979.5	23	18	5	0.09498	0.095	-2768.393496	0.095	-2768.393512	-0.000032	1	1	1935	1438.2	496.8	8	TRUE	A	CG8958	FBgn0030725	CG8958
GI11211	FBgn0133972	GI11211	0.000852773	0.00748461	0.113937	0.00751816	671.376	2346.62	7	5	2	0.07263	0.075	-2077.851463	0.1151	-2073.967565	7.767796	0.020570485	0.380119806513828	1509	1229.9	279.1	3	TRUE	A	eas	FBgn0000536	CG3525
GI11214	FBgn0133975	GI11214	0.00123007	0.0126386	0.0973271	9.93E-07	1196.87	4068.13	20	15	5	0.09734	0.0974	-3732.589919	0.0974	-3732.589927	-0.000016	1	1	2634	2009.9	621.1	12	TRUE	A	CG3632	FBgn0030735	CG3632
GI11215	FBgn0133976	GI11215	0.00262565	0.0119492	0.219734	0.0513371	337.424	1144.58	7	4	3	0.17794	0.178	-1010.272378	0.178	-1010.27238	-0.000004	1	1	741	592.5	148.5	1	TRUE	B
GI11217	FBgn0133978	GI11217	0.00512105	0.0261142	0.196102	1.25E-07	1052.02	3330.98	44	27	17	0.20311	0.2	-3223.155868	0.2684	-3222.1783	1.955136	0.376224966	1	2193	1659.6	530.4	0	FALSE	A	Nek2	FBgn0029970	CG17256
GI11218	FBgn0133979	GI11218	0.00643224	0.0287568	0.223677	1.09E-06	921.579	2810.42	44	26	18	0.2444	0.2	-2765.679677	0.2921	-2759.025636	13.308082	0.001288804	0.0595908819565217	1866	1359.6	506.4	1	TRUE	A	CG9114	FBgn0030628	CG9114
GI11219	FBgn0133980	GI11219	0.00131895	0.022696	0.0581136	4.82E-10	894.612	3035.39	24	20	4	0.05795	0.059	-2762.022756	0.0599	-2760.547462	2.950588	0.228711476	1	1965	1508.6	456.4	6	TRUE	A	Tbh	FBgn0010329	CG1543
GI11220	FBgn0133981	GI11220	0.000817254	0.0159911	0.0511068	1.60E-06	758.446	2448.55	14	12	2	0.05214	0.0522	-2170.524364	0.0522	-2170.524379	-0.00003	1	1	1605	1212.9	389.1	6	TRUE	A	Cyp318a1	FBgn0030369	CG1786
GI11225	FBgn0133986	GI11225	0.00115131	0.0130393	0.0882952	0.000939268	541.517	1738.48	9	7	2	0.11243	0.1125	-1594.733206	0.1125	-1594.733209	-0.000006	1	1	1140	818.5	321.5	0	FALSE	B	CG14006	FBgn0031733	CG14006
GI11229	FBgn0133990	GI11229	0.00128576	0.0294014	0.0437311	1.83E-17	1213.91	3892.09	40	35	5	0.03741	0.0374	-3612.051259	0.0374	-3612.051333	-0.000148	1	1	2556	1962.9	587.1	2	TRUE	B	sip1	FBgn0024191	CG7238
GI11232	FBgn0133993	GI11232	0.00377674	0.0310619	0.121588	1.60E-07	624.435	2123.56	27	19	8	0.14902	0.1	-2017.626551	0.2136	-2015.9101	3.432902	0.179702783	1	1374	992	382	2	TRUE	B	CG11149	FBgn0031732	CG11149
GI11240	FBgn0134001	GI11240	0.00211893	0.0148084	0.143089	0.0250898	272.792	945.208	6	4	2	0.1683	0.1684	-866.635544	0.1684	-866.635547	-0.000006	1	1	609	450.6	158.4	0	FALSE	B
GI11242	FBgn0134003	GI11242	0.00198869	0.0142704	0.139358	0.00492502	424.465	1510.54	9	6	3	0.14705	0.1471	-1342.723001	0.1471	-1342.723002	-0.000002	1	1	969	703	263	3	TRUE	E	CG12783	FBgn0038448	CG12783
GI11243	FBgn0134004	GI11243	0.002799	0.00845592	0.33101	0.0412948	832.497	2863.5	15	7	8	0.36324	0.3633	-2591.595068	0.3633	-2591.595071	-0.000006	1	1	1848	1349.3	498.7	12	TRUE	B	DIP-theta	FBgn0051646	CG31646
GI11247	FBgn0134008	GI11247	0.00143544	0.0106486	0.134801	0.00270098	662.042	2091.96	10	7	3	0.151	0.151	-1940.688085	0.151	-1940.688087	-0.000004	1	1	1377	1016.2	360.8	10	TRUE	B	DIP-eta	FBgn0031725	CG14010
GI11252	FBgn0134013	GI11252	0.00813169	0.0152855	0.531989	0.176028	462.634	1607.37	20	7	13	0.396	0.3962	-1485.52785	0.3962	-1485.527852	-0.000004	1	1	1035	830.1	204.9	1	TRUE	B	CG7251	FBgn0031723	CG7251
GI11257	FBgn0134018	GI11257	0.00616107	0.0129733	0.474906	0.150821	544.252	1792.75	18	7	11	0.37199	0.3721	-1632.896679	0.3721	-1632.896679	0	1	1	1173	887.6	276.4	0	FALSE	B	CG14011	FBgn0031722	CG14011
GI11263	FBgn0134024	GI11263	0.00178239	0.0262111	0.0680014	0.000133502	310.579	1123.42	10	8	2	0.03965	0.0397	-1006.323843	0.0398	-1006.323848	-0.00001	1	1	717	575.4	141.6	1	TRUE	B	CG14013	FBgn0031720	CG14013
GI11269	FBgn0134030	GI11269	0.00234818	0.0206575	0.113672	8.29E-11	1374.19	4691.81	39	28	11	0.13247	0.1144	-4377.544795	0.1358	-4377.109185	0.87122	0.646869956	1	3033	2262.2	770.8	11	TRUE	B	clumsy	FBgn0026255	CG8681
GI11272	FBgn0134033	GI11272	0.00291409	0.0167308	0.174175	4.72E-19	4230.74	13409.3	109	70	39	0.21211	0.2	-12508.11427	0.2168	-12507.64437	0.93979	0.625067897	1	8826	6257	2557	6	TRUE	B	CG8677	FBgn0026577	CG8677
GI11276	FBgn0134037	GI11276	0.000548236	0.0201313	0.027233	1.13E-52	5084.7	16422.3	110	101	9	0.0227	0.023	-15033.32002	0.0279	-15027.22757	12.184898	0.002259868	0.0880031419018405	10755	8443.6	2308.4	11	TRUE	B	uif	FBgn0031879	CG9138
GI11279	FBgn0134040	GI11279	0.00523648	0.0224435	0.233318	0.000149054	610.556	2395.44	26	13.5	12.5	0.41771	0.3	-2132.177443	0.493	-2130.284537	3.785812	0.150633431	1	1503	1112.7	390.3	1	TRUE	B	Aatf	FBgn0031851	CG11188
GI11288	FBgn0134049	GI11288	0.000349909	0.0148275	0.0235987	7.32E-08	885.447	2858.55	14	13	1	0.05141	0.0514	-2635.729598	0.0514	-2635.729601	-0.000006	1	1	1872	1383.6	488.4	1	TRUE	B	mtm	FBgn0025742	CG9115
GI11290	FBgn0134051	GI11290	0.00775658	0.0110677	0.700828	0.383771	819.189	2591.81	29	9	20	0.8533	0.7	-2511.947663	0.8629	-2511.428268	1.03879	0.594880342	1	1707	1205.1	498.9	5	TRUE	B	CG9109	FBgn0031765	CG9109
GI11291	FBgn0134052	GI11291	0.00236708	0.0176159	0.134372	0.00424314	344.616	1269.38	9	6	3	0.27539	0.2755	-1131.05137	0.2755	-1131.051371	-0.000002	1	1	807	555.1	251.9	1	TRUE	B	CG9107	FBgn0031764	CG9107
GI11292	FBgn0134053	GI11292	0.00279156	0.0117293	0.237998	0.0197292	515.548	1794.45	11	6	5	0.20756	0.2077	-1657.723648	0.2077	-1657.723652	-0.000008	1	1	1155	861.4	293.6	4	TRUE	B	H2.0	FBgn0001170	CG11607
GI11294	FBgn0134055	GI11294	0.00114657	0.0213567	0.0536864	1.12E-13	1329.82	4364.18	33	28	5	0.06132	0.0626	-4101.342289	0.0706	-4099.543907	3.596764	0.165566558	1	2847	2087.2	759.8	8	TRUE	B	CG9098	FBgn0031762	CG9098
GI11295	FBgn0134056	GI11295	0.00259655	0.0154382	0.16819	3.29E-05	981.652	3086.35	23	15	8	0.16765	0.1677	-2902.376965	0.1677	-2902.376973	-0.000016	1	1	2034	1571.9	462.1	5	TRUE	B	Gal	FBgn0001089	CG9092
GI11299	FBgn0134060	GI11299	0.00138823	0.00886315	0.156629	7.32E-05	1134.95	3605.05	15	10	5	0.12709	0.1	-3316.79959	0.2851	-3313.21175	7.17568	0.027658007	0.453055998535484	2373	1734.9	632.1	12	TRUE	D	sff	FBgn0036544	CG6114
GI11300	FBgn0134061	GI11300	0.000341007	0.0193741	0.0176012	3.94E-29	2666.52	8799.48	54	51	3	0.01304	0.013	-7986.817834	0.013	-7986.817913	-0.000158	1	1	5739	4386.2	1346.8	2	TRUE	B	lid	FBgn0031759	CG9088
GI11303	FBgn0134064	GI11303	0.00307573	0.0121194	0.253785	0.000398214	1330.89	4561.11	30	16	14	0.30207	0.3	-4149.690408	0.3167	-4149.049435	1.281946	0.526779618	1	2952	2153.2	786.8	15	TRUE	D	pHCl	FBgn0264908	CG44099
GI11306	FBgn0134067	GI11306	0.00251443	0.00331987	0.757387	0.562304	603.767	2390.23	8	2	6	0.69934	0.6999	-1994.701494	0.6993	-1994.701494	0	1	1	1500	1162.3	334.7	2	TRUE	D	NUCB1	FBgn0052190	CG32190
GI11308	FBgn0134069	GI11308	0.0061832	0.0158478	0.390161	0.00640344	1084.08	3247.92	37	17	20	0.46231	0.4624	-3136.700866	0.4624	-3136.700868	-0.000004	1	1	2166	1426.7	739.3	0	FALSE	B	CG13992	FBgn0031756	CG13992
GI11309	FBgn0134070	GI11309	0.00522534	0.0341215	0.153139	0.000478151	299.788	960.212	15	10	5	0.16959	0.1697	-917.230987	0.1697	-917.230993	-0.000012	1	1	633	460.4	166.6	0	FALSE	D	Sgf11	FBgn0036804	CG13379
GI11312	FBgn0134073	GI11312	0.00618936	0.0175153	0.353369	0.00034972	1371.85	4583.15	52	23.75	28.25	0.35056	0.3257	-4266.259682	0.3882	-4265.697701	1.123962	0.570078619	1	3000	2191.2	772.8	5	TRUE	D	ssp2	FBgn0036389	CG9028
GI11314	FBgn0134075	GI11314	0.00232378	0.00820803	0.283111	0.127126	489.999	1724	8	4	4	0.33097	0.2	-1542.953049	0.3986	-1540.842836	4.220426	0.121212145	1	1107	810.4	296.6	0	FALSE	D	CG6885	FBgn0036810	CG6885
GI11316	FBgn0134077	GI11316	0.00702457	0.0183636	0.382527	0.013978	716.624	2145.38	28	13	15	0.63115	0.5	-2096.535309	0.6665	-2094.243177	4.584264	0.101050792	0.911755369182658	1434	935.9	492.1	0	FALSE	B	psd	FBgn0086265	CG9050
GI11322	FBgn0134083	GI11322	0.00173815	0.022129	0.0785461	0.000526836	321.016	1151.98	9	7	2	0.10735	0.1074	-1057.708246	0.1074	-1057.708248	-0.000004	1	1	738	523.4	211.6	4	TRUE	D	CG6597	FBgn0036967	CG6597
GI11326	FBgn0134087	GI11326	0.00169429	0.0252827	0.0670137	0.00467483	201.115	590.885	6	5	1	0.05705	0.0571	-553.04399	0.0571	-553.044001	-0.000022	1	1	396	309.8	86.2	0	FALSE	B	Vm26Aa	FBgn0003979	CG9048
GI11330	FBgn0134091	GI11330	0.00322904	0.0162136	0.199156	0.000423898	748.148	2482.85	20	12	8	0.21498	0.2151	-2270.604271	0.2151	-2270.604276	-0.00001	1	1	1623	1207.2	400.8	2	TRUE	D	S1P	FBgn0037105	CG7169
GI11331	FBgn0134092	GI11331	0.00258576	0.0214731	0.120419	0.00923744	236.199	774.801	7	5	2	0.12381	0.1239	-714.757918	0.1239	-714.757919	-0.000002	1	1	507	378.9	125.1	2	TRUE	D	Tom20	FBgn0036928	CG7654
GI11335	FBgn0134096	GI11335	0.000932911	0.00539727	0.172849	0.00743738	1115.68	4290.32	10	6	4	0.21102	0.2111	-3560.10433	0.2111	-3560.104331	-0.000002	1	1	2703	2052.2	650.8	15	TRUE	D	SMC5	FBgn0052438	CG32438
GI11336	FBgn0134097	GI11336	0.00527098	0.0580735	0.090764	4.30E-05	196.843	571.157	14	11	3	0.08648	0.0867	-576.751105	0.0867	-576.751146	-0.000082	1	1	384	298.2	85.8	0	FALSE	B	Vm26Aa	FBgn0003979	CG9048
GI11340	FBgn0134101	GI11340	0.00130472	0.00431373	0.302457	0.0852205	1162.43	3835.57	10	5	5	0.40226	0.3	-3455.028925	0.5327	-3451.840687	6.376476	0.04124448	0.579843492358804	2499	1768.4	730.6	3	TRUE	D	Tdrd3	FBgn0036450	CG13472
GI11342	FBgn0134103	GI11342	0.0022802	0.00633137	0.360143	0.00567038	2379.17	7466.83	32	15	17	0.42445	0.2	-6893.365236	0.4478	-6878.130721	30.46903	2.41955e-7	0.000087760535	4923	3579.6	1343.4	15	TRUE	D	CG17839	FBgn0036454	CG17839
GI11347	FBgn0134108	GI11347	0.00518218	0.0205365	0.25234	0.0584371	197.454	774.546	8	4	4	0.38507	0.3729	-693.033287	0.3866	-693.033006	0.000562	0.999719039	1	486	371.3	114.7	0	FALSE	D	Ocho	FBgn0040296	CG3396
GI11349	FBgn0134110	GI11349	0.00945891	0.0282162	0.33523	0.151967	144.446	425.554	8	4	4	0.45845	0.4586	-432.037524	0.4586	-432.037525	-0.000002	1	1	285	198.2	86.8	0	FALSE	B	CG13998	FBgn0040949	CG13998
GI11351	FBgn0134112	GI11351	0.00112775	0.00867248	0.130037	0.00227183	811.826	2662.17	10	7	3	0.10579	0.1058	-2418.26716	0.1058	-2418.267166	-0.000012	1	1	1737	1303.2	433.8	4	TRUE	D	Zip71B	FBgn0036461	CG10006
GI11353	FBgn0134114	GI11353	0.00450335	0.00710618	0.633723	0.262887	1272.51	4454.49	29	9	20	0.57114	0.3	-4071.730092	0.6423	-4059.001666	25.456852	2.96562e-6	0.000627475765	2865	2150.1	711.9	4	TRUE	D	CG13457	FBgn0036482	CG13457
GI11354	FBgn0134115	GI11354	0.000856156	0.0166525	0.0514132	1.69E-06	728.644	2337.36	14	12	2	0.14063	0.1	-2188.501615	0.2014	-2186.154782	4.693666	0.095671675	0.887419452876364	1533	1119.9	413.1	2	TRUE	D	CG16959	FBgn0036481	CG16959
GI11356	FBgn0134117	GI11356	0.00152554	0.0107822	0.141487	0.000272551	934.136	3280.86	15	10	5	0.14909	0.1491	-2905.19013	0.1491	-2905.190134	-0.000008	1	1	2112	1604.1	501.9	0	FALSE	D	sstn	FBgn0036476	CG6945
GI11357	FBgn0134118	GI11357	0.00265489	0.0166656	0.159303	9.83E-20	4065.09	13583.9	103	67	36	0.16579	0.1602	-12446.29367	0.1756	-12444.91341	2.760522	0.2515129	1	8826	6642.2	2180.8	13	TRUE	D	Plp	FBgn0086690	CG33957
GI11360	FBgn0134121	GI11360	0.00133404	0.0254555	0.0524065	0.00104251	239.728	750.272	7	6	1	0.09605	0.0998	-693.425995	0.1504	-693.385053	0.081884	0.959884802	1	495	361.4	133.6	2	TRUE	B	CG13999	FBgn0031753	CG13999
GI11362	FBgn0134123	GI11362	0.00140308	0.0351275	0.0399426	1.38E-08	466.234	1426.77	18	16	2	0.0682	0.0682	-1374.242644	0.0682	-1374.242649	-0.00001	1	1	951	637.6	304.4	0	FALSE	D	ind	FBgn0025776	CG11551
GI11363	FBgn0134124	GI11363	0.0016199	0.0233465	0.0693853	0.00014977	348.025	1235.98	10	8	2	0.15475	0.1591	-1100.426602	0.3073	-1100.28177	0.289664	0.865167629	1	792	497.7	294.3	0	FALSE	D	Rpn12R	FBgn0036465	CG11552
GI11364	FBgn0134125	GI11364	0.00182387	0.0170221	0.107147	2.72E-06	891.243	2744.76	20	15	5	0.19133	0.1	-2618.05924	0.2255	-2613.804508	8.509464	0.014196895	0.302398627558725	1818	1270.2	547.8	6	TRUE	D	Sytbeta	FBgn0261090	CG42333
GI11365	FBgn0134126	GI11365	0.00212619	0.0094606	0.224742	0.00140099	1170.07	3767.93	19	11	8	0.29115	0.2	-3475.7641	0.3418	-3470.799305	9.92959	0.006979381	0.187935865529661	2469	1739.8	729.2	1	TRUE	D	CG10710	FBgn0036377	CG10710
GI11366	FBgn0134127	GI11366	0.00109698	0.0158045	0.0694091	8.50E-05	575.478	1824.52	11	9	2	0.04944	0.0495	-1683.914446	0.0495	-1683.91445	-0.000008	1	1	1200	878.7	321.3	2	TRUE	D	Vps36	FBgn0086785	CG10711
GI11367	FBgn0134128	GI11367	0.00238117	0.0103703	0.229615	0.000181146	1456.46	5047.54	27	15	12	0.32554	0.3256	-4543.346686	0.3256	-4543.346688	-0.000004	1	1	3255	2369.7	879.3	11	TRUE	D	ACXE	FBgn0040506	CG17178
GI11369	FBgn0134130	GI11369	0.000488017	0.0132312	0.0368837	3.45E-07	686.226	2049.77	10	9	1	0.03744	0.0375	-1906.609777	0.0375	-1906.609787	-0.00002	1	1	1371	1020.2	347.8	5	TRUE	D	CG10089	FBgn0036369	CG10089
GI11371	FBgn0134132	GI11371	0.0019502	0.0132252	0.147461	0.0272244	305.128	1026.87	6	4	2	0.19801	0.1981	-931.912707	0.1981	-931.912708	-0.000002	1	1	666	471.7	194.3	0	FALSE	B	CG10659	FBgn0032839	CG10659
GI11372	FBgn0134133	GI11372	0.0100729	0.0187632	0.536842	0.199811	431.721	1299.28	21	8	13	0.52288	0.3	-1297.153109	0.5505	-1295.473547	3.359124	0.186455626	1	867	618.2	245.8	2	TRUE	D	CG10116	FBgn0036367	CG10116
GI11375	FBgn0134136	GI11375	0.000736067	0.0138648	0.0530888	4.96E-09	1310.29	4077.71	21	18	3	0.04809	0.0481	-3694.317362	0.0481	-3694.317366	-0.000008	1	1	2694	2122.9	571.1	7	TRUE	D	Srpk79D	FBgn0025702	CG11489
GI11376	FBgn0134137	GI11376	0.00175631	0.0205959	0.0852751	2.10E-14	1673.59	5700.41	44	34	10	0.0944	0.0967	-5270.694289	0.0982	-5268.601768	4.185042	0.123375713	1	3687	2752.9	934.1	5	TRUE	D	IleRS	FBgn0027086	CG11471
GI11378	FBgn0134139	GI11378	0.00158309	0.0313453	0.0505049	1.70E-11	716.629	2529.37	26	22	4	0.05108	0.0511	-2198.377715	0.0511	-2198.377733	-0.000036	1	1	1623	1262.8	360.2	0	FALSE	D	CG11449	FBgn0037162	CG11449
GI11380	FBgn0134141	GI11380	0.00330321	0.0213337	0.154835	0.000342394	522.984	1517.02	16	11	5	0.09008	0.0949	-1384.669924	0.1016	-1383.910123	1.519602	0.467759502	1	1020	857.4	162.6	0	FALSE	D	CG11438	FBgn0037164	CG11438
GI11381	FBgn0134142	GI11381	0.00367151	0.0231357	0.158694	0.000408108	482.826	1365.17	16	11	5	0.09538	0.0998	-1267.402955	0.1017	-1266.924027	0.957856	0.619447083	1	924	765.3	158.7	0	FALSE	D	CG11437	FBgn0037165	CG11437
GI11383	FBgn0134144	GI11383	0.00849281	0.0229634	0.369841	0.0179642	530.611	1539.39	25	12	13	0.21236	0.2	-1488.981817	0.4622	-1486.760213	4.443208	0.108435039	0.948713177191592	1035	864.4	170.6	0	FALSE	D	CG11426	FBgn0037166	CG11426
GI11384	FBgn0134145	GI11384	0.00276792	0.0190607	0.145216	0.000898891	478.202	1447.8	13	9	4	0.26982	0.2	-1421.067149	0.3491	-1417.807281	6.519736	0.038393466	0.561526556301843	963	717.1	245.9	0	FALSE	D	CG11425	FBgn0037167	CG11425
GI11385	FBgn0134146	GI11385	0.00218382	0.0194734	0.112144	6.35E-11	1456.61	5044.39	39	28	11	0.13924	0.1	-4640.238568	0.1621	-4636.835233	6.80667	0.033262155	0.518114181257669	3252	2332.7	916.3	11	TRUE	D
GI11387	FBgn0134148	GI11387	0.00544292	0.0274717	0.198128	0.0130641	222.431	737.569	10	6	4	0.22288	0.2231	-696.099344	0.2231	-696.099349	-0.00001	1	1	480	356.9	123.1	2	TRUE	D	CG11404	FBgn0037169	CG11404
GI11388	FBgn0134149	GI11388	0.000867498	0.0273046	0.0317712	3.65E-11	783.187	2306.81	23	21	2	0.026	0.026	-2189.461046	0.026	-2189.461072	-0.000052	1	1	1545	1213.1	331.9	0	FALSE	D	Trxr-2	FBgn0037170	CG11401
GI11390	FBgn0134151	GI11390	0.00434105	0.0208706	0.207999	0.0313384	242.921	693.079	8	5	3	0.45578	0.2	-673.995305	0.529	-670.228411	7.533788	0.023123774	0.412153697784011	468	322.1	145.9	0	FALSE	D	ND-B14.5AL	FBgn0037172	CG6914
GI11391	FBgn0134152	GI11391	0.00222471	0.0161651	0.137625	2.28E-08	1438.21	4951.79	34	23	11	0.10956	0.1096	-4403.124206	0.1096	-4403.124217	-0.000022	1	1	3195	2443.5	751.5	0	FALSE	B	CG14651	FBgn0037254	CG14651
GI11392	FBgn0134153	GI11392	0.00828411	0.0339589	0.243945	0.00639113	240.952	971.048	16	8	8	0.33007	0.3	-907.466813	0.3404	-907.179441	0.574744	0.75023259	1	606	446.9	159.1	1	TRUE	D	CG33766	FBgn0053766	CG33766
GI11394	FBgn0134155	GI11394	0.0191485	0.0546256	0.35054	0.0038577	237.265	872.735	29	12.5	16.5	0.27109	0.3	-889.82977	0.3073	-889.819496	0.020548	0.989778597	1	555	449	106	1	TRUE	D	CG33771	FBgn0053771	CG33771
GI11397	FBgn0134158	GI11397	0.000616216	0.0205547	0.0299793	2.05E-08	542.525	1623.48	12	11	1	0.03901	0.039	-1440.149692	0.039	-1440.149706	-0.000028	1	1	1083	758.7	324.3	3	TRUE	D	CG11370	FBgn0037181	CG11370
GI11398	FBgn0134159	GI11398	0.00254194	0.0353216	0.0719656	1.13E-05	231.865	788.135	10	8	2	0.09987	0.0999	-743.230171	0.0999	-743.230176	-0.00001	1	1	510	363.5	146.5	2	TRUE	D	Fdx1	FBgn0011769	CG4205
GI11400	FBgn0134161	GI11400	0.00534719	0.0261723	0.204307	0.000520871	466.547	1501.45	20	12	8	0.2496	0.2	-1467.15006	0.2701	-1464.935807	4.428506	0.109235082	0.952922868115992	984	685.3	298.7	1	TRUE	D	mRpS35	FBgn0035374	CG2101
GI11401	FBgn0134162	GI11401	0.00256672	0.0199162	0.128876	5.19E-07	915.842	3122.16	26	18	8	0.09887	0.0989	-2849.584031	0.0989	-2849.584049	-0.000036	1	1	2019	1599	420	2	TRUE	D	pgant6	FBgn0035375	CG2103
GI11402	FBgn0134163	GI11402	0.00151433	0.0238283	0.0635516	3.72E-07	596.92	1983.08	17	14	3	0.07766	0.0777	-1823.377082	0.0777	-1823.377095	-0.000026	1	1	1293	976.6	310.4	2	TRUE	B	Or98a	FBgn0039551	CG5540
GI11404	FBgn0134165	GI11404	0.00123538	0.0165335	0.07472	3.66E-16	2323.8	7291.2	47	38	9	0.0941	0.0941	-6775.012343	0.0941	-6775.012364	-0.000042	1	1	4809	3483.8	1322.2	11	TRUE	D	Shab	FBgn0262593	CG43128
GI11406	FBgn0134167	GI11406	0.00361568	0.0174634	0.207043	0.000271323	579.318	1940.68	17	10	7	0.19151	0.1	-1765.624486	0.2019	-1763.288822	4.671328	0.096746222	0.889512552168718	1260	939.4	320.6	9	TRUE	D	Or63a	FBgn0035382	CG9969
GI11407	FBgn0134168	GI11407	0.0042365	0.0347154	0.122035	8.52E-12	972.757	3077.24	46	33	13	0.1443	0.1	-3018.963062	0.2322	-3011.004323	15.917478	0.000349594	0.0242518897814208	2025	1424.2	600.8	2	TRUE	D	CPT2	FBgn0035383	CG2107
GI11408	FBgn0134169	GI11408	0.00108349	0.0220286	0.0491858	0.000787037	276.393	923.607	7	6	1	0.0279	0.0279	-851.870996	0.0279	-851.871041	-0.00009	1	1	600	459.6	140.4	2	TRUE	D	CG2113	FBgn0035384	CG2113
GI11409	FBgn0134170	GI11409	0.000831999	0.0203019	0.0409814	1.80E-08	798.819	2405.18	18	16	2	0.03333	0.0333	-2227.070689	0.0333	-2227.070732	-0.000086	1	1	1602	1273.9	328.1	0	FALSE	D	FMRFaR	FBgn0035385	CG2114
GI11411	FBgn0134172	GI11411	0.000529461	0.0257717	0.0205443	9.55E-09	552.619	1889.38	15	14	1	0.02456	0.0246	-1750.692066	0.0246	-1750.692096	-0.00006	1	1	1221	899.7	321.3	7	TRUE	D	CG32486	FBgn0266918	CG32486
GI11412	FBgn0134173	GI11412	0.00235938	0.0249108	0.0947135	1.96E-22	2326.38	8065.62	76	57	19	0.07063	0.0707	-7332.03612	0.0707	-7332.036173	-0.000106	1	1	5196	3974.7	1221.3	0	FALSE	B	CG13991	FBgn0031785	CG13991
GI11413	FBgn0134174	GI11413	0.000460975	0.0301626	0.015283	3.43E-11	575.02	2169.98	18	17	1	0.01473	0.0147	-1910.943058	0.0147	-1910.943108	-0.0001	1	1	1374	1091.2	279.8	1	TRUE	D	Cdk8	FBgn0015618	CG10572
GI11414	FBgn0134175	GI11414	0.000652424	0.0168714	0.0386705	3.16E-08	839.176	3066.82	16	14	2	0.04826	0.0483	-2658.451006	0.0484	-2658.451007	-0.000002	1	1	1953	1466.4	486.6	2	TRUE	D	CG10565	FBgn0037051	CG10565
GI11415	FBgn0134176	GI11415	0.00122185	0.0216612	0.0564073	9.74E-16	1592.41	4914.59	40	34	6	0.04874	0.0488	-4572.887071	0.0488	-4572.887091	-0.00004	1	1	3258	2518.9	730.1	6	TRUE	D	ko	FBgn0020294	CG10573
GI11417	FBgn0134178	GI11417	0.000423579	0.021788	0.0194409	2.65E-09	698.501	2361.5	16	15	1	0.01932	0.0193	-2141.759083	0.0193	-2141.759106	-0.000046	1	1	1530	1135.3	394.7	6	TRUE	D	Gad1	FBgn0004516	CG14994
GI11418	FBgn0134179	GI11418	0.00264041	0.0338076	0.0781009	3.96E-10	605.016	1896.98	25	20	5	0.11305	0.1131	-1858.639912	0.1131	-1858.639935	-0.000046	1	1	1251	858.6	392.4	4	TRUE	D	Faa	FBgn0016013	CG14993
GI11420	FBgn0134181	GI11420	0.00165246	0.0312817	0.0528251	1.97E-11	750.695	2423.31	27	23	4	0.0613	0.0613	-2298.259947	0.0613	-2298.25997	-0.000046	1	1	1587	1175.1	411.9	4	TRUE	D
GI11421	FBgn0134182	GI11421	0.00242167	0.0387499	0.0624949	0.00369701	132.395	413.605	6	5	1	0.07675	0.0771	-387.543014	0.0779	-387.534829	0.01637	0.991848406	1	273	201.9	71.1	0	FALSE	D	Dpy-30L2	FBgn0035491	CG11591
GI11423	FBgn0134184	GI11423	0.00403491	0.0250169	0.161287	5.38E-05	558.847	1553.15	20	13.75	6.25	0.25656	0.2	-1507.054677	0.4223	-1503.925379	6.258596	0.043748498	0.597190518397849	1068	693.8	356.2	2	TRUE	B	Muc26B	FBgn0040950	CG13990
GI11424	FBgn0134185	GI11424	0.0029093	0.0230924	0.125985	9.47E-06	615.642	2066.36	20	14	6	0.15265	0.1	-1969.843674	0.2484	-1967.301274	5.0848	0.078677347	0.806141178502825	1341	971.9	369.1	7	TRUE	D	Gr61a	FBgn0035167	CG13888
GI11425	FBgn0134186	GI11425	0.00253073	0.0228911	0.110555	1.69E-22	2794.38	9103.62	86	63	23	0.13502	0.111	-8216.460874	0.15	-8214.757825	3.406098	0.18212737	1	5949	4536.3	1412.7	12	TRUE	D	cep290	FBgn0035168	CG13889
GI11426	FBgn0134187	GI11426	0.00495507	0.0265425	0.186684	0.00160372	345.114	1214.89	15	9	6	0.26165	0.2618	-1130.013954	0.2618	-1130.013955	-0.000002	1	1	780	537.7	242.3	1	TRUE	D	CG13890	FBgn0035169	CG13890
GI11427	FBgn0134188	GI11427	0.0025822	0.034625	0.0745761	1.60E-17	1211.66	3879.34	51	41	10	0.08695	0.0914	-3699.34268	0.1059	-3698.386986	1.911388	0.384545178	1	2547	1830.2	713.8	5	TRUE	D	Usp10	FBgn0052479	CG32479
GI11429	FBgn0134190	GI11429	0.00323459	0.0261536	0.123677	4.09E-05	466.874	1549.13	17	12	5	0.12717	0.1273	-1454.161063	0.1273	-1454.161076	-0.000026	1	1	1008	758.3	249.7	2	TRUE	D	CG34056	FBgn0054056	CG34056
GI11430	FBgn0134191	GI11430	0.00276258	0.0372153	0.0742324	2.92E-06	358.057	1087.94	16	13	3	0.05969	0.0597	-1056.123303	0.0597	-1056.123315	-0.000024	1	1	723	524.9	198.1	0	FALSE	D	CG13905	FBgn0035176	CG13905
GI11431	FBgn0134192	GI11431	0.00607187	0.0257383	0.235908	7.85E-05	750.938	2315.06	33	19	14	0.21206	0.2	-2221.29115	0.2339	-2220.2393	2.1037	0.349290963	1	1533	1174.8	358.2	0	FALSE	D	nerfin-1	FBgn0028999	CG13906
GI11434	FBgn0134195	GI11434	0.00100769	0.0315874	0.0319017	1.13E-05	290.966	993.034	10	9	1	0.02455	0.0246	-893.078459	0.0246	-893.07803	0.000858	0.999571092	1	642	509	133	1	TRUE	B	CG13989	FBgn0031786	CG13989
GI11435	FBgn0134196	GI11435	0.000518388	0.0436603	0.0118732	9.22E-15	542.276	1929.72	24	23	1	0.01094	0.011	-1740.538154	0.011	-1740.542067	-0.007826	1	1	1236	986.2	249.8	4	TRUE	D	CG12038	FBgn0035179	CG12038
GI11440	FBgn0134201	GI11440	0.00374136	0.0206178	0.181462	9.70E-05	688.4	2143.6	22	14	8	0.28595	0.2861	-2069.391277	0.2861	-2069.39128	-0.000006	1	1	1416	985.9	430.1	8	TRUE	D	CG32079	FBgn0052079	CG32079
GI11441	FBgn0134202	GI11441	0.00228325	0.00584681	0.390512	0.176088	686.804	2193.2	9	4	5	0.49854	0.4988	-1991.672311	0.4986	-1991.672259	0.000104	0.999948001	1	1440	1040.4	399.6	5	TRUE	D	CG32081	FBgn0052081	CG32081
GI11442	FBgn0134203	GI11442	0.00138593	0.0197967	0.0700081	1.04E-07	665.382	2166.62	16	13	3	0.09404	0.0941	-2006.294135	0.0941	-2006.294146	-0.000022	1	1	1416	999.3	416.7	5	TRUE	D	CG32081	FBgn0052081	CG32081
GI11443	FBgn0134204	GI11443	0.000948866	0.0357803	0.0265192	3.31E-13	686.888	2109.11	26	24	2	0.02941	0.0302	-2021.814255	0.0356	-2018.630375	6.36776	0.041424615	0.581731733877212	1398	1028	370	5	TRUE	D	CG7888	FBgn0036116	CG7888
GI11445	FBgn0134206	GI11445	0.0244651	0.0124196	1.96988	0.177472	405.932	1454.07	40	5	35	2.20095	1	-1466.635691	2.3644	-1459.40833	14.454722	0.000726435	0.0394106509615385	930	701.7	228.3	1	TRUE	B
GI11446	FBgn0134207	GI11446	0.00347265	0.00829948	0.418417	0.275505	363.472	1154.53	7	3	4	0.63557	0.4	-1067.026545	0.686	-1064.8597	4.33369	0.114538416	0.979168478868687	759	520.2	238.8	1	TRUE	D	CG7655	FBgn0038536	CG7655
GI11448	FBgn0134209	GI11448	0.00240544	0.0323537	0.0743483	1.40E-11	852.655	2498.35	33	27	6	0.06001	0.0601	-2402.022336	0.0601	-2402.022385	-0.000098	1	1	1677	1322.5	351.5	4	TRUE	D	Mocs1	FBgn0263241	CG33048
GI11450	FBgn0134211	GI11450	0.00758392	0.0357429	0.21218	0.00069861	343.795	1060.21	20	12	8	0.21976	0.2	-1058.467953	0.2383	-1056.922272	3.091362	0.213166655	1	702	525.2	176.8	1	TRUE	D	CG14829	FBgn0035751	CG14829
GI11452	FBgn0134213	GI11452	0.00656512	0.0239719	0.273867	0.0190024	339.086	1070.91	15	8	7	0.36945	0.2	-1029.756605	0.3989	-1027.121895	5.26942	0.071739771	0.765055359916037	705	518.3	186.7	1	TRUE	D	CG14829	FBgn0035751	CG14829
GI11459	FBgn0134220	GI11459	0.0023474	0.0194821	0.12049	0.00158835	363.99	1280.01	10	7	3	0.06715	0.0703	-1123.21524	0.0713	-1121.891857	2.646766	0.26623311	1	822	704.4	117.6	3	TRUE	D
GI11460	FBgn0134221	GI11460	0.00341567	0.0307175	0.111196	0.000103015	332.259	1173.74	14	10	4	0.12562	0.1	-1087.658259	0.1348	-1086.891239	1.53404	0.464394905	1	753	550.4	202.6	1	TRUE	D	CG8072	FBgn0036070	CG8072
GI11463	FBgn0134224	GI11463	0.0210622	0.0358521	0.587473	0.0513093	528.44	1805.56	56	18.5	37.5	0.66086	0.5	-1843.002625	0.8746	-1841.154372	3.696506	0.1575121	1	1167	874.5	292.5	2	TRUE	D	Or67d	FBgn0036080	CG14157
GI11469	FBgn0134230	GI11469	0.00778659	0.0250311	0.311076	0.0375497	284.344	903.656	14	7	7	0.31777	0.2	-898.993024	0.3329	-897.064221	3.857606	0.145322045	1	594	444.5	149.5	1	TRUE	D	CG10581	FBgn0037046	CG10581
GI11470	FBgn0134231	GI11470	0.00403549	0.0237744	0.169741	0.00459069	299.126	993.874	11	7	4	0.14054	0.1	-935.572047	0.1485	-934.85505	1.433994	0.48821617	1	648	511.1	133.9	0	FALSE	D	CG32061	FBgn0052061	CG32061
GI11473	FBgn0134234	GI11473	0.000418967	0.0136645	0.030661	4.40E-06	738.51	2387.49	11	10	1	0.04615	0.0462	-2165.311293	0.0462	-2165.311859	-0.001132	1	1	1563	1165	398	0	FALSE	D	S-Lap4	FBgn0052064	CG32064
GI11474	FBgn0134235	GI11474	0.00154062	0.00652904	0.235964	0.00965965	1384.47	3898.53	15	9	6	0.34928	0.3493	-3562.715345	0.3487	-3562.71535	-0.00001	1	1	2646	1636.5	1000.5	15	TRUE	D	Rbfox1	FBgn0052062	CG32062
GI11477	FBgn0134238	GI11477	0.00122422	0.00603652	0.202803	0.00253218	1496.93	4905.07	15	9	6	0.21964	0.2197	-4478.165265	0.2197	-4478.165266	-0.000002	1	1	3207	2281.7	919.3	15	TRUE	B	Ddr	FBgn0053531	CG33531
GI11480	FBgn0134240	GI11480	0.00262135	0.0341446	0.0767719	1.13E-05	329.548	1146.45	14	11	3	0.08771	0.0878	-1066.131862	0.0878	-1066.131884	-0.000044	1	1	741	558.9	176.1	1	TRUE	D	CG14153	FBgn0036094	CG14153
GI11482	FBgn0134242	GI11482	0.00142029	0.0164574	0.0863009	2.74E-05	675.753	2114.25	14	11	3	0.09268	0.0927	-1965.951605	0.0927	-1965.951618	-0.000026	1	1	1395	990.6	404.4	5	TRUE	D	Doc2	FBgn0035956	CG5187
GI11483	FBgn0134243	GI11483	0.00517148	0.0172545	0.299717	0.0518108	351.75	1358.25	13	6	7	0.43977	0.44	-1208.711314	0.4399	-1208.711315	-0.000002	1	1	855	647.4	207.6	2	TRUE	D	CG5194	FBgn0035955	CG5194
GI11484	FBgn0134244	GI11484	0.00125792	0.0232338	0.0541418	1.00E-17	1573.59	5569.41	43	36	7	0.09886	0.1	-5048.663691	0.106	-5047.908809	1.509764	0.470066079	1	3579	2648.2	921.8	2	TRUE	D	smg	FBgn0016070	CG5263
GI11486	FBgn0134246	GI11486	0.00487544	0.0329499	0.147965	1.09E-07	682.454	2263.55	33	22	11	0.13552	0.1	-2202.106593	0.186	-2197.656682	8.899822	0.011679606	0.269818012119565	1473	1100.7	372.3	4	TRUE	D	Galk	FBgn0263199	CG5288
GI11487	FBgn0134247	GI11487	0.00246969	0.028844	0.0856224	5.11E-08	636.123	2027.88	23	18	5	0.07964	0.0797	-1922.909256	0.0797	-1922.909272	-0.000032	1	1	1332	1029.3	302.7	2	TRUE	D	CG5644	FBgn0035948	CG5644
GI11491	FBgn0134251	GI11491	0.00219841	0.0145856	0.150725	0.028929	276.919	911.081	6	4	2	0.18784	0.1879	-843.029313	0.1879	-843.029315	-0.000004	1	1	594	428.1	165.9	3	TRUE	D	CG34039	FBgn0054039	CG34039
GI11493	FBgn0134253	GI11493	0.00128175	0.0188108	0.0681393	0.00492578	269.152	780.848	6	5	1	0.07765	0.0777	-744.715879	0.0777	-744.715885	-0.000012	1	1	525	385.7	139.3	3	TRUE	D	CG9628	FBgn0036433	CG9628
GI11494	FBgn0134254	GI11494	0.00166871	0.018744	0.089026	8.59E-09	1080.4	3599.6	26	20	6	0.08205	0.0835	-3300.745445	0.0844	-3299.867853	1.755184	0.415782912	1	2343	1814.8	522.2	7	TRUE	D	dlp	FBgn0041604	CG32146
GI11501	FBgn0134261	GI11501	0.00111653	0.0252699	0.0441842	6.99E-11	845.106	2688.89	24	21	3	0.04423	0.0443	-2456.585283	0.0443	-2456.584294	0.001978	0.999011489	1	1767	1382	385	0	FALSE	D	CG9384	FBgn0036446	CG9384
GI11503	FBgn0134263	GI11503	0.000681099	0.0320625	0.0212428	7.05E-16	860.234	2937.77	29	27	2	0.02837	0.0284	-2747.26357	0.0284	-2747.263603	-0.000066	1	1	1899	1353.8	545.2	10	TRUE	D	Gat	FBgn0039915	CG1732
GI11504	FBgn0134264	GI11504	0.00217912	0.0226549	0.0961873	0.00235798	268.863	919.137	8	6	2	0.08917	0.0977	-845.47096	0.1873	-842.162047	6.617826	0.036555888	0.548554371347518	594	454.1	139.9	0	FALSE	D	CG14659	FBgn0037284	CG14659
GI11506	FBgn0134266	GI11506	0.0139288	0.039072	0.35649	0.000330705	604.123	2173.88	53	23	30	0.42893	0.4	-2211.51506	0.4359	-2211.415126	0.199868	0.904897139	1	1389	1056.9	332.1	2	TRUE	D	Sprn	FBgn0036218	CG14128
GI11507	FBgn0134267	GI11507	0.000707879	0.0311798	0.0227031	5.15E-15	851.326	2826.67	28	26	2	0.01741	0.0174	-2587.361958	0.0174	-2587.362106	-0.000296	1	1	1839	1422.6	416.4	5	TRUE	D	CCDC151	FBgn0036219	CG14127
GI11508	FBgn0134268	GI11508	0.000947925	0.0188359	0.0503256	8.22E-10	1075.19	3166.81	23	20	3	0.04888	0.0489	-2992.203232	0.0489	-2992.203249	-0.000034	1	1	2121	1594.5	526.5	5	TRUE	D	byn	FBgn0011723	CG7260
GI11511	FBgn0134271	GI11511	0.00188064	0.0239311	0.0785856	4.39E-08	594.396	2129.6	18	14	4	0.0809	0.081	-1961.497267	0.081	-1961.497288	-0.000042	1	1	1362	1045.1	316.9	4	TRUE	D	mael	FBgn0016034	CG11254
GI11512	FBgn0134272	GI11512	0.00346336	0.00966559	0.358319	0.238564	312.384	1157.62	7	3	4	0.65043	0.4	-1030.719353	0.8469	-1027.95712	5.524466	0.063150596	0.725517480742082	735	502	233	2	TRUE	D	CG14451	FBgn0037183	CG14451
GI11513	FBgn0134273	GI11513	0.000715935	0.0214016	0.0334524	4.43E-10	853.116	2794.88	20	18	2	0.01188	0.0119	-2573.098032	0.0119	-2573.098109	-0.000154	1	1	1824	1446.9	377.1	6	TRUE	D	flr	FBgn0260049	CG10724
GI11514	FBgn0134274	GI11514	0.00162243	0.0132765	0.122203	0.00965114	379.948	1234.05	7	5	2	0.14269	0.1427	-1135.036771	0.1427	-1135.036774	-0.000006	1	1	807	571.8	235.2	3	TRUE	D	CG10725	FBgn0036362	CG10725
GI11515	FBgn0134275	GI11515	0.00644706	0.0190148	0.339055	0.0646714	319.561	1090.44	13	6	7	0.20249	0.2	-1039.282721	0.2592	-1037.960143	2.645156	0.266447514	1	705	498	207	1	TRUE	D	CG14109	FBgn0036364	CG14109
GI11516	FBgn0134276	GI11516	0.00300738	0.0295589	0.101742	9.58E-26	2380.63	7996.37	93	69	24	0.10849	0.1	-7497.787666	0.1132	-7496.691804	2.191724	0.334251358	1	5196	3819.1	1364.9	9	TRUE	D	cmb	FBgn0036365	CG10732
GI11518	FBgn0134278	GI11518	0.000928515	0.0423058	0.0219477	3.03E-45	2042.07	6465.93	90	84	6	0.02246	0.0225	-6186.400109	0.0225	-6186.400327	-0.000436	1	1	4254	3207.7	1046.3	0	FALSE	D	Rich	FBgn0028500	CG9063
GI11519	FBgn0134279	GI11519	0.00292009	0.029451	0.0991507	0.0027016	207.754	686.246	8	6	2	0.09607	0.0962	-656.905593	0.0962	-656.905612	-0.000038	1	1	447	340.2	106.8	1	TRUE	D
GI11520	FBgn0134280	GI11520	0.000969028	0.016798	0.057687	1.70E-17	2287.6	7228.4	45	38	7	0.06147	0.0619	-6675.464045	0.0621	-6674.349442	2.229206	0.328045487	1	4764	3539.9	1218.1	5	TRUE	B	PDZ-GEF	FBgn0265778	CG9491
GI11522	FBgn0134282	GI11522	0.000693072	0.00883467	0.0784491	1.29E-05	1252.44	4330.56	14	11	3	0.11203	0.1121	-3848.849687	0.1121	-3848.84969	-0.000006	1	1	2793	1899.6	890.4	3	TRUE	D	CG7139	FBgn0027532	CG7139
GI11523	FBgn0134283	GI11523	0.00114611	0.0153517	0.074657	1.50E-17	2698.15	8731.85	51	41	10	0.08748	0.0886	-8116.755533	0.092	-8115.811544	1.887978	0.389072725	1	5715	4163.1	1551.9	15	TRUE	D	gig	FBgn0005198	CG6975
GI11524	FBgn0134284	GI11524	0.00122696	0.012381	0.0991003	0.000195335	732.936	2447.06	12	9	3	0.10771	0.1077	-2205.496342	0.1077	-2205.496344	-0.000004	1	1	1590	1190.9	399.1	2	TRUE	D	CG42674	FBgn0261556	CG42674
GI11528	FBgn0134288	GI11528	0.00121172	0.0146005	0.0829918	4.71E-05	484.119	1651.88	9	7	2	0.07459	0.0746	-1465.411644	0.0746	-1465.411649	-0.00001	1	1	1068	867	201	1	TRUE	D	CG6996	FBgn0036950	CG6996
GI11531	FBgn0134291	GI11531	0.00384871	0.0252639	0.15234	4.44E-08	966.064	3125.94	36	24	12	0.11597	0.116	-2892.9055	0.116	-2892.905519	-0.000038	1	1	2046	1557.4	488.6	4	TRUE	B	Cpr	FBgn0015623	CG11567
GI11532	FBgn0134292	GI11532	0.000853899	0.0122029	0.069975	1.22E-11	2065.4	7030.6	31	25	6	0.13358	0.1	-6228.964596	0.1988	-6222.911955	12.105282	0.002351643	0.0891167399552239	4554	3136.6	1408.4	10	TRUE	D	CG17233	FBgn0036958	CG17233
GI11536	FBgn0134296	GI11536	0.000529516	0.0206619	0.0256276	2.99E-07	588.815	1889.19	13	12	1	0.02676	0.0268	-1724.940782	0.0268	-1724.940802	-0.00004	1	1	1239	953.5	285.5	0	FALSE	D	D	FBgn0000411	CG5893
GI11539	FBgn0134299	GI11539	0.00310097	0.0336788	0.0920747	7.74E-21	1639.65	5170.35	70	54	16	0.13565	0.1191	-4885.087393	0.1422	-4884.365364	1.444058	0.485765637	1	3405	2422.5	982.5	1	TRUE	D	Fbp1	FBgn0000639	CG17285
GI11540	FBgn0134300	GI11540	0.0109011	0.0321274	0.339308	0.030651	254.38	831.62	17	8	9	0.50454	0.5071	-834.47234	0.5047	-834.472295	0.00009	0.999955001	1	543	377	166	1	TRUE	D	CG5506	FBgn0036766	CG5506
GI11542	FBgn0134302	GI11542	0.0141729	0.0292053	0.485286	0.116172	279.291	854.709	20	8	12	0.72825	0.5	-880.400932	0.8376	-878.316292	4.16928	0.124351879	1	567	421.1	145.9	0	FALSE	B	CG16775	FBgn0036767	CG16775
GI11543	FBgn0134303	GI11543	0.00147808	0.0400305	0.0369239	4.37E-49	2565.36	8126.64	112	100	12	0.03064	0.0307	-7811.054385	0.0307	-7811.054637	-0.000504	1	1	5346	4151.8	1194.2	8	TRUE	D	blue	FBgn0283709	-
GI11544	FBgn0134304	GI11544	0.00414463	0.0322593	0.128479	1.44E-07	628.127	1975.87	28	19.8333	8.16667	0.1167	0.1	-1904.31672	0.3058	-1899.41562	9.8022	0.007438396	0.196730077541667	1302	1050.9	251.1	2	TRUE	D	CG7365	FBgn0036939	CG7365
GI11545	FBgn0134305	GI11545	0.00170281	0.0352864	0.0482569	0.000734038	174.069	587.931	7	6	1	0.05211	0.0522	-542.551992	0.0522	-542.551996	-0.000008	1	1	381	287.1	93.9	1	TRUE	D	CG14187	FBgn0036938	CG14187
GI11546	FBgn0134306	GI11546	0.000352692	0.0211518	0.0166743	2.84E-11	910.996	2836	20	19	1	0.01391	0.014	-2666.167217	0.1203	-2664.944527	2.44538	0.294437065	1	1875	1360.7	511.3	4	TRUE	D	Ir76b	FBgn0036937	CG7385
GI11547	FBgn0134307	GI11547	0.00273911	0.0304539	0.0899431	2.76E-13	1139.26	3291.74	43	34	9	0.0869	0.087	-3252.897762	0.087	-3252.897784	-0.000044	1	1	2217	1609.4	604.6	4	TRUE	D	CG14186	FBgn0036935	CG14186
GI11548	FBgn0134308	GI11548	0.00248664	0.017138	0.145095	1.29E-05	885.284	2819.72	22	15	7	0.06562	0.0657	-2489.0965	0.0657	-2489.09655	-0.0001	1	1	1854	1589.2	261.8	0	FALSE	D	sNPF-R	FBgn0036934	CG7395
GI11553	FBgn0134313	GI11553	0.00673687	0.0294788	0.228532	1.56E-05	639.983	2162.02	33	18.5	14.5	0.31207	0.3	-2118.83676	0.3328	-2117.791365	2.09079	0.351552929	1	1401	1035	366	2	TRUE	B	ppk14	FBgn0031803	CG9501
GI11554	FBgn0134314	GI11554	0.00133557	0.0324245	0.0411901	2.41E-11	661.76	2248.24	24	21	3	0.03705	0.0371	-2048.066304	0.0371	-2048.066341	-0.000074	1	1	1455	1160.5	294.5	1	TRUE	D	CG31874	FBgn0051874	CG31874
GI11555	FBgn0134315	GI11555	0.000941281	0.0457527	0.0205732	5.37E-17	675.902	2126.1	32	30	2	0.01125	0.0113	-2042.14844	0.0113	-2042.148387	0.000106	0.999947001	1	1401	1057.5	343.5	2	TRUE	D	CG6140	FBgn0036162	CG6140
GI11556	FBgn0134316	GI11556	0.00177536	0.0259231	0.0684857	1.36E-06	510.201	1691.8	16	13	3	0.07813	0.0782	-1595.888539	0.0782	-1595.888552	-0.000026	1	1	1101	818.2	282.8	0	FALSE	D	CG32445	FBgn0052445	CG32445
GI11558	FBgn0134318	GI11558	0.0024043	0.0311169	0.0772666	8.71E-29	2394.99	7082.01	90	73	17	0.0557	0.0599	-6618.259669	0.0743	-6612.102353	12.314632	0.00211793	0.084768311635514	4740	3895.9	841.1	7	TRUE	D	CG43980	FBgn0264711	CG43980
GI11559	FBgn0134319	GI11559	0.00134917	0.0214977	0.0627586	2.53E-09	896.542	2967.46	23	19	4	0.05565	0.0557	-2706.047366	0.0557	-2706.047373	-0.000014	1	1	1932	1495.8	436.2	1	TRUE	D	CG11249	FBgn0037115	CG11249
GI11560	FBgn0134320	GI11560	0.00837047	0.0337516	0.248002	1.68E-08	1090.8	3724.2	67	36	31	0.38384	0.4	-3568.536427	0.4	-3568.434868	0.203118	0.903427876	1	2409	1741.4	664.6	2	TRUE	D	CG11248	FBgn0037117	CG11248
GI11561	FBgn0134321	GI11561	0.00358793	0.0469119	0.0764824	2.42E-06	307.863	838.137	17	14	3	0.08357	0.0836	-845.258463	0.0837	-845.258476	-0.000026	1	1	573	410.4	162.6	0	FALSE	D	CG14573	FBgn0037125	CG14573
GI11562	FBgn0134322	GI11562	0.00615716	0.0296746	0.207489	0.000810049	412.439	1141.56	19	12	7	0.28146	0.2816	-1166.547711	0.2816	-1166.547715	-0.000008	1	1	780	531	243	0	FALSE	D	CG14572	FBgn0037128	CG14572
GI11563	FBgn0134323	GI11563	0.00236751	0.0204166	0.11596	0.00052009	446.845	1269.16	12	9	3	0.19595	0.2	-1174.091248	0.2309	-1172.467773	3.24695	0.197212195	1	864	613.2	238.8	0	FALSE	D	CG14564	FBgn0037131	CG14564
GI11564	FBgn0134324	GI11564	0.00250637	0.0136214	0.184003	4.87E-07	1703.9	5595.1	37	23	14	0.18064	0.1735	-5071.836776	0.1985	-5069.771859	4.129834	0.126828817	1	3651	2841.7	806.3	1	TRUE	B	slam	FBgn0043854	CG9506
GI11566	FBgn0134326	GI11566	0.00177046	0.0179912	0.0984071	0.00011581	562.522	1696.48	13	10	3	0.0766	0.0766	-1584.395403	0.0766	-1584.39542	-0.000034	1	1	1131	874.1	253.9	1	TRUE	D	eg	FBgn0000560	CG7383
GI11570	FBgn0134330	GI11570	0.00740808	0.0578872	0.127974	1.74E-24	1310.37	4476.63	106	73	33	0.14243	0.1314	-4533.703496	0.1532	-4532.891529	1.623934	0.44398389	1	2895	2133.2	758.8	2	TRUE	D	CG8833	FBgn0036386	CG8833
GI11571	FBgn0134331	GI11571	0.00157774	0.0446746	0.0353163	4.54E-14	622.549	1903.45	30	27	3	0.02865	0.0287	-1829.408171	0.0287	-1829.408294	-0.000246	1	1	1263	1002.2	260.8	3	TRUE	D	CG10361	FBgn0036208	CG10361
GI11572	FBgn0134332	GI11572	0.00297817	0.0237318	0.125493	5.72E-11	1284.23	4373.77	43	30	13	0.14264	0.1	-4064.631221	0.1586	-4062.910384	3.441674	0.178916332	1	2835	2034.3	794.7	1	TRUE	D	CG5964	FBgn0036206	CG5964
GI11573	FBgn0134333	GI11573	0.000816675	0.0360025	0.0226838	5.00E-51	2730.99	8576.01	103	96	7	0.02459	0.0248	-8226.882065	0.0258	-8225.390164	2.983802	0.224944629	1	5658	4195.5	1456.5	14	TRUE	D	Pi3K68D	FBgn0015278	CG11621
GI11574	FBgn0134334	GI11574	0.00156568	0.0150895	0.10376	3.17E-06	937.164	3196.84	19	14	5	0.10427	0.1043	-2861.22818	0.1043	-2861.228191	-0.000022	1	1	2067	1561.4	505.6	0	FALSE	B	CG9507	FBgn0031808	CG9507
GI11576	FBgn0134336	GI11576	0.0141564	0.04635	0.305425	1.69E-23	3326.15	10731.8	300	149.5	150.5	0.37689	0.3	-11085.82231	0.4155	-11077.15587	17.332882	0.000172271	0.0141865396451613	7128	4988.5	1941.5	1	TRUE	D	Muc68D	FBgn0036203	CG6004
GI11577	FBgn0134337	GI11577	0.00170951	0.0129048	0.132471	0.00249268	547.112	1756.89	10	7	3	0.14001	0.1401	-1603.966131	0.1401	-1603.966135	-0.000008	1	1	1152	878	274	5	TRUE	D	CG6024	FBgn0036202	CG6024
GI11578	FBgn0134338	GI11578	0.00120049	0.0136155	0.0881711	0.00160184	444.686	1667.31	8	6	2	0.14625	0.1	-1436.587784	0.1534	-1434.019455	5.136658	0.076663543	0.793189631935615	1056	736.7	319.3	2	TRUE	D
GI11580	FBgn0134340	GI11580	0.00553041	0.0267819	0.206498	0.0153055	228.056	725.944	10	6	4	0.2263	0.2265	-704.640154	0.2265	-704.64016	-0.000012	1	1	477	356	121	1	TRUE	D	crim	FBgn0036198	CG6038
GI11583	FBgn0134343	GI11583	0.00227851	0.0227331	0.100229	3.76E-09	1027.15	3076.85	30	23	7	0.10943	0.1	-2988.829393	0.1433	-2983.817979	10.022828	0.006661477	0.181475215697425	2052	1523.7	528.3	4	TRUE	D	CG32085	FBgn0052085	CG32085
GI11584	FBgn0134344	GI11584	0.00369116	0.017486	0.211092	0.000273823	752.153	2715.85	23	13	10	0.24825	0.2	-2474.683807	0.256	-2474.239718	0.888178	0.641408333	1	1734	1257	477	2	TRUE	D	RIOK1	FBgn0036187	CG11660
GI11585	FBgn0134345	GI11585	0.00393532	0.0208054	0.189148	0.0011876	487.341	1528.66	16	10	6	0.24824	0.2	-1448.53619	0.2618	-1447.622389	1.827602	0.400997134	1	1011	733.3	271.7	2	TRUE	B	CG13982	FBgn0031811	CG13982
GI11586	FBgn0134346	GI11586	0.000589326	0.0357852	0.0164684	5.23E-13	486.48	1697.52	18	17	1	0.01404	0.0141	-1594.138347	0.0141	-1594.138409	-0.000124	1	1	1092	848.4	243.6	2	TRUE	D
GI11587	FBgn0134347	GI11587	0.00220807	0.0201382	0.109646	8.85E-06	654.246	2267.75	18	13	5	0.10291	0.1	-2065.291469	0.1137	-2064.332199	1.91854	0.3831725	1	1461	1099.4	361.6	0	FALSE	D	aly	FBgn0004372	CG2075
GI11589	FBgn0134349	GI11589	0.0050743	0.0355552	0.142716	1.05E-06	518.35	1779.65	27	18	9	0.18193	0.1838	-1708.293499	0.1973	-1707.838207	0.910584	0.634262736	1	1149	836.2	312.8	6	TRUE	D	CG6084	FBgn0086254	CG6084
GI11590	FBgn0134350	GI11590	0.000324918	0.0235825	0.0137779	2.22E-13	947.638	3078.36	23	22	1	0.01385	0.014	-2857.505086	0.0147	-2857.504536	0.0011	0.999450151	1	2013	1515.8	497.2	7	TRUE	D	CG6091	FBgn0036180	CG6091
GI11591	FBgn0134351	GI11591	0.0014749	0.0353841	0.0416826	2.31E-22	1330.93	4072.07	52	46	6	0.04232	0.0423	-3931.844303	0.0423	-3931.844356	-0.000106	1	1	2703	1987.2	712.8	3	TRUE	D	rt	FBgn0003292	CG6097
GI11592	FBgn0134352	GI11592	0.00213925	0.0296574	0.0721321	3.07E-09	653.399	2340.6	24	19	5	0.053	0.0531	-2119.681888	0.0531	-2119.681931	-0.000086	1	1	1497	1168.7	328.3	2	TRUE	D	CG33489	FBgn0053489	CG33489
GI11595	FBgn0134355	GI11595	0.000873882	0.02979	0.0293347	1.07E-11	719.027	2289.97	23	21	2	0.05198	0.052	-2146.621276	0.052	-2146.621282	-0.000012	1	1	1506	1044.9	458.1	3	TRUE	B	Fic	FBgn0263278	CG9523
GI11596	FBgn0134356	GI11596	0.00791577	0.0396057	0.199864	2.68E-07	648.036	2285.96	43	25	18	0.21724	0.2	-2254.141593	0.2692	-2249.01655	10.250086	0.005945962	0.165535060504386	1470	1089.4	374.6	5	TRUE	D	Fuca	FBgn0036169	CG6128
GI11597	FBgn0134357	GI11597	0.00174016	0.0250011	0.0696036	5.24E-08	650.699	2301.3	20	16	4	0.11704	0.1171	-2103.237621	0.1171	-2103.237628	-0.000014	1	1	1476	1036.9	439.1	5	TRUE	D	Fuca	FBgn0036169	CG6128
GI11598	FBgn0134358	GI11598	0.00439707	0.0297391	0.147855	4.83E-17	1920.62	5930.38	82	56	26	0.13152	0.1247	-5651.968639	0.1408	-5651.505563	0.926152	0.6293448	1	3927	3012.6	911.4	4	TRUE	D	CG42671	FBgn0261553	CG42671
GI11599	FBgn0134359	GI11599	0.000787947	0.0215139	0.0366251	5.04E-05	377.212	1269.79	9	8	1	0.04568	0.0457	-1128.326974	0.0456	-1128.32699	-0.000032	1	1	825	639.2	182.8	1	TRUE	D	scyl	FBgn0041094	CG7590
GI11601	FBgn0134361	GI11601	0.00262859	0.0448293	0.0586356	5.00E-09	344.702	1143.3	18	15	3	0.08404	0.0841	-1091.613001	0.0841	-1091.613009	-0.000016	1	1	744	540.7	203.3	1	TRUE	D
GI11603	FBgn0134363	GI11603	0.00292942	0.0475934	0.061551	5.11E-07	281.906	1026.09	16	13	3	0.06753	0.0678	-953.262032	0.0676	-953.258747	0.00657	0.99672039	1	654	517.5	136.5	1	TRUE	D
GI11604	FBgn0134364	GI11604	0.00340695	0.0283645	0.120113	3.77E-06	538.893	1765.11	21	15	6	0.12566	0.1	-1681.421269	0.1368	-1680.77698	1.288578	0.52503571	1	1152	852.5	299.5	2	TRUE	D	CG7560	FBgn0036157	CG7560
GI11605	FBgn0134365	GI11605	0.0067158	0.039726	0.169053	1.82E-06	482.44	1545.56	29	18.6667	10.3333	0.13415	0.1	-1476.372193	0.2208	-1474.780723	3.18294	0.203626061	1	1014	778.3	235.7	1	TRUE	D
GI11606	FBgn0134366	GI11606	0.00335321	0.0222341	0.150814	6.75E-09	1232.44	3885.56	40	27	13	0.17462	0.1725	-3731.844813	0.1814	-3731.443414	0.802798	0.669382924	1	2559	1858.1	700.9	4	TRUE	B	CG3651	FBgn0032974	CG3651
GI11608	FBgn0134368	GI11608	0.00352306	0.0230821	0.152632	0.00277915	307.956	1138.04	11	7	4	0.14837	0.1485	-1059.527143	0.1485	-1059.527152	-0.000018	1	1	723	538.5	184.5	1	TRUE	D	CG11588	FBgn0036221	CG11588
GI11610	FBgn0134370	GI11610	0.00124745	0.0326097	0.038254	8.27E-09	501.396	1604.6	18	16	2	0.08563	0.0857	-1521.720498	0.0857	-1521.720481	0.000034	0.999983	1	1053	733.7	319.3	0	FALSE	D	CG7557	FBgn0036159	CG7557
GI11611	FBgn0134371	GI11611	0.00102303	0.0154728	0.066118	6.20E-05	587.687	1956.31	11	9	2	0.08103	0.081	-1792.624724	0.0814	-1792.624736	-0.000024	1	1	1272	932.7	339.3	0	FALSE	D	CG12289	FBgn0036160	CG12289
GI11612	FBgn0134372	GI11612	0.00143672	0.0201651	0.0712478	0.0057562	251.302	696.698	6	5	1	0.0761	0.0796	-667.430725	0.1145	-667.394219	0.073012	0.964152309	1	474	335.7	138.3	0	FALSE	D	Vha16-3	FBgn0028667	CG32090
GI11614	FBgn0134374	GI11614	0.0014571	0.0387553	0.0375975	3.79E-09	450.08	1373.92	19	17	2	0.04749	0.0475	-1316.27828	0.0475	-1316.278294	-0.000028	1	1	912	681.2	230.8	3	TRUE	D	chrb	FBgn0036165	CG7533
GI11615	FBgn0134375	GI11615	0.00437103	0.0276152	0.158283	6.83E-07	774.536	2294.46	31	21	10	0.13494	0.1088	-2256.094768	0.2146	-2254.515435	3.158666	0.206112529	1	1539	1129.5	400.5	5	TRUE	D	CG7512	FBgn0036168	CG7512
GI11616	FBgn0134376	GI11616	0.00105175	0.0218785	0.0480724	1.82E-15	1437.69	4757.31	36	31	5	0.04305	0.0431	-4400.019193	0.0431	-4400.019209	-0.000032	1	1	3102	2321.6	771.4	7	TRUE	D	Ube3a	FBgn0061469	CG6190
GI11618	FBgn0134378	GI11618	0.00231952	0.0396567	0.0584899	1.72E-18	1009.67	3454.33	47	39	8	0.05334	0.0552	-3289.704609	0.0613	-3289.659479	0.09026	0.95587321	1	2232	1711.2	520.8	9	TRUE	D	Plod	FBgn0036147	CG6199
GI11619	FBgn0134379	GI11619	0.00230469	0.0113021	0.203917	0.0051348	713.179	2172.82	13	8	5	0.24907	0.2491	-2026.777613	0.2491	-2026.777614	-0.000002	1	1	1446	1032.3	407.7	5	TRUE	D	GlcAT-P	FBgn0036144	CG6207
GI11621	FBgn0134381	GI11621	0.000905808	0.0334863	0.0270501	1.77E-06	305.346	1104.65	11	10	1	0.03511	0.0351	-978.034787	0.0351	-978.034811	-0.000048	1	1	708	539.7	162.3	1	TRUE	D	CG6216	FBgn0036139	CG6216
GI11625	FBgn0134385	GI11625	0.00156049	0.0320034	0.0487602	7.63E-11	574.526	1924.47	21	18	3	0.06102	0.0611	-1810.788704	0.0611	-1810.788724	-0.00004	1	1	1251	910.5	337.5	3	TRUE	D	Rrp45	FBgn0030789	CG9606
GI11629	FBgn0134389	GI11629	0.0274048	0.0159996	1.71284	0.233241	347.438	1170.56	37	5.5	31.5	2.35017	0.4	-1284.973661	3.2093	-1266.318058	37.311206	7.90632e-9	0.000006273170775	759	593.4	165.6	0	FALSE	D
GI11630	FBgn0134390	GI11630	0.00117756	0.00961955	0.122413	0.00169821	732.361	2549.64	10	7	3	0.08054	0.0806	-2267.729232	0.0806	-2267.729239	-0.000014	1	1	1641	1374.9	266.1	2	TRUE	D	26-29-p	FBgn0250848	CG8947
GI11632	FBgn0134392	GI11632	0.00111941	0.0265885	0.0421014	3.48E-12	957.022	2681.98	28	25	3	0.06486	0.0649	-2617.75359	0.0649	-2617.753607	-0.000034	1	1	1821	1313.7	504.3	4	TRUE	D	CG6928	FBgn0036240	CG6928
GI11633	FBgn0134393	GI11633	0.00117665	0.0372628	0.0315771	8.64E-41	2255.7	6804.3	90	82	8	0.02861	0.0286	-6491.573154	0.0286	-6491.573312	-0.000316	1	1	4530	3498.9	1031.1	6	TRUE	D	rols	FBgn0041096	CG32096
GI11635	FBgn0134395	GI11635	0.00180813	0.0433269	0.0417322	0.00019979	166.274	553.726	8	7	1	0.04866	0.0487	-515.249814	0.0487	-515.249824	-0.00002	1	1	360	268.2	91.8	0	FALSE	D	CG17154	FBgn0036246	CG17154
GI11636	FBgn0134396	GI11636	0.00279885	0.0155781	0.179666	0.00878304	389.171	1431.83	10	6	4	0.23384	0.2339	-1279.69472	0.2339	-1279.694722	-0.000004	1	1	912	668.4	240.6	2	TRUE	D	l(3)j2D3	FBgn0011335	CG6801
GI11639	FBgn0134399	GI11639	0.00335198	0.0177362	0.188991	1.31E-15	3423.07	10763.9	96	60	36	0.17212	0.149	-10193.97928	0.1873	-10188.10549	11.74757	0.002812209	0.0988947181578948	7098	5260.1	1828.9	8	TRUE	B
GI11641	FBgn0134401	GI11641	0.0031551	0.0101072	0.312165	0.0121313	846.668	3017.33	18	8.5	9.5	0.35245	0.2	-2742.80087	0.3923	-2739.176157	7.249426	0.026656747	0.442380308542484	1932	1444.9	487.1	6	TRUE	D	Ir76a	FBgn0260874	CG42584
GI11645	FBgn0134405	GI11645	0.000500883	0.0159338	0.0314353	9.95E-06	570.859	1997.14	10	9	1	0.07698	0.077	-1794.273997	0.077	-1794.274001	-0.000008	1	1	1284	795	489	2	TRUE	D	CG32221	FBgn0052221	CG32221
GI11646	FBgn0134406	GI11646	0.000414487	0.0252207	0.0164344	5.89E-50	3467.55	12066.4	91	86	5	0.02043	0.0204	-11026.78541	0.0204	-11026.78551	-0.000206	1	1	7767	5639.5	2127.5	7	TRUE	D	kto	FBgn0001324	CG8491
GI11647	FBgn0134407	GI11647	0.000673182	0.0251288	0.0267893	7.02E-13	930.703	2972.3	25	23	2	0.03172	0.0317	-2760.432475	0.0317	-2760.432476	-0.000002	1	1	1953	1422.2	527.8	3	TRUE	D	Papss	FBgn0020389	CG8363
GI11648	FBgn0134408	GI11648	0.000611791	0.0220786	0.0277096	3.20E-29	2527.94	8176.06	60	55	5	0.0326	0.0326	-7664.015645	0.0326	-7664.015726	-0.000162	1	1	5352	3935.3	1416.7	13	TRUE	D	Usp32	FBgn0036913	CG8334
GI11649	FBgn0134409	GI11649	0.000714627	0.0118861	0.0601229	1.82E-05	848.003	2800	12	10	2	0.09659	0.0966	-2506.608841	0.0966	-2506.608843	-0.000004	1	1	1824	1236.4	587.6	1	TRUE	D	Prp3	FBgn0036915	CG7757
GI11650	FBgn0134410	GI11650	0.000952398	0.0188269	0.050587	1.80E-14	1559.76	5253.24	34	29	5	0.05359	0.0536	-4763.061457	0.0536	-4763.061483	-0.000052	1	1	3417	2571.8	833.2	2	TRUE	B
GI11652	FBgn0134412	GI11652	0.000705201	0.0207588	0.0339712	3.56E-14	1269.9	4256.1	29	26	3	0.00988	0.0099	-3833.276368	0.0099	-3833.281357	-0.009978	1	1	2763	2208	555	1	TRUE	D	Rpn1	FBgn0028695	CG7762
GI11653	FBgn0134413	GI11653	0.00555956	0.015212	0.365473	0.0137531	730.472	2527.53	25	11	14	0.48426	0.4	-2364.074801	0.5612	-2362.968666	2.21227	0.330835171	1	1629	1197.9	431.1	5	TRUE	D	Su(z)12	FBgn0020887	CG8013
GI11655	FBgn0134415	GI11655	0.000168068	0.0259899	0.00646667	1.15E-29	1957.35	5950.65	51	50	1	0.00708	0.0071	-5650.033388	0.0071	-5650.036276	-0.005776	1	1	3960	2873.5	1080.5	20	TRUE	D	Ac76E	FBgn0004852	CG7978
GI11657	FBgn0134417	GI11657	0.0102032	0.0357577	0.285343	4.39E-08	1069.15	4012.85	78	37.3333	40.6667	0.23178	0.2	-3885.614839	0.5318	-3877.812189	15.6053	0.000408651	0.0268799194041451	2550	1918.1	613.9	3	TRUE	D	CG17732	FBgn0036923	CG17732
GI11658	FBgn0134418	GI11658	0.00950556	0.0251364	0.378159	0.00143475	849.519	2858.48	48	21	27	0.51361	0.4	-2855.965891	0.6646	-2848.286065	15.359652	0.000462055	0.0288955084975369	1854	1345.7	508.3	0	FALSE	D	schuy	FBgn0036925	CG17736
GI11660	FBgn0134419	GI11660	0.000567037	0.0497841	0.0113899	5.38E-16	539.781	1764.22	27	26	1	0.01027	0.0103	-1684.824449	0.0103	-1684.82437	0.000158	0.999921003	1	1152	886.1	265.9	0	FALSE	D	Rh4	FBgn0003250	CG9668
GI11661	FBgn0134420	GI11661	0.00285626	0.0259595	0.110027	5.83E-29	3213.74	10523.3	112	82	30	0.11413	0.1054	-10038.73063	0.1238	-10037.16231	3.136638	0.2083952	1	6870	5175	1692	8	TRUE	B	Cht10	FBgn0250907	CG18140
GI11662	FBgn0134421	GI11662	0.000471491	0.0164552	0.0286531	2.66E-06	614.403	2121.6	11	10	1	0.03569	0.0357	-1924.49305	0.0357	-1924.493059	-0.000018	1	1	1368	1010.5	357.5	6	TRUE	D	CG42709	FBgn0261674	CG42709
GI11663	FBgn0134422	GI11663	0.00167386	0.0262966	0.063653	3.98E-23	2167.11	5980.89	66	56	10	0.08056	0.0821	-5898.003731	0.0854	-5897.31411	1.379242	0.501766202	1	4077	2776.5	1294.5	8	TRUE	D	Sap130	FBgn0262714	CG11006
GI11667	FBgn0134426	GI11667	0.00711146	0.0108019	0.658354	0.44563	652.713	2119.29	22	7	15	0.76236	0.4	-2032.543536	0.8704	-2024.748231	15.59061	0.000411663	0.0269098193589744	1386	1011.8	374.2	5	TRUE	D	Wbp2	FBgn0036318	CG11009
GI11668	FBgn0134427	GI11668	0.00102288	0.0397607	0.0257259	2.21E-20	1007.1	2934.9	42	39	3	0.02732	0.0273	-2896.980673	0.0273	-2896.980729	-0.000112	1	1	1971	1432.6	538.4	2	TRUE	D	Ent3	FBgn0036319	CG11010
GI11671	FBgn0134430	GI11671	0.000934839	0.0168221	0.055572	5.72E-06	661.262	2140.74	13	11	2	0.06196	0.0621	-1976.713437	0.062	-1976.710294	0.006286	0.996861934	1	1401	1001.3	399.7	3	TRUE	D
GI11673	FBgn0134432	GI11673	0.00332061	0.0133659	0.248438	0.023189	452.915	1509.08	11	6	5	0.28346	0.2835	-1391.100921	0.2841	-1391.102574	-0.003306	1	1	981	688.2	292.8	0	FALSE	D	CG12681	FBgn0029730	CG12681
GI11677	FBgn0134436	GI11677	0.00187449	0.0377664	0.0496338	3.97E-09	461.564	1602.44	20	17	3	0.05873	0.0588	-1484.847624	0.0588	-1484.847634	-0.00002	1	1	1032	781	251	0	FALSE	D	CG12681	FBgn0029730	CG12681
GI11682	FBgn0134441	GI11682	0.00462757	0.0335886	0.137772	7.90E-06	456.655	1517.35	22	15	7	0.13975	0.1125	-1493.004114	0.1437	-1492.661305	0.685618	0.709773765	1	987	714.6	272.4	4	TRUE	D	AIMP2	FBgn0036515	CG12304
GI11683	FBgn0134442	GI11683	0.00228003	0.0184139	0.123822	4.07E-05	659.716	2196.28	17	12	5	0.09059	0.0906	-2064.528512	0.0906	-2064.528519	-0.000014	1	1	1428	1042.7	385.3	3	TRUE	B	CG17683	FBgn0262115	CG17683
GI11684	FBgn0134443	GI11684	0.00071829	0.0215607	0.0333148	7.10E-15	1317.41	4178.59	31	28	3	0.04142	0.0414	-3869.88034	0.0414	-3869.880362	-0.000044	1	1	2754	2096	652	6	TRUE	D	RhoGAP71E	FBgn0036518	CG32149
GI11685	FBgn0134444	GI11685	0.00423011	0.0351651	0.120293	3.56E-16	1266.25	4385.75	62	43.5	18.5	0.13921	0.1393	-4127.528475	0.1404	-4127.528867	-0.000784	1	1	2826	2110.5	715.5	1	TRUE	D	CG7372	FBgn0036522	CG7372
GI11687	FBgn0134446	GI11687	0.00227793	0.0404805	0.0562723	3.01E-15	812.029	2637.97	38	32	6	0.05193	0.052	-2551.821286	0.052	-2551.821365	-0.000158	1	1	1725	1302.3	422.7	3	TRUE	D	pgant8	FBgn0036529	CG7297
GI11690	FBgn0134449	GI11690	0.0126928	0.0358446	0.354107	0.149797	114.281	476.719	10	4	6	1.49644	1	-416.610313	1.7839	-414.870118	3.48039	0.175486177	1	297	177.1	116.9	1	TRUE	D
GI11692	FBgn0134451	GI11692	0.000808839	0.0414724	0.019503	5.66E-09	346.993	1237.01	15	14	1	0.02767	0.0277	-1151.106486	0.0277	-1151.106557	-0.000142	1	1	792	554	238	2	TRUE	D	CG4968	FBgn0032214	CG4968
GI11694	FBgn0134453	GI11694	0.000568199	0.0146228	0.0388571	1.63E-06	483.387	1760.61	8	7	1	0.04698	0.0475	-1566.698337	0.0831	-1566.62151	0.153654	0.926050046	1	1122	838.4	283.6	2	TRUE	B	CG11377	FBgn0031217	CG11377
GI11695	FBgn0134454	GI11695	0.000902793	0.0249149	0.036235	1.25E-13	1060.98	3325.02	29	26	3	0.04394	0.044	-3129.830941	0.044	-3129.83097	-0.000058	1	1	2196	1613.3	576.7	4	TRUE	D	Grd	FBgn0001134	CG7446
GI11697	FBgn0134456	GI11697	0.00211976	0.0262724	0.0806839	2.18E-11	1007.07	3306.93	33	26	7	0.12853	0.1	-3145.047014	0.1314	-3143.38403	3.325968	0.189572451	1	2157	1551.1	605.9	2	TRUE	D	TrpRS-m	FBgn0036763	CG7441
GI11698	FBgn0134457	GI11698	0.00197859	0.0188702	0.104853	5.86E-06	697.619	2530.38	18	13	5	0.06212	0.0637	-2251.223963	0.0638	-2251.224105	-0.000284	1	1	1614	1298.1	315.9	5	TRUE	D	nuf	FBgn0013718	CG33991
GI11699	FBgn0134458	GI11699	0.0133096	0.0859232	0.154901	1.49E-11	455.755	1440.25	56	37	19	0.1758	0.1838	-1558.416329	0.4677	-1556.704809	3.42304	0.180591085	1	948	682	266	2	TRUE	D	CG7924	FBgn0036416	CG7924
GI11700	FBgn0134459	GI11700	0.00616512	0.0224435	0.274695	0.0120839	407.036	1302.96	17	9	8	0.2743	0.3	-1244.307326	0.2968	-1243.579784	1.455084	0.483094979	1	855	643.1	211.9	2	TRUE	D	CG7906	FBgn0036417	CG7906
GI11705	FBgn0134464	GI11705	0.000582316	0.014422	0.0403769	0.000162255	490.051	1717.95	8	7	1	0.04683	0.0476	-1543.971591	0.0792	-1543.909757	0.123668	0.94003892	1	1104	852.9	251.1	2	TRUE	B	CG8245	FBgn0033031	CG8245
GI11707	FBgn0134466	GI11707	0.0117052	0.0342269	0.341987	0.0109285	283.941	904.059	20	9.5	10.5	0.33425	0.3557	-907.561752	0.3582	-907.559553	0.004398	0.997803416	1	594	448.2	145.8	0	FALSE	D	CG9592	FBgn0036426	CG9592
GI11708	FBgn0134467	GI11708	0.00384525	0.0145766	0.263797	0.199882	207.816	782.184	6	3	3	0.3443	0.3444	-700.493834	0.344	-700.493909	-0.00015	1	1	495	349.4	145.6	2	TRUE	D	CG34015	FBgn0054015	CG34015
GI11712	FBgn0134471	GI11712	0.00383921	0.0227544	0.168724	0.000567099	446.175	1566.82	16	10	6	0.30209	0.2	-1475.627736	0.4383	-1471.766864	7.721744	0.021049636	0.386039281889368	1008	720.3	284.7	2	TRUE	D	CG7668	FBgn0036929	CG7668
GI11713	FBgn0134472	GI11713	0.00533058	0.0158036	0.337302	0.0413407	447.621	1694.38	16	7	9	0.42622	0.3	-1546.931556	0.5799	-1542.690135	8.482842	0.014387133	0.304915948973289	1071	786.9	284.1	2	TRUE	D
GI11714	FBgn0134473	GI11714	0.00205643	0.033626	0.0611559	2.13E-05	304.106	973.894	12	10	2	0.07135	0.0714	-912.154609	0.0714	-912.154613	-0.000008	1	1	639	463.4	175.6	1	TRUE	D	CG4306	FBgn0036787	CG4306
GI11716	FBgn0134475	GI11716	0.000236275	0.0106184	0.0222516	4.08E-08	1232.98	4233.02	14	13	1	0.03012	0.0301	-3738.753636	0.0301	-3738.753646	-0.00002	1	1	2733	1928.9	804.1	10	TRUE	B	Not3	FBgn0033029	CG8426
GI11718	FBgn0134477	GI11718	0.00672495	0.0230085	0.292282	0.130504	176.529	597.471	8	4	4	0.33227	0.3325	-555.384796	0.3325	-555.384798	-0.000004	1	1	387	288.3	98.7	0	FALSE	D	skl	FBgn0036786	CG13701
GI11721	FBgn0134480	GI11721	0.00550849	0.0387042	0.142323	2.54E-06	424.15	1639.85	25	16	9	0.14898	0.132	-1555.059404	0.218	-1553.997073	2.124662	0.345649162	1	1035	795.5	233.5	0	FALSE	D
GI11722	FBgn0134481	GI11722	0.00951252	0.0221312	0.429824	0.105035	206.348	687.652	11	4.5	6.5	0.88004	0.6	-644.112203	1.2709	-642.811999	2.600408	0.272476202	1	453	309	132	0	FALSE	D	grim	FBgn0015946	CG4345
GI11723	FBgn0134482	GI11723	0.00319529	0.0261244	0.12231	4.52E-06	584.233	1881.77	21	15	6	0.12521	0.1253	-1741.014804	0.1253	-1741.014829	-0.00005	1	1	1233	919.6	313.4	3	TRUE	D	hid	FBgn0003997	CG5123
GI11724	FBgn0134483	GI11724	0.00303225	0.0207889	0.145859	0.00597925	292.634	991.366	9	6	3	0.10692	0.107	-936.378657	0.107	-936.378663	-0.000012	1	1	642	497	145	1	TRUE	D
GI11725	FBgn0134484	GI11725	0.00705195	0.0320276	0.220183	1.89E-11	1530.93	4844.07	82	48	34	0.23276	0.2	-4815.973314	0.2742	-4808.696943	14.552742	0.000691691	0.0388540586061947	3195	2424.3	761.7	3	TRUE	D	CG13699	FBgn0036781	CG13699
GI11726	FBgn0134485	GI11726	0.00472267	0.029111	0.16223	5.90E-07	735.467	2336.53	32	21	11	0.13493	0.1	-2214.226346	0.2002	-2212.293514	3.865664	0.14473772	1	1536	1202.6	333.4	2	TRUE	D	Cyp312a1	FBgn0036778	CG5137
GI11727	FBgn0134486	GI11727	0.00100208	0.0192684	0.0520064	1.88E-06	630.816	1997.18	14	12	2	0.07153	0.0716	-1870.618024	0.0716	-1870.618031	-0.000014	1	1	1314	927.7	386.3	2	TRUE	B	Spf45	FBgn0086683	CG17540
GI11728	FBgn0134487	GI11728	0.00334106	0.041336	0.0808268	8.49E-07	348.107	1199.89	18	14	4	0.07022	0.0703	-1126.671896	0.0703	-1126.671913	-0.000034	1	1	774	617.7	156.3	1	TRUE	D	Rtnl2	FBgn0015831	CG1279
GI11729	FBgn0134488	GI11729	0.00469283	0.0344683	0.136149	2.42E-08	712.414	2137.59	34	24	10	0.19064	0.1	-2117.042588	0.2044	-2113.688935	6.707306	0.034956425	0.534664837801205	1425	974.5	450.5	4	TRUE	D	CG5147	FBgn0036775	CG5147
GI11733	FBgn0134492	GI11733	0.00279391	0.0361259	0.0773381	7.00E-06	340.235	1075.76	15	12	3	0.08644	0.0865	-1053.493748	0.0865	-1053.493759	-0.000022	1	1	708	509.9	198.1	1	TRUE	D	CG5538	FBgn0038052	CG5538
GI11734	FBgn0134493	GI11734	0.00609565	0.0216469	0.281595	4.26E-06	1241.95	4365.05	53	26.5	26.5	0.20588	0.206	-4108.876189	0.206	-4108.876193	-0.000008	1	1	2805	2120	682	2	TRUE	D	CG7252	FBgn0036226	CG7252
GI11736	FBgn0134495	GI11736	0.0100009	0.0492148	0.203209	1.02E-20	1826.39	5133.61	138	87	51	0.38443	0.3	-5323.294072	0.4379	-5315.683981	15.220182	0.000495427	0.0299497417380952	3492	2171.4	1302.6	3	TRUE	D	Muc96D	FBgn0051439	CG31439
GI11737	FBgn0134496	GI11737	0.00286259	0.00981578	0.291632	0.00545522	1127.99	4200.01	23	11	12	0.3719	0.3	-3642.226006	0.4176	-3640.694182	3.063648	0.216141066	1	2664	1933.8	730.2	4	TRUE	B	Slmap	FBgn0040011	CG17494
GI11739	FBgn0134498	GI11739	0.00795187	0.020617	0.385695	0.0284365	540.908	1517.09	23	11	12	0.58896	0.5906	-1475.726706	0.5893	-1475.726692	0.000028	0.999986	1	1029	685.4	343.6	1	TRUE	D	CG14125	FBgn0036232	CG14125
GI11740	FBgn0134499	GI11740	0.00786511	0.0362979	0.216682	7.33E-27	3301.96	11503	207	117	90	0.238	0.2	-11277.67826	0.2947	-11261.72267	31.911182	1.17645e-7	0.00004667197734375	7407	5543.6	1854.4	10	TRUE	D	CG43896	FBgn0264488	CG43896
GI11742	FBgn0134501	GI11742	0.000789575	0.0383883	0.0205681	5.19E-09	400.829	1267.17	16	15	1	0.02678	0.0268	-1222.697265	0.0268	-1222.697289	-0.000048	1	1	834	585.8	248.2	3	TRUE	D	CG6931	FBgn0036236	CG6931
GI11743	FBgn0134502	GI11743	0.00124515	0.0294715	0.0422491	3.54E-11	726.644	2411.36	24	21	3	0.02608	0.0261	-2152.491346	0.0261	-2152.49141	-0.000128	1	1	1569	1299.6	269.4	0	FALSE	D	CG7140	FBgn0037147	CG7140
GI11744	FBgn0134503	GI11744	0.00681673	0.0398181	0.171197	6.42E-14	1237.77	4126.23	76	48	28	0.18034	0.1799	-4086.726459	0.2016	-4084.138351	5.176216	0.075162112	0.784689976842105	2682	1918.6	763.4	2	TRUE	D	DNApol-eta	FBgn0037141	CG7143
GI11746	FBgn0134505	GI11746	0.000765172	0.0232314	0.032937	3.61E-10	786.876	2615.12	20	18	2	0.04499	0.045	-2403.078079	0.045	-2403.078101	-0.000044	1	1	1701	1211.8	489.2	6	TRUE	D	P5CDh1	FBgn0037138	CG7145
GI11747	FBgn0134506	GI11747	0.00045657	0.026387	0.0173028	3.41E-10	617.088	2190.91	17	16	1	0.0234	0.0234	-1988.875866	0.0234	-1988.875881	-0.00003	1	1	1404	1017.4	386.6	2	TRUE	D	CG7148	FBgn0046301	CG7148
GI11748	FBgn0134507	GI11748	0.00138692	0.0293489	0.0472562	3.95E-16	1146.55	3608.45	38	33	5	0.06626	0.0664	-3423.409998	0.0663	-3423.410006	-0.000016	1	1	2379	1671.8	704.2	4	TRUE	B	CG17528	FBgn0261387	CG17528
GI11751	FBgn0134510	GI11751	0.00141206	0.0199837	0.0706606	1.07E-13	1572.03	4961.97	38	31	7	0.07379	0.0755	-4616.820421	0.0812	-4615.649408	2.342026	0.310052699	1	3267	2366.2	900.8	3	TRUE	D	SRm160	FBgn0036340	CG11274
GI11753	FBgn0134512	GI11753	0.00156021	0.0207563	0.0751679	0.000237673	390.784	1283.22	10	8	2	0.12097	0.121	-1190.709181	0.121	-1190.709186	-0.00001	1	1	837	629.4	207.6	1	TRUE	D	Syx13	FBgn0036341	CG11278
GI11755	FBgn0134514	GI11755	0.00889845	0.0315436	0.282099	0.00348337	388.481	1243.52	23	12	11	0.33066	0.3	-1223.524543	0.3571	-1223.127447	0.794192	0.672269485	1	816	609.9	206.1	1	TRUE	D
GI11756	FBgn0134515	GI11756	0.00348758	0.029971	0.116365	8.90E-05	374.404	1149.6	15	11	4	0.16504	0.1	-1125.177802	0.1715	-1124.194404	1.966796	0.374037956	1	762	533	229	2	TRUE	D	CG34428	FBgn0085457	CG34428
GI11757	FBgn0134516	GI11757	0.00264753	0.039142	0.0676391	1.24E-06	340.866	1135.13	16	13	3	0.11012	0.1102	-1074.189225	0.1102	-1074.189232	-0.000014	1	1	738	539.5	198.5	2	TRUE	D	CG34428	FBgn0085457	CG34428
GI11758	FBgn0134517	GI11758	0.000641683	0.0208232	0.0308157	4.62E-06	486.931	1559.07	11	10	1	0.02328	0.0233	-1433.51922	0.0233	-1433.519233	-0.000026	1	1	1023	795.5	227.5	0	FALSE	D
GI11759	FBgn0134518	GI11759	0.000513354	0.0209603	0.0244918	1.47E-13	1112.72	3897.28	25	23	2	0.03483	0.0349	-3517.102478	0.0348	-3517.102474	0.000008	0.999996	1	2505	1806.2	698.8	11	TRUE	B	lt	FBgn0002566	CG18028
GI11761	FBgn0134520	GI11761	0.00580701	0.0449678	0.129137	2.34E-14	962.281	3111.72	60	42	18	0.11203	0.1159	-3033.586709	0.1164	-3033.58763	-0.001842	1	1	2037	1585.4	451.6	2	TRUE	D	snky	FBgn0086916	CG11281
GI11767	FBgn0134526	GI11767	0.000817456	0.0359582	0.0227335	7.85E-42	2136.16	7343.84	81	75	6	0.01803	0.0183	-6642.248472	0.0195	-6640.547514	3.401916	0.182508597	1	4740	3800	940	7	TRUE	D	CG17687	FBgn0036348	CG17687
GI11768	FBgn0134527	GI11768	0.00540962	0.0268912	0.201167	0.0411187	151.43	556.57	7	4	3	0.19569	0.1	-510.83119	0.3128	-508.823308	4.015764	0.134272763	1	354	277.2	76.8	1	TRUE	D
GI11769	FBgn0134528	GI11769	0.00294359	0.0192728	0.152733	0.00179702	420.449	1361.55	12	8	4	0.14251	0.1425	-1286.46119	0.1426	-1286.46118	0.00002	0.99999	1	891	658.6	232.4	1	TRUE	B	CG3262	FBgn0032986	CG3262
GI11773	FBgn0134532	GI11773	0.0031898	0.0110907	0.287609	0.0502531	545.002	1885	12	6	6	0.24641	0.2465	-1719.535796	0.2465	-1719.535799	-0.000006	1	1	1215	901.3	313.7	1	TRUE	D
GI11775	FBgn0134534	GI11775	0.00375624	0.0303282	0.123853	0.000216994	336.438	1067.56	14	10	4	0.13638	0.1365	-1031.531771	0.1365	-1031.531778	-0.000014	1	1	702	551	151	2	TRUE	D	CG14111	FBgn0036350	CG14111
GI11776	FBgn0134535	GI11776	0.00789882	0.0302764	0.26089	0.000686416	505.502	1654.5	28	15	13	0.32125	0.3	-1593.040451	0.3415	-1591.880188	2.320526	0.313403745	1	1086	796	278	1	TRUE	D	ImpL1	FBgn0001256	CG10717
GI11777	FBgn0134536	GI11777	0.00776502	0.0417418	0.186025	3.54E-06	492.594	1553.41	32	20	12	0.21507	0.2153	-1561.427605	0.2153	-1561.427626	-0.000042	1	1	1023	756.2	266.8	1	TRUE	D	CG14110	FBgn0036352	CG14110
GI11778	FBgn0134537	GI11778	0.00531664	0.0319968	0.166162	2.09E-22	2745.51	7361.49	125	86	39	0.25314	0.2532	-7437.405827	0.2574	-7437.352624	0.106406	0.948187511	1	5061	3387.4	1658.6	7	TRUE	D	prc	FBgn0028573	CG5700
GI11780	FBgn0134539	GI11780	0.000696737	0.0232442	0.0299747	5.15E-11	830.141	2871.86	21	19	2	0.03805	0.0381	-2618.803754	0.0381	-2618.803775	-0.000042	1	1	1851	1381.7	469.3	5	TRUE	B	Tif-IA	FBgn0032988	CG3278
GI11784	FBgn0134543	GI11784	0.0015075	0.0516622	0.02918	4.13E-34	1241.91	3984.09	68	62	6	0.02586	0.0259	-3809.022417	0.0259	-3809.022572	-0.00031	1	1	2613	2064	549	6	TRUE	D	CG14085	FBgn0036859	CG14085
GI11785	FBgn0134544	GI11785	0.00107152	0.0205434	0.0521589	1.63E-05	296.082	933.918	7	6	1	0.05514	0.0552	-862.334362	0.0552	-862.334366	-0.000008	1	1	615	450.6	164.4	4	TRUE	D	CG14086	FBgn0036860	CG14086
GI11786	FBgn0134545	GI11786	0.00261849	0.00871337	0.300515	0.0844631	577.171	1912.83	10	5	5	0.40758	0.4077	-1746.212601	0.4076	-1746.212642	-0.000082	1	1	1245	880.3	364.7	4	TRUE	D	fal	FBgn0028380	CG9670
GI11787	FBgn0134546	GI11787	0.00726787	0.0415885	0.174757	1.83E-05	444.923	1106.08	26	18	8	0.23226	0.2	-1161.112814	0.2653	-1160.660504	0.90462	0.636156931	1	777	504.7	269.3	3	TRUE	D
GI11790	FBgn0134549	GI11790	0.00327799	0.039941	0.082071	1.93E-05	282.805	917.195	14	11	3	0.08599	0.0861	-869.789896	0.0877	-869.804288	-0.028784	1	1	600	448.5	151.5	0	FALSE	D	Cpr76Bb	FBgn0036879	CG9290
GI11791	FBgn0134550	GI11791	0.0021354	0.0127633	0.167308	0.0381603	316.072	937.928	6	4	2	0.21108	0.2111	-899.1134	0.2112	-899.113401	-0.000002	1	1	627	445.2	181.8	3	TRUE	B	Tim23	FBgn0267976	CG40042
GI11792	FBgn0134551	GI11792	0.000961732	0.0260435	0.036928	5.36E-09	625.086	2080.91	18	16	2	0.02915	0.0292	-1871.847082	0.0292	-1871.847109	-0.000054	1	1	1353	1074.3	278.7	2	TRUE	D	Cpr76Bc	FBgn0036880	CG9295
GI11793	FBgn0134552	GI11793	0.00539505	0.0360036	0.149847	5.79E-19	1934.39	5022.61	95	68	27	0.19354	0.2	-5136.238527	0.2534	-5128.354983	15.767088	0.000376895	0.0257240969086021	3480	2331.7	1145.3	3	TRUE	D	Cpr76Bd	FBgn0036881	CG9299
GI11794	FBgn0134553	GI11794	0.00166005	0.0373239	0.044477	2.65E-10	521.829	1809.17	22	19	3	0.05289	0.0529	-1666.926377	0.0529	-1666.926408	-0.000062	1	1	1167	891.5	272.5	1	TRUE	D	Rcd7	FBgn0260461	CG14098
GI11795	FBgn0134554	GI11795	0.00128783	0.0365405	0.0352438	6.78E-18	953.325	3108.68	38	34	4	0.06045	0.0615	-2978.936242	0.062	-2978.156983	1.558518	0.458745816	1	2031	1521.5	509.5	3	TRUE	D	CG9300	FBgn0036886	CG9300
GI11797	FBgn0134556	GI11797	0.00853245	0.0207583	0.411039	0.0112521	586.12	1885.88	28	12	16	0.30563	0.306	-1894.125164	0.3059	-1894.121924	0.00648	0.996765243	1	1236	875.1	360.9	1	TRUE	D	CG14100	FBgn0036889	CG14100
GI11800	FBgn0134559	GI11800	0.0025985	0.0488139	0.0532328	1.04E-13	592.476	1927.52	33	28	5	0.061	0.0611	-1883.410324	0.0611	-1883.41036	-0.000072	1	1	1260	897.1	362.9	5	TRUE	D	CG9372	FBgn0036891	CG9372
GI11801	FBgn0134560	GI11801	0.000944662	0.0403067	0.0234368	3.91E-08	356.754	1059.25	15	14	1	0.03511	0.0351	-1040.730797	0.0351	-1040.730806	-0.000018	1	1	708	498	210	0	FALSE	D	CG9376	FBgn0036893	CG9376
GI11807	FBgn0134566	GI11807	0.00508652	0.0689333	0.0737891	6.45E-11	364.408	1183.59	30	24	6	0.11707	0.1172	-1217.290735	0.1172	-1217.290766	-0.000062	1	1	774	513.5	260.5	1	TRUE	D	Gem2	FBgn0036850	CG10419
GI11808	FBgn0134567	GI11808	0.000969188	0.0503408	0.0192525	5.02E-09	287.542	1032.46	15	14	1	0.02778	0.0278	-945.345448	0.0278	-945.34548	-0.000064	1	1	660	490.3	169.7	0	FALSE	D	CG11577	FBgn0036847	CG11577
GI11809	FBgn0134568	GI11809	0.000472392	0.0274617	0.0172019	1.60E-10	630.447	2117.55	18	17	1	0.021	0.021	-1976.231137	0.021	-1976.231148	-0.000022	1	1	1374	1003	371	4	TRUE	D	Mkp3	FBgn0036844	CG14080
GI11811	FBgn0134570	GI11811	0.00172544	0.0497065	0.0347125	1.22E-22	914.853	2901.15	49	44	5	0.03892	0.0394	-2874.24937	0.0387	-2873.326605	1.84553	0.397418658	1	1908	1399.5	508.5	4	TRUE	D	CG3797	FBgn0036842	CG3797
GI11812	FBgn0134571	GI11812	0.00440146	0.0288504	0.152561	3.10E-12	1289.64	4443.36	56	36.5	19.5	0.13694	0.1	-4175.134577	0.1657	-4171.354895	7.559364	0.02282995	0.408205936971831	2880	2241	621	4	TRUE	D	nkd	FBgn0002945	CG11614
GI11813	FBgn0134572	GI11813	0.00249905	0.0221196	0.112979	1.93E-15	1926.91	6413.09	58	42	16	0.08919	0.0931	-5921.334748	0.0995	-5920.90915	0.851196	0.653378948	1	4173	3264.9	905.1	6	TRUE	B	CG17018	FBgn0039972	CG17018
GI11814	FBgn0134573	GI11814	0.00246724	0.0325001	0.0759149	1.60E-10	723.134	2435.87	29	23	6	0.07412	0.0779	-2298.475921	0.0832	-2297.842085	1.267672	0.530552692	1	1581	1233	345	2	TRUE	D	SmydA-2	FBgn0036839	CG18136
GI11815	FBgn0134574	GI11815	0.00584639	0.0689776	0.0847578	2.49E-22	834.589	2747.41	71	55	16	0.11257	0.1	-2815.943486	0.1269	-2815.047752	1.791468	0.408307791	1	1791	1293.9	497.1	2	TRUE	D	CG3808	FBgn0036838	CG3808
GI11816	FBgn0134575	GI11816	0.000664905	0.0424618	0.0156589	1.51E-22	944.718	3009.28	41	39	2	0.01309	0.0134	-2837.793251	0.0394	-2837.301016	0.98447	0.611258703	1	1977	1532.4	444.6	1	TRUE	D	CG18135	FBgn0036837	CG18135
GI11817	FBgn0134576	GI11817	0.00377439	0.0273792	0.137856	0.00476738	223.168	796.832	9	6	3	0.16643	0.1	-739.134118	0.1777	-737.91479	2.438656	0.295428628	1	510	384.5	125.5	2	TRUE	D	CG34256	FBgn0085285	CG34256
GI11818	FBgn0134577	GI11818	0.00127981	0.0378362	0.0338251	2.12E-19	1029.87	3128.13	42	38	4	0.03951	0.0395	-2946.595826	0.0395	-2946.595832	-0.000012	1	1	2079	1558.4	520.6	0	FALSE	D	CG11619	FBgn0036836	CG11619
GI11822	FBgn0134581	GI11822	0.00056494	0.0317152	0.0178129	4.93E-10	515.233	1770.77	17	16	1	0.01895	0.019	-1617.339082	0.019	-1617.339101	-0.000038	1	1	1149	910.4	232.6	6	TRUE	D	CG32204	FBgn0052204	CG32204
GI11823	FBgn0134582	GI11823	0.00253084	0.0423576	0.0597493	5.20E-12	607.036	1978.96	30	25	5	0.05105	0.0512	-1858.249166	0.0511	-1858.245155	0.008022	0.995997033	1	1293	1059.9	233.1	1	TRUE	D	CG3819	FBgn0036833	CG3819
GI11824	FBgn0134583	GI11824	0.00261629	0.0242747	0.107779	4.32E-09	962.904	3063.1	31	23	8	0.11567	0.1	-2833.127848	0.1997	-2831.466588	3.32252	0.189899556	1	2013	1553.6	459.4	3	TRUE	B
GI11825	FBgn0134584	GI11825	0.00719304	0.0325873	0.220731	5.60E-08	972.106	3212.89	54	31	23	0.26437	0.2	-3150.335522	0.2914	-3146.616171	7.438702	0.024249701	0.423314216978022	2097	1543.9	544.1	3	TRUE	D	Ir75d	FBgn0036829	CG14076
GI11826	FBgn0134585	GI11826	0.00397855	0.0204027	0.195001	2.65E-06	968.813	3150.19	32	19.5	12.5	0.12911	0.1069	-2999.207795	0.1561	-2998.371152	1.673286	0.433162211	1	2061	1505.6	552.4	3	TRUE	D	Ir75d	FBgn0036829	CG14076
GI11827	FBgn0134586	GI11827	0.00124076	0.0262652	0.0472397	6.01E-10	736.13	2419.87	22	19	3	0.05362	0.0555	-2240.777348	0.0758	-2238.11392	5.326856	0.06970885	0.758237563529915	1578	1171.6	406.4	1	TRUE	D	CSN1b	FBgn0027057	CG3889
GI11831	FBgn0134590	GI11831	0.00195445	0.0469913	0.0415916	4.86E-16	614.716	2049.28	32	28	4	0.05952	0.0596	-1979.161532	0.0596	-1979.161568	-0.000072	1	1	1332	966.5	365.5	3	TRUE	D	Rad9	FBgn0025807	CG3945
GI11832	FBgn0134591	GI11832	0.000161419	0.0262674	0.00614523	3.30E-30	1898.29	6195.71	50	49	1	0.00721	0.0072	-5814.381635	0.0072	-5814.381689	-0.000108	1	1	4047	2935.2	1111.8	4	TRUE	D	Pex23	FBgn0052226	CG32226
GI11834	FBgn0134593	GI11834	0.00126174	0.0204057	0.0618328	8.98E-12	1241.89	3966.11	30	25	5	0.04849	0.0485	-3708.024587	0.0485	-3708.024625	-0.000076	1	1	2610	1985.3	618.7	0	FALSE	D	in	FBgn0001259	CG16993
GI11837	FBgn0134596	GI11837	0.00311169	0.0396723	0.0784348	1.70E-08	465.822	1610.18	23	18	5	0.07973	0.082	-1536.508083	0.0813	-1536.018321	0.979524	0.612772217	1	1038	793.2	244.8	2	TRUE	D	CG13247	FBgn0036979	CG13247
GI11839	FBgn0134598	GI11839	0.00249126	0.0140274	0.177599	0.000785788	719.576	2412.42	16	10	6	0.14154	0.1	-2224.548417	0.1453	-2223.516229	2.064376	0.356226683	1	1572	1159.9	400.1	6	TRUE	D	fbl	FBgn0011205	CG5725
GI11840	FBgn0134599	GI11840	0.00740774	0.0278022	0.266444	3.01E-18	3718.88	10378.1	178	101.5	76.5	0.29642	0.2	-10266.27189	0.345	-10247.09653	38.350712	4.70163e-9	0.00000397914619	7143	4846.9	2134.1	3	TRUE	D	zye	FBgn0036985	CG5847
GI11841	FBgn0134600	GI11841	0.00217383	0.00799059	0.272049	0.123372	503.26	1842.74	8	4	4	0.31212	0.3122	-1643.080462	0.3122	-1643.080463	-0.000002	1	1	1173	881.3	291.7	2	TRUE	D	Mkrn1	FBgn0029152	CG7184
GI11844	FBgn0134602	GI11844	0.00209161	0.0229592	0.0911013	4.42E-06	574.933	1915.07	17	13	4	0.13461	0.1347	-1790.284922	0.1347	-1790.284929	-0.000014	1	1	1245	895.1	349.9	7	TRUE	D	CapaR	FBgn0037100	CG14575
GI11845	FBgn0134603	GI11845	0.00410585	0.0504548	0.0813769	2.59E-15	737.779	2442.22	46	36	10	0.11265	0.1011	-2396.476055	0.1195	-2396.285786	0.380538	0.826736712	1	1593	1126.6	460.4	2	TRUE	D	CG7173	FBgn0037099	CG7173
GI11847	FBgn0134605	GI11847	0.00233802	0.0162063	0.144267	1.06E-10	2120.7	5997.3	48	34	14	0.1379	0.1254	-5614.45937	0.1488	-5613.765763	1.387214	0.499770143	1	4059	3087.1	971.9	6	TRUE	B	ade3	FBgn0000053	CG31628
GI11850	FBgn0134608	GI11850	0.000529167	0.0179572	0.0294682	3.30E-06	563.572	1890.43	11	10	1	0.04704	0.047	-1725.699519	0.047	-1725.699518	0.000002	0.999999	1	1227	886.8	340.2	1	TRUE	D	Poc1	FBgn0036354	CG10191
GI11852	FBgn0134610	GI11852	0.00280428	0.027593	0.10163	1.38E-07	664.413	2143.59	24	18	6	0.10798	0.1	-2035.001538	0.1729	-2031.013938	7.9752	0.018544167	0.356694242522727	1404	1037.8	366.2	0	FALSE	D	CG32095	FBgn0052095	CG32095
GI11853	FBgn0134611	GI11853	0.00138935	0.0222994	0.0623044	2.40E-05	455.143	1440.86	12	10	2	0.08168	0.0816	-1342.512037	0.0817	-1342.399469	0.225136	0.893536585	1	948	671.9	276.1	3	TRUE	D	CG5946	FBgn0036211	CG5946
GI11855	FBgn0134613	GI11855	0.00329891	0.0136675	0.241369	0.020832	443.01	1518.99	11	6	5	0.23846	0.2386	-1384.963583	0.2386	-1384.963585	-0.000004	1	1	981	722.9	258.1	0	FALSE	D
GI11857	FBgn0134615	GI11857	0.000909563	0.0193641	0.0469717	3.81E-22	2406.33	7700.67	53	46	7	0.09342	0.0974	-7052.80046	0.1193	-7044.612803	16.375314	0.000278065	0.0205234603197674	5058	3743.6	1305.4	9	TRUE	B	lilli	FBgn0041111	CG8817
GI11858	FBgn0134616	GI11858	0.00387267	0.0129887	0.298156	0.00625694	854.242	2847.76	22	11	11	0.41019	0.3	-2631.118686	0.4531	-2630.025118	2.187136	0.335019011	1	1851	1344.6	506.4	7	TRUE	D
GI11859	FBgn0134617	GI11859	0.00376821	0.00377555	0.998057	0.731143	840.844	2882.16	14	3.16667	10.8333	1.25768	1	-2595.670557	1.4429	-2589.325084	12.690946	0.001754673	0.0736238354950495	1863	1366.1	493.9	7	TRUE	D
GI11862	FBgn0134620	GI11862	0.0184458	0.0510622	0.361241	3.82E-07	992.651	3567.35	114	49	65	0.37819	0.3	-3649.916477	0.4073	-3646.979114	5.874726	0.05300532	0.65553753714703	2304	1709.3	546.7	0	FALSE	D	CG32461	FBgn0052461	CG32461
GI11866	FBgn0134624	GI11866	0.00492087	0.0313099	0.157167	4.13E-05	423.932	1631.07	21	13	8	0.11119	0.1113	-1484.883145	0.1113	-1484.883166	-0.000042	1	1	1029	789.7	236.3	2	TRUE	D	CG32459	FBgn0052459	CG32459
GI11867	FBgn0134625	GI11867	0.00402442	0.0248471	0.161967	0.00101467	368.248	1245.75	14	9	5	0.12543	0.1256	-1177.76446	0.1256	-1177.76448	-0.00004	1	1	810	638.2	168.8	0	FALSE	D	CG32462	FBgn0052462	CG32462
GI11870	FBgn0134628	GI11870	0.00172485	0.0150025	0.114971	5.52E-06	1009.87	2902.13	20	15	5	0.14556	0.1456	-2777.058915	0.1456	-2777.058918	-0.000006	1	1	1959	1337.3	615.7	3	TRUE	D	l(3)04053	FBgn0010830	CG11238
GI11871	FBgn0134629	GI11871	0.00339247	0.0176678	0.192014	0.000223406	744.502	2363.5	21	13	8	0.14921	0.1493	-2177.417383	0.1493	-2177.417394	-0.000022	1	1	1554	1244.1	309.9	3	TRUE	D	CG11241	FBgn0037186	CG11241
GI11874	FBgn0134632	GI11874	0.00180015	0.0191801	0.093855	0.00127504	369.648	1112.35	9	7	2	0.12583	0.1259	-1059.275053	0.1259	-1059.275054	-0.000002	1	1	741	517.9	223.1	1	TRUE	D	CG17032	FBgn0036547	CG17032
GI11875	FBgn0134633	GI11875	0.00253303	0.0172101	0.147183	0.0014702	470.196	1581.8	12	8	4	0.25291	0.2	-1469.456464	0.3334	-1467.31066	4.291608	0.116973952	0.991311295487317	1026	682.7	343.3	2	TRUE	D	CG10516	FBgn0036549	CG10516
GI11876	FBgn0134634	GI11876	0.00151279	0.0500269	0.0302395	6.29E-11	392.603	1323.4	21	19	2	0.03875	0.0388	-1264.622993	0.0388	-1264.623024	-0.000062	1	1	861	611.4	243.6	1	TRUE	D	CG17026	FBgn0036550	CG17026
GI11877	FBgn0134635	GI11877	0.00154388	0.0176524	0.0874606	0.000900767	401.233	1296.77	9	7	2	0.05015	0.0502	-1196.731499	0.0502	-1196.731504	-0.00001	1	1	849	626.7	222.3	2	TRUE	D	CG17029	FBgn0036551	CG17029
GI11878	FBgn0134636	GI11878	0.00383175	0.0540126	0.0709418	1.46E-09	383.777	1308.22	25	20	5	0.0788	0.0789	-1252.792337	0.0789	-1252.792371	-0.000068	1	1	846	629.1	216.9	1	TRUE	D	CG17027	FBgn0036553	CG17027
GI11879	FBgn0134637	GI11879	0.00047426	0.014291	0.033186	1.43E-05	635.787	2109.21	10	9	1	0.04203	0.042	-1881.948477	0.042	-1881.948481	-0.000008	1	1	1374	998.6	372.4	6	TRUE	B	Rbp9	FBgn0010263	CG3151
GI11880	FBgn0134638	GI11880	0.00435568	0.0351776	0.12382	5.20E-06	436.485	1381.51	21	15	6	0.1368	0.1	-1358.715246	0.1506	-1358.081305	1.267882	0.530496987	1	909	660.8	248.2	2	TRUE	D
GI11885	FBgn0134643	GI11885	0.00144082	0.0264821	0.0544073	1.18E-17	1364.34	4515.66	42	35.5	6.5	0.05668	0.06	-4211.086825	0.0685	-4210.924286	0.325078	0.84998294	1	2940	2172.9	767.1	2	TRUE	D	Pitslre	FBgn0016696	CG4268
GI11886	FBgn0134644	GI11886	0.00188349	0.0206818	0.09107	6.78E-05	490.214	1594.79	13	10	3	0.0856	0.0894	-1473.574516	0.101	-1471.727099	3.694834	0.157643835	1	1044	819.2	221.8	0	FALSE	D	CG3698	FBgn0037023	CG3698
GI11887	FBgn0134645	GI11887	0.00217914	0.0271896	0.080146	4.42E-07	561.742	1838.26	19	15	4	0.04403	0.0501	-1732.493084	0.1931	-1725.260587	14.464994	0.000722714	0.0393770567811159	1200	947.8	252.2	3	TRUE	D	Six4	FBgn0027364	CG3871
GI11888	FBgn0134646	GI11888	0.00177708	0.0104514	0.170033	0.00456724	674.446	2253.55	11	7	4	0.35437	0.3577	-2046.349802	0.3544	-2046.349721	0.000162	0.999919003	1	1464	1018.1	445.9	3	TRUE	D	CG11396	FBgn0037022	CG11396
GI11889	FBgn0134647	GI11889	0.000237019	0.0288586	0.00821312	6.92E-23	1342.26	4219.74	39	38	1	0.01067	0.0107	-3989.154513	0.0107	-3989.154539	-0.000052	1	1	2781	1984.3	796.7	3	TRUE	D	CG11399	FBgn0037021	CG11399
GI11891	FBgn0134649	GI11891	0.000180825	0.0405712	0.00445699	3.33E-42	1747.13	5530.87	70	69	1	0.00621	0.0062	-5258.316235	0.0062	-5258.314881	0.002708	0.998646916	1	3639	2607.4	1031.6	4	TRUE	D	mib1	FBgn0263601	CG5841
GI11893	FBgn0134651	GI11893	0.0010457	0.0237334	0.0440602	7.10E-08	642.072	1913.93	17	15	2	0.12681	0.1	-1789.861316	0.1609	-1788.153926	3.41478	0.181338469	1	1278	880.3	397.7	1	TRUE	D	Gr77a	FBgn0045474	CG32433
GI11895	FBgn0134653	GI11895	0.0108192	0.0193612	0.558809	0.20887	418.554	1396.45	23	8	15	0.78064	0.4	-1331.701948	0.8212	-1326.379291	10.645314	0.004879771	0.142738923605991	909	662.3	243.7	3	TRUE	D	cmpy	FBgn0037015	CG13253
GI11896	FBgn0134654	GI11896	0.000853142	0.0215721	0.0395485	2.16E-08	705.392	2345.61	17	15	2	0.03918	0.0392	-2095.013505	0.0392	-2095.013526	-0.000042	1	1	1527	1173.8	350.2	2	TRUE	D	kni	FBgn0001320	CG4717
GI11900	FBgn0134658	GI11900	0.00293141	0.0366794	0.0799197	1.74E-14	949.801	3076.2	43	34	9	0.05685	0.0589	-2858.82699	0.0677	-2858.396501	0.860978	0.650191074	1	2016	1640.2	372.8	2	TRUE	D	knrl	FBgn0001323	CG4761
GI11901	FBgn0134659	GI11901	0.000645832	0.0164748	0.0392013	7.48E-05	490.944	1549.06	9	8	1	0.03042	0.0304	-1396.473787	0.0304	-1396.473807	-0.00004	1	1	1020	816.6	203.4	2	TRUE	B	borr	FBgn0032105	CG4454
GI11903	FBgn0134661	GI11903	0.00316879	0.0424118	0.0747146	9.73E-12	606.282	2213.72	32	25	7	0.09875	0.0989	-2098.774499	0.0989	-2098.774549	-0.0001	1	1	1410	1018.9	391.1	2	TRUE	D	Rcd2	FBgn0037012	CG4786
GI11904	FBgn0134662	GI11904	0.000882458	0.0222479	0.0396648	2.24E-08	684.27	2267.73	17	15	2	0.04356	0.0436	-2100.799323	0.0436	-2100.799335	-0.000024	1	1	1476	1100.8	375.2	5	TRUE	D	CG4825	FBgn0037010	CG4825
GI11905	FBgn0134663	GI11905	0.0024185	0.025621	0.0943951	1.02E-05	476.411	1656.59	16	12	4	0.15841	0.1585	-1515.898422	0.1585	-1515.898424	-0.000004	1	1	1068	797.7	267.3	1	TRUE	D	mTerf3	FBgn0037008	CG5047
GI11907	FBgn0134665	GI11907	0.000896516	0.0271016	0.0330798	2.10E-10	713.807	2232.19	21	19	2	0.04795	0.048	-2100.725264	0.0479	-2100.72527	-0.000012	1	1	1473	1031.8	441.2	2	TRUE	D	ZnT77C	FBgn0037000	CG5130
GI11908	FBgn0134666	GI11908	0.00359676	0.0214901	0.167368	0.00661132	283.218	1114.78	10	6	4	0.25137	0.2	-990.933004	0.3194	-989.142896	3.580216	0.166942139	1	708	504.8	194.2	2	TRUE	D	CG32428	FBgn0052428	CG32428
GI11909	FBgn0134667	GI11909	0.0017061	0.0311921	0.0546967	5.04E-31	2258.42	7041.58	81	69	12	0.05167	0.0517	-6694.270887	0.0517	-6694.271023	-0.000272	1	1	4650	3536.8	1113.2	3	TRUE	D	atk	FBgn0036995	CG5195
GI11910	FBgn0134668	GI11910	0.00113317	0.0320502	0.035356	9.49E-10	573.704	1766.3	20	18	2	0.03308	0.0331	-1670.950124	0.0331	-1670.950131	-0.000014	1	1	1170	817.6	352.4	1	TRUE	D	CG5199	FBgn0036994	CG5199
GI11911	FBgn0134669	GI11911	0.000565394	0.0443687	0.0127431	6.41E-14	510.656	1769.34	23	22	1	0.01306	0.0131	-1631.925664	0.0131	-1631.925682	-0.000036	1	1	1140	903.4	236.6	4	TRUE	D	CG11796	FBgn0036992	CG11796
GI11912	FBgn0134670	GI11912	0.000993566	0.0255189	0.0389346	7.28E-05	318.857	1007.14	9	8	1	0.02603	0.0261	-914.863691	0.0261	-914.86373	-0.000078	1	1	663	519.2	143.8	2	TRUE	B	aust	FBgn0032104	CG17009
GI11913	FBgn0134671	GI11913	0.000758878	0.0407295	0.0186322	8.70E-10	403.599	1318.4	17	16	1	0.0323	0.0323	-1254.05859	0.0323	-1254.05861	-0.00004	1	1	861	588.8	272.2	1	TRUE	D	mRpL15	FBgn0036990	CG5219
GI11914	FBgn0134672	GI11914	0.00076804	0.0297348	0.0258297	1.31E-24	1509.27	5210.73	48	44	4	0.03321	0.0338	-4819.127158	0.0394	-4816.631348	4.99162	0.082429656	0.823323747380016	3360	2465.7	894.3	5	TRUE	D	Glg1	FBgn0264561	CG33214
GI11915	FBgn0134673	GI11915	0.00069256	0.0335315	0.020654	5.57E-17	914.83	2889.17	32	30	2	0.02427	0.0247	-2744.693545	0.025	-2741.545469	6.296152	0.042934654	0.595570873941048	1902	1364.2	537.8	3	TRUE	D	Hr78	FBgn0015239	CG7199
GI11916	FBgn0134674	GI11916	0.00299504	0.00969543	0.308913	0.0686777	415.238	1672.76	9	4	5	0.5682	0.4	-1451.364875	0.6754	-1449.165723	4.398304	0.110897159	0.960982548467577	1044	711.9	332.1	1	TRUE	D	CG7202	FBgn0037086	CG7202
GI11917	FBgn0134675	GI11917	0.00042317	0.0129454	0.0326888	1.44E-16	2181.65	7091.35	31	28	3	0.03576	0.0358	-6395.871807	0.0358	-6395.871835	-0.000056	1	1	4638	3387.1	1247.9	14	TRUE	D	Gyc76C	FBgn0266136	CG42636
GI11918	FBgn0134676	GI11918	0.00351235	0.0197989	0.177402	6.35E-07	1074.73	3995.27	35	21	14	0.26832	0.2375	-3589.300023	0.279	-3588.712343	1.17536	0.555614817	1	2535	1876.7	658.3	4	TRUE	D	Toll-9	FBgn0036978	CG5528
GI11919	FBgn0134677	GI11919	0.00120126	0.0129943	0.0924458	0.000125264	698.631	2499.37	12	9	3	0.13813	0.1	-2235.389215	0.1426	-2233.265164	4.248102	0.119546364	1	1599	1125.5	473.5	0	FALSE	D	DNApol-alpha60	FBgn0259676	CG5553
GI11920	FBgn0134678	GI11920	0.000426974	0.0189072	0.0225827	4.80E-08	696.272	2342.73	14	13	1	0.03013	0.0301	-2159.806579	0.0301	-2159.806586	-0.000014	1	1	1521	1041.5	476.5	3	TRUE	D	CG5618	FBgn0036975	CG5618
GI11924	FBgn0134682	GI11924	0.00209932	0.0284689	0.0737409	1.02E-17	1342.39	5008.61	48	37.5	10.5	0.07056	0.0706	-4465.153126	0.0706	-4465.15319	-0.000128	1	1	3177	2465.7	708.3	7	TRUE	D	Hip1	FBgn0036309	CG10971
GI11925	FBgn0134683	GI11925	0.00352907	0.0100374	0.351594	0.23483	300.888	1136.11	7	3	4	0.57439	0.5751	-930.894538	0.5744	-930.894322	0.000432	0.999784023	1	720	555	162	3	TRUE	D	CG32109	FBgn0052109	CG32109
GI11928	FBgn0134686	GI11928	0.00104117	0.0178193	0.0584293	4.86E-08	908.614	2883.39	19	16	3	0.06217	0.0636	-2676.979859	0.0697	-2674.647949	4.66382	0.09711009	0.891404622234273	1899	1380.6	515.4	3	TRUE	D	l(3)02640	FBgn0010786	CG9165
GI11930	FBgn0134688	GI11930	0.000621148	0.0271162	0.0229069	2.34E-43	3041.47	9663.53	87	81	6	0.02065	0.0207	-9034.630405	0.0207	-9034.630517	-0.000224	1	1	6354	4684.6	1666.4	13	TRUE	D	CG9674	FBgn0036663	CG9674
GI11932	FBgn0134690	GI11932	0.00255472	0.0230979	0.110604	1.02E-08	967.208	3136.79	30	22	8	0.15048	0.1505	-2973.319473	0.1505	-2973.319482	-0.000018	1	1	2052	1455.7	596.3	1	TRUE	D	CG13025	FBgn0036660	CG13025
GI11933	FBgn0134691	GI11933	0.00393266	0.0472619	0.08321	5.37E-18	960.624	3059.38	56	44	12	0.09791	0.098	-3032.954343	0.098	-3032.95441	-0.000134	1	1	2010	1455.7	554.3	2	TRUE	D	Dbp73D	FBgn0004556	CG9680
GI11934	FBgn0134692	GI11934	0.00250327	0.0186229	0.134419	1.73E-05	761.134	2400.87	20	14	6	0.15261	0.1	-2271.381057	0.1737	-2270.133334	2.495446	0.287157912	1	1581	1146.1	434.9	8	TRUE	B	DIP-zeta	FBgn0051708	CG31708
GI11935	FBgn0134693	GI11935	0.0022825	0.0265412	0.0859987	0.000836767	268.436	877.564	9	7	2	0.07936	0.0794	-815.874803	0.0794	-815.874821	-0.000036	1	1	573	449.2	123.8	1	TRUE	D	PGRP-SB1	FBgn0043578	CG9681
GI11936	FBgn0134694	GI11936	0.0120861	0.0543874	0.222223	0.0044347	171.552	500.448	15	9	6	0.20367	0.2	-538.754527	0.2322	-538.449226	0.610602	0.736901534	1	336	260.7	75.3	1	TRUE	D
GI11937	FBgn0134695	GI11937	0.00158969	0.0229284	0.0693329	1.74E-09	841.399	3148.6	24	19	5	0.1342	0.1	-2713.031365	0.1898	-2711.408494	3.245742	0.197331347	1	2001	1404	585	6	TRUE	D	Lasp	FBgn0063485	CG3849
GI11940	FBgn0134698	GI11940	0.000540815	0.0199371	0.027126	1.77E-06	508.273	1849.73	11	10	1	0.02319	0.0232	-1666.538559	0.0232	-1666.538563	-0.000008	1	1	1179	907.6	271.4	4	TRUE	D	Galphaf	FBgn0010223	CG12232
GI11941	FBgn0134699	GI11941	0.000658855	0.0275546	0.0239109	1.62E-07	443.548	1518.45	13	12	1	0.02088	0.0214	-1372.229102	0.0713	-1371.840454	0.777296	0.677972874	1	981	772.4	208.6	0	FALSE	D	Cralbp	FBgn0035636	CG10546
GI11942	FBgn0134700	GI11942	0.00117372	0.0158313	0.0741389	4.71E-06	766.018	2557.98	15	12	3	0.09335	0.0957	-2373.325257	0.1093	-2370.981281	4.687952	0.0959454	0.887419452876364	1662	1157.5	504.5	5	TRUE	D	Myt1	FBgn0040298	CG32417
GI11943	FBgn0134701	GI11943	0.00162512	0.0300053	0.0541611	8.68E-06	339.986	1232.01	12	10	2	0.09673	0.0968	-1081.00037	0.0968	-1081.000374	-0.000008	1	1	786	532.6	253.4	1	TRUE	D	vito	FBgn0052418	CG32418
GI11944	FBgn0134702	GI11944	0.00160551	0.013879	0.115679	8.32E-05	799.918	2494.08	15	11	4	0.1566	0.1566	-2316.592364	0.1566	-2316.592368	-0.000008	1	1	1647	1142.5	504.5	5	TRUE	D	CG3529	FBgn0035995	CG3529
GI11946	FBgn0134704	GI11946	0.00431442	0.0162553	0.265416	0.0288092	435.312	1394.69	13	7	6	0.17986	0.1799	-1327.19405	0.1799	-1327.194053	-0.000006	1	1	915	684.8	230.2	0	FALSE	B
GI11948	FBgn0134706	GI11948	0.00267343	0.00565605	0.472667	0.301016	532.408	1873.59	8	3	5	0.91349	0.9131	-1675.773399	0.916	-1675.773674	-0.00055	1	1	1203	879.8	323.2	2	TRUE	D	CG3552	FBgn0035999	CG3552
GI11949	FBgn0134707	GI11949	0.00108457	0.0133548	0.081212	4.95E-07	1133.22	3690.78	19	15	4	0.16239	0.1	-3422.044147	0.1895	-3420.185151	3.717992	0.155829004	1	2412	1729.4	682.6	6	TRUE	D	CG44838	FBgn0266101	CG44838
GI11952	FBgn0134709	GI11952	0.0136801	0.0196779	0.695201	0.401502	514.88	1549.12	31	10	21	0.8251	0.6	-1582.171795	0.8624	-1579.939491	4.464608	0.10728097	0.943166145533241	1032	739.7	292.3	0	FALSE	D	mei-P22	FBgn0016036	CG14827
GI11953	FBgn0134710	GI11953	0.000564614	0.0192009	0.0294055	1.07E-31	3112.27	10630.7	65	59	6	0.0314	0.0314	-9709.639157	0.0314	-9709.639238	-0.000162	1	1	6873	5108.4	1761.6	9	TRUE	D	CG14967	FBgn0035420	CG14967
GI11954	FBgn0134711	GI11954	0.00254473	0.0106264	0.239472	0.115997	379.093	1180.91	7	4	3	0.32904	0.2	-1082.918936	0.6725	-1080.16068	5.516512	0.063402246	0.726436383546931	780	582.4	197.6	0	FALSE	D	CG32270	FBgn0052270	CG32270
GI11955	FBgn0134712	GI11955	0.008187	0.0165013	0.496144	0.136109	551.435	1596.56	22	9	13	0.61648	0.6	-1606.24521	0.6263	-1605.922038	0.646344	0.723849342	1	1074	774.7	299.3	0	FALSE	D	CG32269	FBgn0052269	CG32269
GI11957	FBgn0134714	GI11957	0.00577382	0.0189691	0.30438	0.0233338	427.094	1390.91	16	8	8	0.29039	0.2907	-1348.730427	0.2907	-1348.730434	-0.000014	1	1	909	709.9	199.1	0	FALSE	B
GI11958	FBgn0134715	GI11958	0.00427606	0.00816637	0.523619	0.33623	369.364	1172.64	8	3	5	0.67327	0.672	-1111.591021	0.6723	-1111.59102	0.000002	0.999999	1	771	545.2	225.8	0	FALSE	D	CG32277	FBgn0052277	CG32277
GI11959	FBgn0134716	GI11959	0.00251539	0.0168859	0.148965	0.00649108	359.342	1194.66	9	6	3	0.20859	0.2087	-1122.166959	0.2087	-1122.166961	-0.000004	1	1	777	541.6	235.4	0	FALSE	D	CG32277	FBgn0052277	CG32277
GI11960	FBgn0134717	GI11960	0.00779331	0.0212882	0.366085	0.0398016	381.153	1160.85	17	8	9	0.44258	0.3	-1157.450583	0.4928	-1155.061759	4.777648	0.091737504	0.864477674640208	771	549.2	221.8	0	FALSE	D	CG33159	FBgn0053159	CG33159
GI11964	FBgn0134721	GI11964	0.0124814	0.0403855	0.309057	3.94E-08	1271.7	3312.3	91	50	41	0.44758	0.4	-3400.815863	0.5567	-3392.959828	15.71207	0.000387407	0.0258619748429319	2346	1435	839	4	TRUE	D	CG14965	FBgn0035414	CG14965
GI11965	FBgn0134722	GI11965	0.00262625	0.0230837	0.11377	4.87E-18	2155.54	6484.46	66	49	17	0.10279	0.1	-6174.3994	0.1199	-6172.679883	3.439034	0.179152658	1	4320	3230.5	1089.5	2	TRUE	D	CG14964	FBgn0035410	CG14964
GI11966	FBgn0134723	GI11966	0.00365474	0.0137545	0.265712	0.0760517	366.861	1097.14	9	5	4	0.43773	0.3	-1042.677696	0.6599	-1040.221568	4.912256	0.085766396	0.836858456159754	735	507.5	221.5	0	FALSE	D	CG14963	FBgn0035409	CG14963
GI11967	FBgn0134724	GI11967	0.00661552	0.0335535	0.197163	2.04E-05	518.071	1821.93	29	17	12	0.28729	0.2	-1760.576185	0.2955	-1759.459549	2.233272	0.327379248	1	1170	826.3	343.7	3	TRUE	D	CG5626	FBgn0036266	CG5626
GI11971	FBgn0134728	GI11971	0.00285021	0.0192661	0.147939	1.56E-06	946.333	3163.67	27	18	9	0.14809	0.1245	-2956.012266	0.1493	-2955.546916	0.9307	0.627915296	1	2055	1576.2	478.8	4	TRUE	D	CG6745	FBgn0035901	CG6745
GI11972	FBgn0134729	GI11972	0.00127165	0.00826055	0.153942	0.00185154	973.802	3148.2	12	8	4	0.15358	0.1	-2897.229617	0.1624	-2895.310632	3.83797	0.146755844	1	2061	1482	579	5	TRUE	D	CG6765	FBgn0035903	CG6765
GI11973	FBgn0134730	GI11973	0.000897122	0.0277247	0.0323582	1.23E-05	330.657	1115.34	10	9	1	0.02918	0.03	-1032.689931	0.0631	-1032.552048	0.275766	0.871200616	1	723	554.4	168.6	1	TRUE	D	GstO3	FBgn0035904	CG6776
GI11978	FBgn0134735	GI11978	0.000638805	0.0300419	0.0212638	3.70E-16	950.821	3132.18	30	28	2	0.02032	0.0203	-2882.496347	0.0203	-2882.496396	-0.000098	1	1	2043	1554.9	485.1	0	FALSE	D	Klp64D	FBgn0004380	CG10642
GI11979	FBgn0134736	GI11979	0.00235741	0.0161551	0.145923	0.00596419	375.414	1274.59	9	6	3	0.19802	0.1	-1160.62202	0.2359	-1158.686481	3.871078	0.144346445	1	825	587.2	237.8	3	TRUE	B	rost	FBgn0011705	CG9552
GI11981	FBgn0134738	GI11981	0.0019637	0.0318305	0.0616926	1.21E-13	930.547	3059.45	35	29	6	0.0512	0.0513	-2778.238009	0.0513	-2778.238086	-0.000154	1	1	1995	1615.2	379.8	2	TRUE	D	lama	FBgn0016031	CG10645
GI11982	FBgn0134739	GI11982	0.00216839	0.0123928	0.174972	0.000485726	894.968	2771.03	17	11	6	0.20884	0.2089	-2594.863771	0.2089	-2594.863774	-0.000006	1	1	1836	1285.3	547.7	9	TRUE	D	shep	FBgn0052423	CG32423
GI11983	FBgn0134740	GI11983	0.00286452	0.0428541	0.0668435	3.69E-19	1008.34	3497.66	52	42	10	0.08978	0.0898	-3330.771885	0.0898	-3330.772278	-0.000786	1	1	2253	1576.2	676.8	4	TRUE	D	Gen	FBgn0263831	CG10670
GI11984	FBgn0134741	GI11984	0.00103052	0.0270652	0.0380753	7.73E-09	601.895	1942.11	18	16	2	0.03233	0.0323	-1819.4619	0.0324	-1819.463366	-0.002932	1	1	1272	910.3	361.7	1	TRUE	D	CG10671	FBgn0035586	CG10671
GI11985	FBgn0134742	GI11985	0.00467008	0.0172017	0.271489	0.0186946	470.424	1503.58	15	8	7	0.26988	0.27	-1443.15306	0.27	-1443.153064	-0.000008	1	1	987	713	274	2	TRUE	D	CG10672	FBgn0035588	CG10672
GI11986	FBgn0134743	GI11986	0.00488315	0.0224327	0.21768	0.00987739	316.734	1027.27	12	7	5	0.29894	0.2991	-985.17692	0.2991	-985.176922	-0.000004	1	1	672	471.2	200.8	0	FALSE	D	Prpk	FBgn0035590	CG10673
GI11989	FBgn0134746	GI11989	0.00120576	0.0213099	0.0565823	0.00253331	237.982	830.018	6	5	1	0.07527	0.0753	-739.201132	0.0753	-739.201138	-0.000012	1	1	534	391.8	142.2	0	FALSE	D	CG4597	FBgn0035594	CG4597
GI11990	FBgn0134747	GI11990	0.00326207	0.022873	0.142617	0.00124701	355.118	1228.88	12	8	4	0.1539	0.154	-1143.124093	0.1541	-1143.124298	-0.00041	1	1	792	622	170	4	TRUE	B	CG13101	FBgn0032084	CG13101
GI11995	FBgn0134752	GI11995	0.00282914	0.0244249	0.11583	2.36E-12	1456.42	4249.58	47	35	12	0.14157	0.1417	-4122.333886	0.1417	-4122.33391	-0.000048	1	1	2853	1984.7	868.3	5	TRUE	D	CG13676	FBgn0035844	CG13676
GI11996	FBgn0134753	GI11996	0.00370371	0.0336981	0.109909	6.05E-27	2245.67	7849.33	103	74	29	0.13446	0.1	-7471.010517	0.1577	-7464.060271	13.900492	0.000958399	0.0488629530321285	5049	3771.3	1274.7	6	TRUE	D	CG7504	FBgn0035842	CG7504
GI11997	FBgn0134754	GI11997	0.000927066	0.0264489	0.0350513	4.07E-15	961.985	3238.01	28	25	3	0.04981	0.0498	-2988.771088	0.0498	-2988.771104	-0.000032	1	1	2100	1494.8	605.2	3	TRUE	D	Uba2	FBgn0029113	CG7528
GI12001	FBgn0134758	GI12001	0.000996709	0.0182655	0.0545679	1.24E-08	942.095	3011.9	20	17	3	0.0667	0.0667	-2799.996376	0.0667	-2799.996385	-0.000018	1	1	1977	1418.1	558.9	7	TRUE	B	CG9541	FBgn0032083	CG9541
GI12002	FBgn0134759	GI12002	0.00755938	0.0105186	0.718668	0.260775	1531.81	5185.19	55	16	39	0.62146	0.5	-4893.088367	0.6516	-4888.574617	9.0275	0.010957293	0.259520213871269	3360	2514.2	842.8	12	TRUE	D	mu2	FBgn0002872	CG1960
GI12003	FBgn0134760	GI12003	0.00328618	0.0507835	0.0647096	1.70E-21	1018.28	3049.72	60	50	10	0.0681	0.0736	-3076.610571	0.0805	-3075.315932	2.589278	0.273996759	1	2034	1558.9	475.1	5	TRUE	D	CG5687	FBgn0035293	CG5687
GI12004	FBgn0134761	GI12004	0.0025644	0.0204018	0.125695	1.18E-06	844.645	2734.35	24	17	7	0.13577	0.104	-2551.689249	0.143	-2551.091939	1.19462	0.550289927	1	1791	1380	408	6	TRUE	D	dsb	FBgn0035290	CG1887
GI12010	FBgn0134767	GI12010	0.00186942	0.0306651	0.0609624	0.00335543	166.408	535.592	6	5	1	0.10154	0.1016	-496.03803	0.1016	-496.038035	-0.00001	1	1	351	235.8	115.2	1	TRUE	D	Cpr78Cc	FBgn0037069	CG7658
GI12011	FBgn0134768	GI12011	0.00323152	0.0218006	0.148231	0.000378847	465.403	1550.6	15	10	5	0.11433	0.1	-1491.272887	0.1461	-1490.127412	2.29095	0.318072797	1	1008	750.7	257.3	1	TRUE	D	CG7632	FBgn0037071	CG7632
GI12012	FBgn0134769	GI12012	0.00302234	0.0145605	0.207571	0.000438791	832.173	2983.83	21	12	9	0.26477	0.2649	-2751.968853	0.2649	-2751.968857	-0.000008	1	1	1908	1386.2	521.8	1	TRUE	B
GI12014	FBgn0134771	GI12014	0.00104572	0.0180108	0.0580606	8.12E-06	618.107	1913.89	13	11	2	0.04367	0.0437	-1791.665486	0.0437	-1791.665489	-0.000006	1	1	1272	994.3	271.7	5	TRUE	D	Rab26	FBgn0086913	CG34410
GI12015	FBgn0134772	GI12015	0.000266918	0.0294823	0.00905352	5.18E-20	1106.87	3747.13	33	32	1	0.01099	0.011	-3464.255223	0.011	-3464.255247	-0.000048	1	1	2427	1744.4	682.6	3	TRUE	D	Tsr1	FBgn0037073	CG7338
GI12016	FBgn0134773	GI12016	0.000622648	0.0376303	0.0165465	5.40E-50	2370.45	8033.55	92	87	5	0.01479	0.015	-7457.010039	0.0182	-7454.404941	5.210196	0.073895895	0.777867650932836	5202	4062.1	1139.9	4	TRUE	D	CG32436	FBgn0052436	CG32436
GI12017	FBgn0134774	GI12017	0.00157671	0.0299873	0.0525794	3.74E-06	374.204	1269.8	13	11	2	0.10724	0.1	-1170.739649	0.1526	-1166.467276	8.544746	0.013948644	0.298111171010101	822	629.5	192.5	0	FALSE	D
GI12018	FBgn0134775	GI12018	0.00235879	0.041659	0.0566212	6.37E-08	370.158	1273.84	18	15	3	0.05633	0.0564	-1198.019988	0.0564	-1198.020015	-0.000054	1	1	822	641.2	180.8	0	FALSE	D
GI12019	FBgn0134776	GI12019	0.00256026	0.0239608	0.106852	9.62E-10	1017.72	3521.28	33	24	9	0.09708	0.0997	-3250.966048	0.102	-3250.500227	0.931642	0.627619618	1	2271	1687.4	580.6	0	FALSE	D	CG32437	FBgn0052437	CG32437
GI12021	FBgn0134778	GI12021	0.0057165	0.0179433	0.318587	0.0600973	338.402	1053.6	12	6	6	0.23477	0.235	-997.818552	0.2352	-997.820895	-0.004686	1	1	696	541.6	154.4	0	FALSE	D
GI12022	FBgn0134779	GI12022	0.000861046	0.0359955	0.0239209	3.55E-20	995.864	3486.14	38	35	3	0.02929	0.0293	-3070.895146	0.0293	-3070.895158	-0.000024	1	1	2241	1733.3	507.7	4	TRUE	D	rgn	FBgn0261258	CG6014
GI12024	FBgn0134781	GI12024	0.00787246	0.0279905	0.281255	4.81E-08	1492.28	5107.72	81	41	40	0.32264	0.3	-4920.221291	0.35	-4913.317054	13.808474	0.001003524	0.0506205568452381	3306	2387.7	906.3	4	TRUE	D	CG33288	FBgn0053288	CG33288
GI12028	FBgn0134785	GI12028	0.00135198	0.0174674	0.0774	6.83E-06	695.026	2220.97	15	12	3	0.09964	0.0997	-2056.497326	0.0997	-2056.49734	-0.000028	1	1	1458	1053.2	404.8	2	TRUE	D	CG14971	FBgn0035449	CG14971
GI12029	FBgn0134786	GI12029	0.00793632	0.0165421	0.479765	0.137808	397.286	1456.71	18	6.5	11.5	0.63751	0.5	-1353.482096	0.8415	-1352.476448	2.011296	0.365807515	1	927	699.5	227.5	3	TRUE	D
GI12030	FBgn0134787	GI12030	0.000904256	0.0129146	0.0700181	8.96E-05	702.903	2213.1	11	9	2	0.10735	0.1074	-2031.411504	0.1074	-2031.411505	-0.000002	1	1	1458	989.5	468.5	1	TRUE	D	Rcc1	FBgn0002638	CG10480
GI12031	FBgn0134788	GI12031	0.000320685	0.0371694	0.00862765	8.02E-21	910.008	3118.99	34	33	1	0.00822	0.0082	-2902.367457	0.0082	-2902.374601	-0.014288	1	1	2016	1561.4	451.6	6	TRUE	D	CG10483	FBgn0035649	CG10483
GI12032	FBgn0134789	GI12032	0.000629954	0.0294007	0.0214265	2.30E-16	1005.83	3176.17	31	29	2	0.01774	0.0178	-2986.915818	0.0178	-2986.91586	-0.000084	1	1	2091	1634.5	456.5	2	TRUE	D	CG10486	FBgn0035647	CG10486
GI12033	FBgn0134790	GI12033	0.00395563	0.0294177	0.134464	0.000196949	346.641	1267.36	15	10	5	0.07862	0.0787	-1181.793565	0.0793	-1181.794276	-0.001422	1	1	807	602.4	204.6	3	TRUE	D	CG32413	FBgn0052413	CG32413
GI12034	FBgn0134791	GI12034	0.00462803	0.0175168	0.264206	0.00236107	664.21	2275.79	22	11.5	10.5	0.19685	0.2	-2153.986567	0.3092	-2150.798148	6.376838	0.041237015	0.579843492358804	1470	1117	353	1	TRUE	B	CG31886	FBgn0032079	CG31886
GI12035	FBgn0134792	GI12035	0.00254279	0.0479898	0.052986	3.90E-11	473.254	1575.75	26	22	4	0.08057	0.0858	-1535.758793	0.1373	-1534.018062	3.481462	0.175392142	1	1026	784.6	238.4	3	TRUE	D	QC	FBgn0052412	CG32412
GI12036	FBgn0134793	GI12036	0.00558761	0.0327098	0.170824	0.00726666	187.46	718.54	10	6	4	0.12271	0.1	-655.129377	0.1477	-654.416642	1.42547	0.490301388	1	453	378.5	74.5	1	TRUE	D	msd1	FBgn0035209	CG13914
GI12037	FBgn0134794	GI12037	0.00083926	0.0412915	0.0203252	2.14E-17	771.615	2384.38	33	31	2	0.03163	0.0316	-2336.838352	0.0316	-2336.838379	-0.000054	1	1	1578	1065.9	512.1	1	TRUE	D	DNApol-epsilon58	FBgn0035644	CG10489
GI12042	FBgn0134799	GI12042	0.000404964	0.0212485	0.0190585	8.57E-18	1431.96	4940.04	32	30	2	0.02088	0.0211	-4343.446065	0.0244	-4343.434113	0.023904	0.988119141	1	3186	2434.4	751.6	2	TRUE	D	Bre1	FBgn0086694	CG10542
GI12043	FBgn0134800	GI12043	0.00172941	0.037616	0.0459753	3.75E-29	1689.91	5210.09	71	62	9	0.04891	0.0507	-4890.167374	0.0541	-4889.572596	1.189556	0.551685026	1	3456	2741.7	708.3	8	TRUE	D	corn	FBgn0259173	CG42278
GI12045	FBgn0134802	GI12045	0.00110267	0.0210118	0.0524784	3.63E-06	530.882	1815.12	13	11	2	0.04826	0.0483	-1639.954603	0.0483	-1639.954606	-0.000006	1	1	1173	817.7	355.3	2	TRUE	B	C1GalTA	FBgn0032078	CG9520
GI12047	FBgn0134804	GI12047	0.000409371	0.0233972	0.0174966	3.88E-10	694.563	2443.44	17	16	1	0.02992	0.0299	-2215.58653	0.0299	-2215.586531	-0.000002	1	1	1569	1062.4	506.6	5	TRUE	D	msl-3	FBgn0002775	CG8631
GI12048	FBgn0134805	GI12048	0.00103887	0.0263693	0.0393969	7.81E-05	308.748	963.252	9	8	1	0.03852	0.0385	-916.48488	0.0386	-916.485162	-0.000564	1	1	636	483.8	152.2	2	TRUE	D	CG18223	FBgn0036832	CG18223
GI12049	FBgn0134806	GI12049	0.00193957	0.029463	0.0658306	8.57E-09	623.015	2064.99	22	18	4	0.0747	0.0748	-1964.926921	0.0748	-1964.926947	-0.000052	1	1	1344	958.3	385.7	2	TRUE	D	CG6404	FBgn0027615	CG6404
GI12050	FBgn0134807	GI12050	0.00763319	0.0171471	0.44516	0.204982	235.953	790.047	10	4	6	0.74181	0.7238	-739.260372	0.737	-739.259861	0.001022	0.999489131	1	513	353.8	159.2	1	TRUE	D	CG6409	FBgn0036106	CG6409
GI12053	FBgn0134810	GI12053	0.00363743	0.0167612	0.217014	0.0260081	301.653	1102.35	9	5	4	0.26435	0.2644	-991.977519	0.2644	-991.97752	-0.000002	1	1	702	530	172	1	TRUE	D
GI12054	FBgn0134811	GI12054	0.002026	0.0157458	0.128669	0.00217562	449.247	1482.75	10	7	3	0.10723	0.1	-1380.657432	0.1492	-1378.454244	4.406376	0.11045048	0.959732268035592	966	735	231	2	TRUE	D	Prosbeta2R2	FBgn0037296	CG12161
GI12055	FBgn0134812	GI12055	0.00145585	0.0193449	0.0752577	0.000238883	418.902	1375.1	10	8	2	0.16786	0.1673	-1265.096744	0.1673	-1265.096746	-0.000004	1	1	897	551.6	345.4	1	TRUE	D	Pex10	FBgn0035233	CG7864
GI12058	FBgn0134815	GI12058	0.00513165	0.0266655	0.192445	1.46E-05	687.1	2150.9	29	18	11	0.19817	0.2	-2087.080782	0.2509	-2084.786218	4.589128	0.100805335	0.910187573133001	1419	1036.9	382.1	1	TRUE	D	CG12003	FBgn0035234	CG12003
GI12059	FBgn0134816	GI12059	0.000296001	0.0160601	0.0184309	7.19E-10	1006.97	3379.03	17	16	1	0.0179	0.0179	-3096.591517	0.0179	-3096.591529	-0.000024	1	1	2193	1663.9	529.1	3	TRUE	D	CG12099	FBgn0035232	CG12099
GI12062	FBgn0134819	GI12062	0.00102275	0.0219333	0.0466301	9.12E-10	832.73	2935.27	21	18	3	0.06672	0.0667	-2634.638959	0.0667	-2634.638966	-0.000014	1	1	1884	1366.9	517.1	4	TRUE	D	CG6652	FBgn0036687	CG6652
GI12063	FBgn0134820	GI12063	0.000846218	0.00698449	0.121157	0.00931776	719.21	2364.79	7	5	2	0.22503	0.225	-2136.800402	0.225	-2136.800403	-0.000002	1	1	1542	1010.1	531.9	3	TRUE	D	CG6664	FBgn0036685	CG6664
GI12064	FBgn0134821	GI12064	0.00120148	0.0350188	0.0343094	6.06E-36	2075.18	6663.82	79	71	8	0.03818	0.0385	-6336.611727	0.0384	-6335.849287	1.52488	0.466526712	1	4371	3265.4	1102.6	5	TRUE	D	CG3764	FBgn0036684	CG3764
GI12065	FBgn0134822	GI12065	0.00604279	0.0159971	0.377743	0.00362595	968.767	2769.23	32	15.3333	16.6667	0.48185	0.3	-2677.570027	0.602	-2671.904891	11.330272	0.003464677	0.113653939315245	1869	1291.3	577.7	3	TRUE	D	Cpr73D	FBgn0036680	CG9665
GI12067	FBgn0134824	GI12067	0.00574754	0.0320896	0.179109	3.80E-08	859.522	2794.48	43	27	16	0.19637	0.2	-2704.368018	0.2125	-2703.322156	2.091724	0.351388792	1	1830	1340	484	3	TRUE	D	CG11905	FBgn0036678	CG11905
GI12068	FBgn0134825	GI12068	0.00826759	0.0195323	0.423277	0.0471069	518.668	1824.33	25	10	15	0.27016	0.2704	-1729.42859	0.2704	-1729.4286	-0.00002	1	1	1173	924	246	2	TRUE	B	CG8708	FBgn0033271	CG8708
GI12069	FBgn0134826	GI12069	0.00380483	0.013377	0.284431	0.0517738	452.543	1317.46	11	6	5	0.36137	0.3615	-1257.844266	0.3615	-1257.844267	-0.000002	1	1	885	617.6	267.4	0	FALSE	D
GI12070	FBgn0134827	GI12070	0.0012189	0.0128875	0.0945802	0.00131439	547.843	1642.16	9	7	2	0.11956	0.1196	-1499.874144	0.1196	-1499.874146	-0.000004	1	1	1095	779.3	315.7	2	TRUE	D
GI12071	FBgn0134828	GI12071	0.00424152	0.0271887	0.156003	2.97E-06	674.113	2127.89	27	18	9	0.19753	0.1	-1993.333841	0.2326	-1990.465447	5.736788	0.056790058	0.681427019196597	1401	1013.8	387.2	1	TRUE	D	CG13023	FBgn0036677	CG13023
GI12072	FBgn0134829	GI12072	0.00164925	0.023079	0.0714613	0.000177911	351.996	1214	10	8	2	0.0597	0.0598	-1076.173765	0.0598	-1076.173788	-0.000046	1	1	783	626.5	156.5	1	TRUE	D	Cpr67B	FBgn0035985	CG3672
GI12074	FBgn0134831	GI12074	0.000812036	0.0289108	0.0280876	1.23E-06	387.861	1232.14	12	11	1	0.02683	0.0269	-1160.947488	0.0269	-1160.947524	-0.000072	1	1	810	593.9	216.1	0	FALSE	D	aay	FBgn0023129	CG3705
GI12075	FBgn0134832	GI12075	0.000509426	0.0177141	0.0287583	1.46E-06	628.338	1963.66	12	11	1	0.03601	0.036	-1839.674831	0.036	-1839.674836	-0.00001	1	1	1296	932.7	363.3	1	TRUE	D	Shc	FBgn0015296	CG3715
GI12076	FBgn0134833	GI12076	0.000790616	0.032987	0.0239675	5.21E-21	1177.49	3796.51	41	38	3	0.02268	0.0227	-3617.95538	0.0227	-3617.955395	-0.00003	1	1	2487	1902.1	584.9	4	TRUE	D	CG6761	FBgn0036031	CG6761
GI12078	FBgn0134835	GI12078	0.00172424	0.0285569	0.060379	1.97E-62	5246.24	16257.8	175	147	28	0.07646	0.0781	-15652.55606	0.0805	-15651.69531	1.72149	0.422846944	1	10761	7704.9	3044.1	29	TRUE	D	fry	FBgn0016081	CG32045
GI12079	FBgn0134836	GI12079	0.00331747	0.0144789	0.229124	0.00127434	767.083	2718.92	20	11	9	0.21386	0.2	-2473.97003	0.2556	-2472.579682	2.780696	0.248988642	1	1743	1299.4	443.6	2	TRUE	B	CG18558	FBgn0031469	CG18558
GI12080	FBgn0134837	GI12080	0.0077436	0.00752972	1.0284	0.993791	533.899	1947.1	19	4	15	1.27789	1	-1779.094758	1.4035	-1775.465816	7.257884	0.026544253	0.441650448014417	1248	897.4	341.6	9	TRUE	D	Or67b	FBgn0036019	CG14176
GI12081	FBgn0134838	GI12081	0.00447195	0.0280088	0.159662	1.37E-07	836.598	2691.4	35	23	12	0.2113	0.2	-2573.223808	0.2159	-2573.15645	0.134716	0.934860461	1	1764	1356.7	407.3	0	FALSE	D	Ir67a	FBgn0036010	CG12525
GI12082	FBgn0134839	GI12082	0.00496794	0.0318953	0.155757	0.0030906	224.167	807.833	11	7	4	0.22344	0.2236	-754.08469	0.2236	-754.084694	-0.000008	1	1	516	371.2	144.8	1	TRUE	D	CG33700	FBgn0053700	CG33700
GI12084	FBgn0134841	GI12084	0.00196641	0.0109882	0.178956	0.019197	458.374	1527.63	8	5	3	0.20059	0.1	-1402.636539	0.2786	-1400.353249	4.56658	0.101948245	0.915946900406936	993	753.2	239.8	3	TRUE	D	CG3408	FBgn0036008	CG3408
GI12085	FBgn0134842	GI12085	0.000470034	0.0190302	0.0246993	1.15E-07	691.827	2128.17	14	13	1	0.01938	0.0194	-1980.514579	0.0194	-1980.514626	-0.000094	1	1	1410	1055.7	354.3	6	TRUE	D	path	FBgn0036007	CG3424
GI12086	FBgn0134843	GI12086	0.00301902	0.0170095	0.17749	0.000120985	594.598	1991.4	16	10	6	0.21388	0.214	-1845.468769	0.214	-1845.468775	-0.000012	1	1	1293	948.3	344.7	8	TRUE	D	CG32037	FBgn0052037	CG32037
GI12088	FBgn0134845	GI12088	0.00114348	0.0335832	0.0340492	1.07E-09	517.623	1750.38	19	17	2	0.05886	0.0589	-1626.342438	0.0589	-1626.342444	-0.000012	1	1	1134	799.1	334.9	1	TRUE	D	Neos	FBgn0024542	CG8614
GI12091	FBgn0134848	GI12091	0.00233514	0.0209221	0.111611	1.89E-13	1696.31	6004.69	49	35	14	0.12945	0.1295	-5499.319498	0.1295	-5499.319508	-0.00002	1	1	3852	2710.4	1138.6	8	TRUE	D	CG7376	FBgn0035689	CG7376
GI12092	FBgn0134849	GI12092	0.00433715	0.0311411	0.139274	1.55E-10	983.497	3468.5	45	30	15	0.1917	0.197	-3280.274645	0.2073	-3279.258191	2.032908	0.36187588	1	2226	1708.6	517.4	0	FALSE	D	CG7386	FBgn0035691	CG7386
GI12095	FBgn0134852	GI12095	0.00911776	0.0566479	0.160955	1.32E-06	366.559	1103.44	30	20	10	0.3457	0.3	-1116.360824	0.367	-1115.841445	1.038758	0.59488986	1	738	474.9	257.1	2	TRUE	D
GI12096	FBgn0134853	GI12096	0.00155649	0.0275472	0.0565025	6.04E-08	554.581	1929.42	18	15	3	0.06297	0.063	-1775.811631	0.063	-1775.811653	-0.000044	1	1	1242	932.2	309.8	4	TRUE	D
GI12097	FBgn0134854	GI12097	0.000821737	0.0311602	0.0263714	7.36E-07	360.399	1217.6	12	11	1	0.03627	0.0363	-1104.683794	0.0365	-1104.683817	-0.000046	1	1	789	600.4	188.6	0	FALSE	D	CG31807	FBgn0051807	CG31807
GI12098	FBgn0134855	GI12098	0.000543181	0.013051	0.0416198	0.000105498	618.327	1841.67	9	8	1	0.04598	0.0467	-1720.319011	0.0795	-1720.256927	0.124168	0.93980394	1	1233	889.3	337.7	4	TRUE	D	CG42747	FBgn0261801	CG42747
GI12099	FBgn0134856	GI12099	0.00312909	0.0517592	0.0604548	3.50E-20	879.762	2882.24	53	44	9	0.0643	0.0678	-2815.009264	0.0714	-2814.628591	0.761346	0.683401325	1	1881	1420.6	460.4	0	FALSE	D	CG7461	FBgn0034432	CG7461
GI12100	FBgn0134857	GI12100	0.000681118	0.0224992	0.0302729	3.15E-11	902.319	2937.68	22	20	2	0.02707	0.0271	-2741.336594	0.0271	-2741.336662	-0.000136	1	1	1920	1438.1	481.9	6	TRUE	D	CG8270	FBgn0035703	CG8270
GI12102	FBgn0134859	GI12102	0.000204123	0.0264637	0.00771333	2.89E-24	1538.33	4899.67	41	40	1	0.00878	0.0088	-4472.697947	0.0088	-4472.699383	-0.002872	1	1	3219	2475.6	743.4	4	TRUE	D	sfl	FBgn0020251	CG8339
GI12103	FBgn0134860	GI12103	0.00264225	0.0101372	0.260648	0.028163	695.202	2274.8	13	7	6	0.17786	0.1779	-2105.051694	0.1779	-2105.051696	-0.000004	1	1	1485	1080.6	404.4	7	TRUE	D	CG18769	FBgn0042185	CG18769
GI12105	FBgn0134862	GI12105	0.00414229	0.0217465	0.190481	1.85E-05	793.124	2662.88	28	17	11	0.17922	0.1064	-2456.7996	0.2758	-2453.765287	6.068626	0.048107702	0.625720077653374	1728	1342.1	385.9	3	TRUE	D	CG8398	FBgn0035708	CG8398
GI12106	FBgn0134863	GI12106	0.00109567	0.0092424	0.118548	1.75E-05	1415.25	4566.75	18	13	5	0.08468	0.0847	-4153.702504	0.0851	-4153.703519	-0.00203	1	1	2997	2264.4	726.6	13	TRUE	D	GluRIA	FBgn0004619	CG8442
GI12107	FBgn0134864	GI12107	0.00337369	0.00922188	0.365835	0.109914	545.529	1782.47	11	5	6	0.18172	0.1818	-1624.378553	0.1818	-1624.378556	-0.000006	1	1	1164	925.9	238.1	4	TRUE	D	PGRP-LA	FBgn0035975	CG32042
GI12108	FBgn0134865	GI12108	0.00371908	0.0274886	0.135295	1.42E-07	778.039	2425.96	30	21	9	0.15186	0.1	-2362.1554	0.1952	-2359.87185	4.5671	0.101921742	0.915946900406936	1602	1206.2	395.8	2	TRUE	D	PGRP-LC	FBgn0035976	CG4432
GI12111	FBgn0134868	GI12111	0.00527834	0.0334063	0.158004	3.49E-06	550.91	1711.09	27	18	9	0.16921	0.1	-1695.336384	0.1918	-1693.499833	3.673102	0.159366133	1	1134	842.7	285.3	3	TRUE	D	PGRP-LF	FBgn0035977	CG4437
GI12112	FBgn0134869	GI12112	0.00417958	0.010889	0.383836	0.0472197	462.521	1679.48	12	5	7	0.47232	0.4725	-1540.79652	0.4725	-1540.796521	-0.000002	1	1	1071	831.1	239.9	2	TRUE	B
GI12113	FBgn0134870	GI12113	0.00344402	0.0413188	0.0833524	6.35E-08	422.872	1455.13	22	17	5	0.07715	0.0773	-1402.586924	0.0773	-1402.586984	-0.00012	1	1	942	736.8	199.2	1	TRUE	D	CG32040	FBgn0052040	CG32040
GI12115	FBgn0134872	GI12115	0.0025298	0.0275741	0.0917454	4.75E-06	480.177	1583.82	17	13	4	0.13848	0.1	-1508.398536	0.1573	-1507.109328	2.578416	0.275488884	1	1032	708.5	323.5	2	TRUE	D	CG12093	FBgn0035372	CG12093
GI12116	FBgn0134873	GI12116	0.000417495	0.023458	0.0177975	2.46E-10	736.092	2395.91	18	17	1	0.02145	0.0215	-2184.557973	0.0215	-2184.55798	-0.000014	1	1	1566	1161.5	404.5	2	TRUE	D	CG9977	FBgn0035371	CG9977
GI12117	FBgn0134874	GI12117	0.00323769	0.0299267	0.108188	2.00E-27	2658.72	8357.28	105	78	27	0.1188	0.1114	-7969.527722	0.1265	-7969.048131	0.959182	0.619036526	1	5511	4058.2	1446.8	4	TRUE	D	Mrtf	FBgn0052296	CG32296
GI12119	FBgn0134876	GI12119	0.00131617	0.0183454	0.0717441	1.96E-15	1986.44	6083.56	44	36	8	0.07751	0.0776	-5659.645505	0.0775	-5659.645231	0.000548	0.999726038	1	4035	3041.9	993.1	14	TRUE	D	Fife	FBgn0264606	CG43955
GI12122	FBgn0134879	GI12122	0.00444833	0.0384204	0.11578	1.19E-21	1561.96	5524.04	83	58.5	24.5	0.14887	0.134	-5209.508245	0.165	-5208.094635	2.82722	0.243263515	1	3543	2675.1	867.9	4	TRUE	D	CG7839	FBgn0036124	CG7839
GI12125	FBgn0134882	GI12125	0.00123754	0.0181782	0.0680783	1.26E-06	723.842	2426.16	16	13	3	0.07	0.07	-2244.793057	0.07	-2244.793068	-0.000022	1	1	1575	1160.7	414.3	5	TRUE	D	APP-BP1	FBgn0261112	CG7828
GI12126	FBgn0134883	GI12126	0.00176537	0.0298284	0.0591841	9.24E-15	1094.28	3402.72	38	32	6	0.06049	0.0605	-3281.020858	0.0605	-3281.020911	-0.000106	1	1	2250	1671.8	575.2	4	TRUE	D	CG12502	FBgn0035171	CG12502
GI12127	FBgn0134884	GI12127	0.00352576	0.0280807	0.125558	0.0107271	181.412	568.588	7	5	2	0.14742	0.1475	-545.621477	0.1475	-545.62148	-0.000006	1	1	375	274.9	100.1	1	TRUE	D	QIL1	FBgn0036726	CG7603
GI12129	FBgn0134886	GI12129	0.00735989	0.0245449	0.299855	7.59E-06	1242.36	3959.64	59	30	29	0.33347	0.3	-3883.95279	0.3576	-3881.272293	5.360994	0.068529087	0.751924597636128	2601	1931.3	669.7	9	TRUE	D	Ir64a	FBgn0035604	CG10633
GI12130	FBgn0134887	GI12130	0.00971273	0.0328632	0.29555	1.86E-09	1648.34	5077.66	102	53	49	0.43685	0.4	-5199.041396	0.4601	-5195.011935	8.058922	0.017783913	0.347208035491551	3366	2288.1	1074.9	2	TRUE	D	CG4835	FBgn0035607	CG4835
GI12131	FBgn0134888	GI12131	0.000745232	0.0192256	0.0387625	7.03E-05	421.469	1342.53	9	8	1	0.04541	0.0454	-1254.130503	0.0454	-1254.130507	-0.000008	1	1	882	637.5	244.5	1	TRUE	D	Sras	FBgn0029121	CG4852
GI12133	FBgn0134890	GI12133	0.00333218	0.0195083	0.170808	1.75E-14	2648.42	8421.58	79	51	28	0.21414	0.2093	-7982.438821	0.2162	-7982.392233	0.093176	0.954480563	1	5544	3908.7	1623.3	2	TRUE	D	l(3)psg2	FBgn0035617	CG5146
GI12135	FBgn0134892	GI12135	0.00291989	0.0242617	0.12035	4.57E-07	753.976	2402.02	25	18	7	0.10659	0.1	-2209.088176	0.14	-2208.018675	2.139002	0.343179721	1	1578	1238.6	339.4	0	FALSE	D	CG5150	FBgn0035620	CG5150
GI12139	FBgn0134896	GI12139	0.0021477	0.023344	0.092002	3.50E-20	2153.63	7227.37	65	49.5	15.5	0.09738	0.1	-6709.868629	0.1188	-6702.605895	14.525468	0.000701188	0.0389316844323144	4692	3476.4	1212.6	8	TRUE	D	Usp47	FBgn0016756	CG5486
GI12141	FBgn0134898	GI12141	0.00119911	0.0236818	0.0506341	2.74E-09	772.14	2503.86	21	18	3	0.05803	0.0581	-2358.676184	0.0581	-2358.676201	-0.000034	1	1	1638	1177.9	460.1	5	TRUE	D	CG11594	FBgn0035484	CG11594
GI12142	FBgn0134899	GI12142	0.00143732	0.0148817	0.0965832	0.00238093	407.192	1392.81	8	6	2	0.13601	0.1361	-1235.806149	0.1361	-1235.806152	-0.000006	1	1	900	706.3	193.7	1	TRUE	D	CG13806	FBgn0035325	CG13806
GI12143	FBgn0134900	GI12143	0.00319857	0.0358522	0.0892153	6.39E-06	342.771	1253.23	16	12	4	0.0647	0.0648	-1132.899322	0.0648	-1132.899382	-0.00012	1	1	798	661.7	136.3	0	FALSE	D	CG32302	FBgn0052302	CG32302
GI12145	FBgn0134902	GI12145	0.00506542	0.0500889	0.101129	0.000233306	185.747	594.253	12	9	3	0.23311	0.2	-594.881357	0.266	-594.337066	1.088582	0.580253037	1	390	289.6	100.4	0	FALSE	D	obst-I	FBgn0052304	CG32304
GI12147	FBgn0134904	GI12147	0.00230101	0.0346031	0.0664972	5.71E-11	709.703	2176.3	29	24	5	0.06212	0.0622	-2097.767889	0.0622	-2097.767933	-0.000088	1	1	1443	1091.4	351.6	2	TRUE	D	MsR2	FBgn0264002	CG43745
GI12149	FBgn0134906	GI12149	0.000459913	0.00788432	0.0583327	0.00161656	765.011	2174.99	7	6	1	0.0429	0.0429	-1935.570485	0.0429	-1935.570488	-0.000006	1	1	1470	1174.2	295.8	2	TRUE	D	MsR1	FBgn0035331	CG8985
GI12150	FBgn0134907	GI12150	0.00302325	0.0326803	0.0925099	6.28E-15	1125.76	3977.24	48	36	12	0.11002	0.1	-3665.866653	0.1153	-3663.214627	5.304052	0.070508219	0.759110273792373	2553	1936	614	1	TRUE	D	CG9004	FBgn0035336	CG9004
GI12151	FBgn0134908	GI12151	0.00184434	0.039448	0.0467537	2.74E-18	936.804	3257.2	42	36	6	0.04543	0.0455	-3081.936808	0.0455	-3081.936876	-0.000136	1	1	2097	1606.7	490.3	1	TRUE	D	ecd	FBgn0000543	CG5714
GI12153	FBgn0134910	GI12153	0.00464437	0.0282979	0.164124	6.20E-05	504.128	1511.87	21	14	7	0.26852	0.2	-1455.063995	0.3132	-1453.994983	2.138024	0.343347577	1	1008	715.3	292.7	3	TRUE	D	CG1275	FBgn0035321	CG1275
GI12154	FBgn0134911	GI12154	0.00298456	0.017993	0.165873	6.49E-05	731.203	2685.8	21	13	8	0.18796	0.1	-2416.367896	0.2311	-2412.572466	7.59086	0.02247324	0.404677704680851	1716	1330	371	7	TRUE	B	CG2201	FBgn0032955	CG2201
GI12156	FBgn0134913	GI12156	0.0159329	0.0801711	0.198736	4.88E-13	644.441	2283.56	85	49	36	0.20933	0.1	-2351.222506	0.3195	-2336.076134	30.292744	2.6425e-7	0.000090666317567568	1473	1064.6	390.4	1	TRUE	D	CG15878	FBgn0035316	CG15878
GI12157	FBgn0134914	GI12157	0.0053224	0.0590322	0.090161	3.03E-14	598.921	2074.08	45	34	11	0.10306	0.1032	-2068.575786	0.1032	-2068.57585	-0.000128	1	1	1341	947.7	384.3	1	TRUE	D	CG15878	FBgn0035316	CG15878
GI12158	FBgn0134915	GI12158	0.00118951	0.020218	0.0588343	1.58E-05	501.305	1682.69	12	10	2	0.05689	0.0596	-1479.289974	0.1497	-1478.980014	0.61992	0.733476295	1	1092	838.6	253.4	1	TRUE	D	CG5707	FBgn0026593	CG5707
GI12159	FBgn0134916	GI12159	0.0042232	0.020678	0.204236	0.00267763	441.272	1424.73	15	9	6	0.18544	0.1856	-1326.260154	0.1856	-1326.260165	-0.000022	1	1	933	724.4	208.6	1	TRUE	D
GI12160	FBgn0134917	GI12160	0.00582739	0.0308964	0.18861	6.79E-05	495.561	1550.44	24	15	9	0.20587	0.2	-1513.151457	0.2176	-1511.64903	3.004854	0.22258928	1	1026	775.4	244.6	1	TRUE	D	CG15879	FBgn0035309	CG15879
GI12161	FBgn0134918	GI12161	0.00580101	0.0410607	0.141279	3.99E-07	500.539	1557.46	29	20	9	0.15263	0.1523	-1576.352371	0.1638	-1576.210861	0.28302	0.868046495	1	1029	798.9	230.1	1	TRUE	D	CG15879	FBgn0035309	CG15879
GI12162	FBgn0134919	GI12162	0.00256627	0.0287221	0.0893484	6.91E-17	1525.95	4684.05	55	43	12	0.07447	0.0745	-4392.868106	0.0745	-4392.868195	-0.000178	1	1	3105	2431.5	673.5	8	TRUE	D	CG15822	FBgn0035308	CG15822
GI12171	FBgn0134928	GI12171	0.0120557	0.0463846	0.259907	6.32E-06	578.043	1755.96	47	26	21	0.33177	0.3	-1806.71192	0.3672	-1805.460361	2.503118	0.286058484	1	1167	840	327	2	TRUE	D	CG42356	FBgn0259702	CG42356
GI12172	FBgn0134929	GI12172	0.00656406	0.0303473	0.216298	2.20E-05	638.838	1989.16	32	19	13	0.27083	0.2689	-1945.723383	0.2853	-1945.491163	0.46444	0.792771694	1	1314	940.7	373.3	1	TRUE	D	CG42357	FBgn0259703	CG42357
GI12175	FBgn0134932	GI12175	0.00192572	0.0248757	0.0774135	0.000490612	286.091	1039.91	9	7	2	0.07933	0.0866	-923.737702	0.1736	-920.160182	7.15504	0.027944916	0.456577488571429	663	524.9	138.1	2	TRUE	D	CG1927	FBgn0027547	CG1927
GI12176	FBgn0134933	GI12176	0.000406318	0.0114113	0.0356065	9.89E-10	1589.41	4923.59	20	18	2	0.03799	0.038	-4560.291914	0.038	-4560.291929	-0.00003	1	1	3258	2406.2	848.8	8	TRUE	B	CG8671	FBgn0032938	CG8671
GI12178	FBgn0134935	GI12178	0.00149805	0.0289515	0.0517434	7.60E-66	5088.06	16370.9	169	144.5	24.5	0.0619	0.0643	-15444.38494	0.0657	-15442.89541	2.979058	0.225478831	1	10737	7916.4	2811.6	17	TRUE	D	mv	FBgn0265988	CG42863
GI12181	FBgn0134938	GI12181	0.00347484	0.026485	0.1312	3.01E-06	614.846	2019.15	23	16	7	0.19812	0.198	-1893.188764	0.1982	-1893.188725	0.000078	0.999961001	1	1317	977.3	339.7	3	TRUE	D	bip1	FBgn0026263	CG7574
GI12183	FBgn0134940	GI12183	0.00209115	0.0330625	0.0632484	4.75E-05	278.255	957.745	11	9	2	0.06753	0.0673	-890.131908	0.0673	-890.131912	-0.000008	1	1	618	469.4	148.6	0	FALSE	D	CG8038	FBgn0035831	CG8038
GI12185	FBgn0134942	GI12185	0.00208798	0.0136765	0.152669	2.11E-05	1106.81	3357.19	22	15	7	0.19299	0.193	-3141.156337	0.193	-3141.15635	-0.000026	1	1	2232	1521.2	710.8	4	TRUE	D	CG8042	FBgn0027554	CG8042
GI12186	FBgn0134943	GI12186	0.000701865	0.0175835	0.0399162	1.36E-15	1726.23	5701.77	34	30	4	0.03761	0.0376	-5207.484905	0.0376	-5207.484943	-0.000076	1	1	3714	2829.2	884.8	14	TRUE	D	syd	FBgn0024187	CG8110
GI12187	FBgn0134944	GI12187	0.00615966	0.0211738	0.29091	1.17E-06	1628.53	5379.47	67	34	33	0.43039	0.4	-5144.050023	0.4454	-5140.571845	6.956356	0.030863593	0.491528621234336	3504	2445.6	1058.4	7	TRUE	B	Gr39a	FBgn0264556	CG31622
GI12188	FBgn0134945	GI12188	0.002347	0.0300589	0.0780799	1.99E-07	543.026	1706.97	20	16	4	0.10091	0.101	-1626.963026	0.101	-1626.963045	-0.000038	1	1	1125	802	323	1	TRUE	D	CG8111	FBgn0035825	CG8111
GI12189	FBgn0134946	GI12189	0.0013508	0.0311341	0.0433866	2.55E-27	1836.26	5927.74	64	56	8	0.04623	0.047	-5595.13559	0.0489	-5594.188784	1.893612	0.387978249	1	3882	2966.8	915.2	11	TRUE	D	pbl	FBgn0003041	CG8114
GI12193	FBgn0134950	GI12193	0.00192176	0.0198718	0.0967078	1.22E-07	866.865	3126.13	23	17	6	0.14141	0.1	-2793.554419	0.1515	-2792.436161	2.236516	0.326848669	1	2004	1385.2	606.8	6	TRUE	D	Pdp1	FBgn0016694	CG17888
GI12194	FBgn0134951	GI12194	0.00236901	0.0201676	0.117466	9.86E-11	1457.37	4650.63	40	29	11	0.0651	0.0674	-4308.202973	0.073	-4307.422347	1.561252	0.458119139	1	3054	2443	611	5	TRUE	D	CG32369	FBgn0052369	CG32369
GI12195	FBgn0134952	GI12195	0.00142947	0.0409656	0.0348945	9.56E-29	1329.42	4901.58	60	53	7	0.0293	0.0293	-4308.836562	0.0293	-4308.836662	-0.0002	1	1	3117	2514.7	599.3	6	TRUE	D	Clk	FBgn0023076	CG7391
GI12196	FBgn0134953	GI12196	0.00849499	0.0478686	0.177465	0.00178156	194.078	591.922	14	9	5	0.16164	0.1	-614.646358	0.2226	-612.667772	3.957172	0.138264605	1	393	316.3	76.7	1	TRUE	D	Cpr78Ca	FBgn0037067	CG11310
GI12197	FBgn0134954	GI12197	0.001778	0.0257937	0.0689317	1.44E-06	512.715	1689.29	16	13	3	0.07797	0.078	-1569.702807	0.078	-1569.702827	-0.00004	1	1	1101	817.3	283.7	4	TRUE	D	CG12974	FBgn0037065	CG12974
GI12199	FBgn0134956	GI12199	0.00257379	0.0240097	0.107198	0.00613927	211.6	778.4	7	5	2	0.05338	0.0553	-701.477843	0.065	-701.472102	0.011482	0.994275448	1	495	382	113	2	TRUE	D	ppl	FBgn0027945	CG7758
GI12200	FBgn0134957	GI12200	0.000323805	0.0229013	0.0141392	6.55E-13	931.051	3088.95	22	21	1	0.02519	0.0252	-2813.631801	0.0253	-2813.633457	-0.003312	1	1	2010	1577	433	5	TRUE	D	AcCoAS	FBgn0012034	CG9390
GI12201	FBgn0134958	GI12201	0.00323176	0.0186701	0.173099	6.34E-05	759.235	2480.76	22	14	8	0.17966	0.1798	-2350.001067	0.1798	-2350.001079	-0.000024	1	1	1620	1194	426	5	TRUE	D
GI12202	FBgn0134959	GI12202	0.00233445	0.0206708	0.112935	7.66E-07	833.803	2574.2	23	17	6	0.19949	0.2	-2450.647979	0.2073	-2449.854198	1.587562	0.452132048	1	1704	1181.9	522.1	2	TRUE	D	CG9389	FBgn0037064	CG9389
GI12205	FBgn0134962	GI12205	0.00157141	0.0370347	0.0424308	1.19E-13	691.847	2548.15	29	25	4	0.03182	0.0328	-2168.343357	0.0969	-2165.108963	6.468788	0.039384064	0.566871533424036	1620	1384.5	235.5	2	TRUE	D	CG10510	FBgn0037059	CG10510
GI12206	FBgn0134963	GI12206	0.00126121	0.0231329	0.0545202	4.96E-06	482.885	1587.11	13	11	2	0.04486	0.0449	-1426.527246	0.0449	-1426.527263	-0.000034	1	1	1035	824.5	210.5	3	TRUE	D	CG33056	FBgn0053056	CG33056
GI12207	FBgn0134964	GI12207	0.00122161	0.0370842	0.0329415	1.41E-05	248.741	819.259	10	9	1	0.02922	0.0307	-777.766918	0.0879	-777.474396	0.585044	0.746378825	1	534	398.1	135.9	2	TRUE	D	CG33054	FBgn0053054	CG33054
GI12208	FBgn0134965	GI12208	0.00045233	0.0374751	0.0120702	6.03E-15	656.559	2211.44	25	24	1	0.01374	0.0137	-2084.952395	0.0138	-2084.95247	-0.00015	1	1	1434	1043.7	390.3	5	TRUE	D	park	FBgn0041100	CG10523
GI12209	FBgn0134966	GI12209	0.00449057	0.0122664	0.366086	0.0730112	493.15	1786.85	14	6	8	0.43679	0.4367	-1594.461465	0.4372	-1594.462472	-0.002014	1	1	1143	834.7	302.3	3	TRUE	B	crc	FBgn0000370	CG8669
GI12211	FBgn0134968	GI12211	0.00479798	0.0268276	0.178845	5.32E-08	986.588	3345.41	42	26	16	0.3032	0.2	-3178.698521	0.3485	-3174.414005	8.569032	0.01378029	0.296509799237288	2166	1486.7	679.3	3	TRUE	D	CG42337	FBgn0259239	CG42337
GI12212	FBgn0134969	GI12212	0.00345303	0.0249944	0.138152	2.86E-07	813.587	2612.41	29	20	9	0.14621	0.1	-2553.177876	0.1521	-2551.763362	2.829028	0.243043704	1	1713	1255.8	457.2	1	TRUE	D	bora	FBgn0259791	CG6897
GI12213	FBgn0134970	GI12213	0.000570026	0.0146339	0.0389525	9.82E-09	1104.05	3509.95	18	16	2	0.09557	0.0997	-3171.813972	0.143	-3169.116851	5.394242	0.067399276	0.744029398973913	2307	1729.7	577.3	6	TRUE	D	MYPT-75D	FBgn0036801	CG6896
GI12214	FBgn0134971	GI12214	0.000837057	0.0188179	0.0444819	1.37E-07	753.344	2390.66	16	14	2	0.05708	0.0571	-2245.691442	0.0571	-2245.691448	-0.000012	1	1	1572	1100.9	471.1	1	TRUE	D	mrn	FBgn0261109	CG7764
GI12216	FBgn0134973	GI12216	0.00745487	0.0153666	0.485135	0.171434	328.726	1213.27	14	5	9	0.46245	0.3	-1074.449228	0.4887	-1072.627506	3.643444	0.161746983	1	771	615.3	155.7	1	TRUE	D	obst-H	FBgn0053983	CG33983
GI12219	FBgn0134976	GI12219	0.0055977	0.0387381	0.144501	1.96E-05	370.815	1255.19	21	14	7	0.09305	0.0932	-1179.113054	0.0932	-1179.113124	-0.00014	1	1	813	681.5	131.5	1	TRUE	D	CG33985	FBgn0053985	CG33985
GI12220	FBgn0134977	GI12220	0.00264385	0.0280825	0.094146	4.31E-07	580.484	1894.52	21	16	5	0.09742	0.1	-1750.344134	0.1121	-1749.327977	2.032314	0.361983373	1	1239	992.3	243.7	1	TRUE	B	dimm	FBgn0023091	CG8667
GI12221	FBgn0134978	GI12221	0.00397045	0.0349551	0.113587	2.04E-05	351.36	1262.64	17	12	5	0.14672	0.1468	-1203.867439	0.1469	-1203.867453	-0.000028	1	1	807	596.7	210.3	1	TRUE	D	CG33986	FBgn0053986	CG33986
GI12226	FBgn0134983	GI12226	0.0137976	0.0319231	0.432214	0.145689	159.984	512.016	12	5	7	0.42064	0.4213	-516.832261	0.4213	-516.832265	-0.000008	1	1	336	270.7	65.3	0	FALSE	D	CG13454	FBgn0036503	CG13454
GI12228	FBgn0134985	GI12228	0.0064111	0.0406952	0.157539	5.09E-06	429.175	1409.82	26	17	9	0.16263	0.1589	-1381.255441	0.1622	-1381.225263	0.060356	0.97027281	1	921	680.2	237.8	0	FALSE	D	CG7857	FBgn0026738	CG7857
GI12229	FBgn0134986	GI12229	0.00441178	0.0244776	0.180238	0.00604301	290.668	909.332	11	7	4	0.18554	0.1857	-896.528586	0.1857	-896.528594	-0.000016	1	1	600	415	185	3	TRUE	D	CG12355	FBgn0040805	CG12355
GI12230	FBgn0134987	GI12230	0.000397658	0.0422285	0.00941681	5.65E-19	730.608	2515.39	31	30	1	0.00841	0.0085	-2328.572229	0.0097	-2328.568579	0.0073	0.996356653	1	1623	1275.2	347.8	2	TRUE	D	Best3	FBgn0036492	CG12327
GI12232	FBgn0134989	GI12232	0.000422638	0.0384751	0.0109847	2.51E-16	693.244	2366.76	27	26	1	0.03761	0.0392	-2164.087573	0.0628	-2161.297751	5.579644	0.061432148	0.71586585553211	1530	1158.5	371.5	5	TRUE	D	Best4	FBgn0036491	CG7259
GI12236	FBgn0134993	GI12236	0.0021881	0.0516861	0.0423344	2.43E-40	1641.79	5492.21	94	82	12	0.04537	0.0471	-5328.566481	0.0509	-5326.595566	3.94183	0.139329312	1	3576	2696.2	867.8	4	TRUE	D	Msh6	FBgn0036486	CG7003
GI12237	FBgn0134994	GI12237	0.00331406	0.0266023	0.124578	0.000356635	344.352	1209.65	13	9	4	0.14067	0.1408	-1135.810939	0.1408	-1135.810951	-0.000024	1	1	777	582.4	194.6	2	TRUE	D	CG32147	FBgn0047178	CG32147
GI12238	FBgn0134995	GI12238	0.000434246	0.0123239	0.0352359	3.95E-05	654.491	2303.51	9	8	1	0.02951	0.0295	-1967.729623	0.0295	-1967.729637	-0.000028	1	1	1479	1176.6	302.4	1	TRUE	D	Pdi	FBgn0014002	CG6988
GI12239	FBgn0134996	GI12239	0.00472464	0.0184853	0.255589	1.29E-06	1588.23	5095.77	53	29	24	0.28187	0.2	-4902.079593	0.3269	-4894.216224	15.726738	0.000384576	0.0258619748429319	3342	2403.8	938.2	5	TRUE	D	CG12316	FBgn0036483	CG12316
GI12243	FBgn0135000	GI12243	0.0121083	0.00774887	1.56259	0.717811	259.438	832.562	12	2	10	1.78689	1	-811.163398	1.5966	-809.865554	2.595688	0.273120005	1	549	396.6	146.4	2	TRUE	D	CG4456	FBgn0001228	CG4456
GI12244	FBgn0135001	GI12244	0.00358916	0.0234259	0.153213	0.0073147	260.148	837.852	9	6	3	0.18453	0.1846	-787.17592	0.1846	-787.17592	0	1	1	549	399.6	149.4	0	FALSE	D	Hsp22	FBgn0001223	CG4460
GI12245	FBgn0135002	GI12245	0.00442773	0.010717	0.41315	0.27213	281.934	906.066	7	3	4	0.32521	0.3254	-839.14117	0.3254	-839.141171	-0.000002	1	1	594	481.1	112.9	0	FALSE	D	CG4461	FBgn0035982	CG4461
GI12246	FBgn0135003	GI12246	0.00476342	0.00860885	0.553316	0.277578	817.792	2527.21	19	7	12	0.97822	0.9784	-2314.685061	0.9784	-2314.685061	0	1	1	1674	1125.3	545.7	0	FALSE	D	Hsp67Ba	FBgn0001227	CG4167
GI12248	FBgn0135005	GI12248	0.00370967	0.0228475	0.162367	0.00372836	311.069	1080.93	11	7	4	0.22486	0.225	-1009.922224	0.225	-1009.92223	-0.000012	1	1	696	493.7	202.3	0	FALSE	D	Fadd	FBgn0038928	CG12297
GI12249	FBgn0135006	GI12249	0.00571184	0.0329377	0.173414	0.00153233	279.287	878.713	14	9	5	0.221	0.2	-868.896999	0.2435	-868.000322	1.793354	0.407922938	1	579	427	152	0	FALSE	D	PGRP-SD	FBgn0035806	CG7496
GI12250	FBgn0135007	GI12250	0.000523883	0.0283756	0.0184625	3.97E-10	610.512	1909.49	18	17	1	0.018	0.018	-1805.219321	0.018	-1805.219338	-0.000034	1	1	1260	953.2	306.8	2	TRUE	D	CG12262	FBgn0035811	CG12262
GI12251	FBgn0135008	GI12251	0.000482382	0.0176492	0.0273317	9.65E-13	1318.57	4147.43	25	23	2	0.03708	0.0371	-3855.413456	0.0371	-3855.413465	-0.000018	1	1	2733	1902.8	830.2	3	TRUE	D	Zn72D	FBgn0263603	CG5215
GI12253	FBgn0135010	GI12253	0.00260463	0.0225157	0.115681	7.35E-11	1307.42	4230.58	40	29	11	0.08589	0.0859	-3894.649356	0.0859	-3894.649368	-0.000024	1	1	2769	1999.7	769.3	2	TRUE	B	CG8665	FBgn0032945	CG8665
GI12254	FBgn0135011	GI12254	0.00189195	0.0181595	0.104185	3.77E-05	613.107	2116.89	15	11	4	0.10674	0.1068	-1957.841948	0.1068	-1957.841954	-0.000012	1	1	1365	1043.4	321.6	2	TRUE	D	CG13074	FBgn0036567	CG13074
GI12255	FBgn0135012	GI12255	0.00182326	0.0271736	0.0670969	6.48E-07	524.596	1647.4	17	14	3	0.07163	0.0717	-1588.711226	0.0717	-1588.711242	-0.000032	1	1	1086	781.8	304.2	2	TRUE	D	Tasp1	FBgn0263602	CG5241
GI12256	FBgn0135013	GI12256	0.000986485	0.0179671	0.0549052	0.00225876	281.633	1014.37	6	5	1	0.0612	0.0612	-891.504815	0.0612	-891.504818	-0.000006	1	1	648	488.2	159.8	1	TRUE	D	CG10681	FBgn0036291	CG10681
GI12258	FBgn0135015	GI12258	0.000667313	0.00451009	0.14796	0.0273012	889.57	2998.43	6	4	2	0.18033	0.1803	-2631.21526	0.1804	-2631.21526	0	1	1	1944	1426.8	517.2	6	TRUE	D	tral	FBgn0041775	CG10686
GI12259	FBgn0135016	GI12259	0.0019834	0.0256784	0.07724	0.000485447	277.296	1009.7	9	7	2	0.06675	0.0668	-903.964655	0.0668	-903.96466	-0.00001	1	1	645	526.7	115.3	0	FALSE	D	ver	FBgn0262524	CG14121
GI12261	FBgn0135018	GI12261	0.00201408	0.00992371	0.202957	0.000933137	1115.81	3480.19	18	11	7	0.13731	0.1374	-3201.298426	0.1374	-3201.298438	-0.000024	1	1	2301	1762.6	532.4	5	TRUE	D	ara	FBgn0015904	CG10571
GI12262	FBgn0135019	GI12262	0.00171697	0.0171829	0.0999228	6.73E-08	1118.46	3498.54	25	19	6	0.11175	0.1	-3220.404017	0.1499	-3218.702598	3.402838	0.18242448	1	2310	1696.6	610.4	6	TRUE	D	caup	FBgn0015919	CG10605
GI12269	FBgn0135026	GI12269	0.000999748	0.0215006	0.0464985	8.77E-10	849.242	3002.76	21	18	3	0.06762	0.0676	-2721.264353	0.0676	-2721.26436	-0.000014	1	1	1926	1342.7	583.3	2	TRUE	D	CG10984	FBgn0036305	CG10984
GI12270	FBgn0135027	GI12270	0.0104145	0.0130075	0.800654	0.773565	387.738	1160.26	17	5	12	1.13829	1	-1145.225225	1.1383	-1145.200853	0.048744	0.975922599	1	774	558.5	215.5	2	TRUE	D	CG9184	FBgn0035208	CG9184
GI12271	FBgn0135028	GI12271	0.00206882	0.0121786	0.169874	0.0161467	413.9	1452.1	8	5	3	0.21364	0.2137	-1314.833079	0.2137	-1314.83308	-0.000002	1	1	933	676.8	256.2	1	TRUE	D	CG9186	FBgn0035206	CG9186
GI12272	FBgn0135029	GI12272	0.00158583	0.0323943	0.0489538	2.99E-12	756.986	2525.01	28	24	4	0.05955	0.062	-2380.949811	0.1416	-2378.351218	5.197186	0.074378155	0.781001387696443	1641	1198.4	442.6	0	FALSE	D	CG2277	FBgn0035204	CG2277
GI12274	FBgn0135031	GI12274	0.00203274	0.0163064	0.124659	5.61E-09	1487.87	4926.13	34	24	10	0.1131	0.1	-4509.966126	0.1149	-4509.489468	0.953316	0.620854825	1	3207	2489	718	5	TRUE	D	Klp61F	FBgn0004378	CG9191
GI12277	FBgn0135034	GI12277	0.00861873	0.047158	0.182763	3.48E-07	546.974	1517.03	38	25	13	0.19731	0.1	-1641.55182	0.2559	-1636.901216	9.301208	0.009555828	0.237399679960861	1032	728.8	303.2	0	FALSE	D	CG9192	FBgn0035193	CG9192
GI12279	FBgn0135036	GI12279	0.00922394	0.0339825	0.271432	0.0478649	180.592	545.408	11	6	5	0.29539	0.2	-553.165212	0.3176	-552.594913	1.140598	0.565356372	1	363	264.3	98.7	1	TRUE	D	Ilp5	FBgn0044048	CG33273
GI12282	FBgn0135039	GI12282	0.00463181	0.0160953	0.287774	0.000323037	1130.38	3681.62	35	18	17	0.34486	0.3099	-3421.464663	0.3927	-3420.983539	0.962248	0.61808827	1	4866	1803.9	602.1	6	TRUE	D	Zasp67	FBgn0036044	CG14168
GI12284	FBgn0135041	GI12284	0.00493615	0.0251087	0.196591	5.63E-14	2227.35	6910.65	89	55	34	0.15397	0.1358	-6667.334967	0.1724	-6664.936189	4.797556	0.090828878	0.861327576756152	4572	3565.4	1000.6	10	TRUE	D	CG42268	FBgn0259163	CG42268
GI12285	FBgn0135042	GI12285	0.00721975	0.0360824	0.200091	9.47E-08	794.818	2505.18	46	28	18	0.27291	0.274	-2481.44038	0.3293	-2480.773	1.33476	0.513051012	1	1650	1162.8	487.2	2	TRUE	D	CG6749	FBgn0036040	CG6749
GI12286	FBgn0135043	GI12286	0.00853798	0.0506441	0.168588	9.22E-16	1102.67	3769.33	86	54	32	0.19116	0.1	-3800.827323	0.2337	-3786.790365	28.073916	8.01358e-7	0.000216451910851064	2439	1794	639	3	TRUE	D	nbs	FBgn0261530	CG6754
GI12287	FBgn0135044	GI12287	0.000457356	0.022163	0.0206361	5.19E-09	686.854	2187.15	16	15	1	0.0001	0	-2029.487198	0	-2029.48761	-0.000824	1	1	1437	1025.6	411.4	9	TRUE	B	Eaat1	FBgn0026439	CG3747
GI12289	FBgn0135046	GI12289	0.0108694	0.0395882	0.274562	4.65E-12	1607.82	5838.18	125	62	63	0.29402	0.3	-5690.88283	0.3132	-5689.958991	1.847678	0.396992059	1	3729	2849.7	870.3	6	TRUE	D	Claspin	FBgn0052251	CG32251
GI12291	FBgn0135048	GI12291	0.00324317	0.0323476	0.10026	1.94E-07	536.957	1854.04	23	17	6	0.16825	0.1	-1775.781758	0.1931	-1773.611834	4.339848	0.114186295	0.97761442990903	1197	861.2	332.8	1	TRUE	D	CG13902	FBgn0035166	CG13902
GI12295	FBgn0135052	GI12295	0.00333008	0.0334648	0.0995098	3.70E-06	397.199	1504.8	18	13	5	0.11442	0.1145	-1346.53868	0.1147	-1346.5404	-0.00344	1	1	951	749.4	201.6	1	TRUE	D	hng3	FBgn0035160	CG13897
GI12296	FBgn0135053	GI12296	0.00492233	0.0179694	0.273929	0.0294595	394.237	1426.76	14	7	7	0.29531	0.2	-1260.879283	0.3739	-1259.371852	3.014862	0.221478225	1	912	672.7	236.3	3	TRUE	D
GI12297	FBgn0135054	GI12297	0.00417166	0.0245748	0.169754	1.56E-18	2688.56	9134.44	103	65	38	0.14586	0.1473	-8726.387495	0.146	-8726.385528	0.003934	0.998034933	1	5919	4448.1	1461.9	3	TRUE	D	Set2	FBgn0030486	CG1716
GI12299	FBgn0135056	GI12299	0.00207369	0.0514851	0.0402775	1.29E-18	723.506	2414.49	41	36	5	0.04557	0.0473	-2348.669948	0.0516	-2347.515733	2.30843	0.315304954	1	1569	1154.2	414.8	2	TRUE	D	CG13895	FBgn0035158	CG13895
GI12300	FBgn0135057	GI12300	0.000809211	0.00971619	0.0832848	0.000699177	725.124	2472.88	9	7	2	0.09984	0.0999	-2196.152473	0.0999	-2196.152476	-0.000006	1	1	1599	1181.2	417.8	0	FALSE	D	CG13894	FBgn0035157	CG13894
GI12302	FBgn0135059	GI12302	0.00244709	0.0249432	0.0981067	1.11E-06	611.423	2046.58	20	15	5	0.10927	0.1	-1914.804246	0.1135	-1911.6976	6.213292	0.044750798	0.604373809159575	1329	985.9	343.1	3	TRUE	D	CG32483	FBgn0052483	CG32483
GI12303	FBgn0135060	GI12303	0.00491259	0.0268452	0.182997	2.46E-05	606.74	2042.26	26	16	10	0.21985	0.2	-1944.481455	0.2427	-1942.554895	3.85312	0.145648368	1	1326	971.1	351.9	3	TRUE	D	CG3344	FBgn0035154	CG3344
GI12304	FBgn0135061	GI12304	0.0125899	0.029733	0.423432	0.00636227	617.468	2082.53	44	18	26	0.53525	0.2	-2093.409189	0.6281	-2083.01524	20.787898	0.0000306172	0.00396617708163265	1350	977.4	372.6	3	TRUE	D	CG3344	FBgn0035154	CG3344
GI12305	FBgn0135062	GI12305	0.00140635	0.0235934	0.0596081	7.00E-10	861.1	2846.9	24	20	4	0.09141	0.0915	-2598.608642	0.0915	-2598.608661	-0.000038	1	1	1854	1294.4	559.6	1	TRUE	D
GI12306	FBgn0135063	GI12306	0.00290388	0.0314295	0.0923933	8.59E-06	389.863	1380.14	16	12	4	0.13561	0.1	-1294.630126	0.1659	-1293.303207	2.653838	0.265293372	1	885	636.2	248.8	1	TRUE	D	CG3386	FBgn0035152	CG3386
GI12307	FBgn0135064	GI12307	0.00128981	0.00967627	0.133297	0.0204921	416.055	1551.95	6	4	2	0.16385	0.1639	-1358.941464	0.1639	-1358.941465	-0.000002	1	1	984	714.9	269.1	1	TRUE	D	MED30	FBgn0035149	CG17183
GI12311	FBgn0135068	GI12311	0.00186813	0.0236579	0.0789642	1.25E-12	1202.3	4287.7	36	28	8	0.08422	0.0882	-3840.171327	0.1195	-3838.341792	3.65907	0.160488177	1	2745	2057.2	687.8	6	TRUE	D	CG8108	FBgn0027567	CG8108
GI12312	FBgn0135069	GI12312	0.0011156	0.0333836	0.0334175	1.48E-19	1163.8	3588.2	42	38	4	0.05514	0.0568	-3293.634126	0.0937	-3291.088615	5.091022	0.078432962	0.804286310654281	2379	1557.8	815.2	2	TRUE	D
GI12314	FBgn0135071	GI12314	0.000705484	0.0240868	0.0292892	1.29E-16	1265.6	4254.4	33	30	3	0.03397	0.034	-3923.534753	0.034	-3923.534774	-0.000042	1	1	2760	2034.1	725.9	1	TRUE	D	CalpB	FBgn0025866	CG8107
GI12316	FBgn0135073	GI12316	0.000251892	0.0168767	0.0149254	1.52E-12	1258.37	3970.63	22	21	1	0.01413	0.0142	-3668.291291	0.0209	-3668.25458	0.073422	0.963954678	1	2616	1933.5	679.5	17	TRUE	D	CG34356	FBgn0085385	CG34356
GI12317	FBgn0135074	GI12317	0.00141707	0.0313114	0.0452572	6.25E-10	586.953	2119.05	21	18	3	0.05793	0.058	-1943.537578	0.058	-1943.543104	-0.011052	1	1	1353	1007.1	345.9	1	TRUE	D	Dronc	FBgn0026404	CG8091
GI12319	FBgn0135076	GI12319	0.00169034	0.0161524	0.104649	2.49E-05	563.213	1776.79	12	9	3	0.13012	0.1302	-1665.571648	0.1302	-1665.571653	-0.00001	1	1	1179	837	333	5	TRUE	D	dpr6	FBgn0040823	CG14162
GI12321	FBgn0135078	GI12321	0.000311984	0.0280209	0.011134	8.33E-17	1018.04	3205.96	29	28	1	0.01016	0.0102	-2938.909975	0.0102	-2938.910023	-0.000096	1	1	2118	1636.1	469.9	3	TRUE	D	Notum	FBgn0044028	CG13076
GI12322	FBgn0135079	GI12322	0.0053364	0.03042	0.175424	3.47E-06	637.342	2068.66	30	19	11	0.15086	0.151	-1997.163582	0.151	-1997.163598	-0.000032	1	1	1353	1032.8	320.2	3	TRUE	D	CG5895	FBgn0036560	CG5895
GI12323	FBgn0135080	GI12323	0.00318904	0.0144296	0.221007	5.96E-08	1959.18	6284.82	48	28	20	0.23515	0.2351	-5794.987181	0.2352	-5794.986363	0.001636	0.999182334	1	4125	2957.5	1161.5	19	TRUE	D	Mbs	FBgn0005536	CG32156
GI12325	FBgn0135082	GI12325	0.00180224	0.0342	0.0526971	1.09E-11	717.875	2222.12	28	24	4	0.05184	0.0519	-2153.877722	0.0519	-2153.877742	-0.00004	1	1	1470	1101.5	368.5	5	TRUE	D	CG10660	FBgn0036288	CG10660
GI12326	FBgn0135083	GI12326	0.00420261	0.039189	0.10724	1.72E-15	1073.78	3579.22	56	41	15	0.12667	0.1018	-3505.94	0.1442	-3504.907121	2.065758	0.355980616	1	2328	1727	598	5	TRUE	D	CG10663	FBgn0036287	CG10663
GI12327	FBgn0135084	GI12327	0.00143257	0.0304081	0.0471115	8.71E-14	973.156	2794.84	33	29	4	0.05833	0.0584	-2747.662344	0.0584	-2747.662371	-0.000054	1	1	1884	1266.2	617.8	4	TRUE	D	eyg	FBgn0000625	CG10488
GI12329	FBgn0135086	GI12329	0.00229048	0.0239204	0.0957544	9.64E-09	934.462	2623.54	28	22	6	0.11555	0.1156	-2574.527643	0.1156	-2574.527665	-0.000044	1	1	1779	1280.1	498.9	5	TRUE	D	toe	FBgn0036285	CG10704
GI12331	FBgn0135088	GI12331	0.00379885	0.0161104	0.235802	0.00455384	564.668	1847.33	16	9	7	0.20283	0.2029	-1733.558309	0.2029	-1733.558312	-0.000006	1	1	1206	883.1	322.9	5	TRUE	B	DIP-iota	FBgn0031837	CG11320
GI12333	FBgn0135090	GI12333	0.00098743	0.0365194	0.0270385	3.06E-18	925.809	3040.19	36	33	3	0.03631	0.0363	-2891.633657	0.0363	-2891.63369	-0.000066	1	1	1983	1435.7	547.3	3	TRUE	D	Smyd4-2	FBgn0036282	CG14122
GI12334	FBgn0135091	GI12334	0.00307572	0.0241133	0.127553	1.09E-13	1643.5	5538.5	56	39	17	0.15094	0.1341	-5266.494188	0.1544	-5265.724776	1.538824	0.4632854	1	3591	2663.9	927.1	13	TRUE	D	CG32104	FBgn0052104	CG32104
GI12335	FBgn0135092	GI12335	0.000570436	0.0225875	0.0252545	3.98E-20	1662.86	5261.14	40	37	3	0.02519	0.0252	-4914.844322	0.0252	-4914.844366	-0.000088	1	1	3477	2579.5	882.5	17	TRUE	D	Ncc69	FBgn0036279	CG4357
GI12336	FBgn0135093	GI12336	0.00474264	0.0330012	0.143711	1.30E-09	898.232	2749.77	42	29	13	0.14838	0.1113	-2741.291592	0.2194	-2738.987871	4.607442	0.099886474	0.907932638041311	1824	1359.8	464.2	5	TRUE	D	CrzR	FBgn0036278	CG10698
GI12337	FBgn0135094	GI12337	0.00312306	0.0397376	0.0785922	2.42E-11	645.941	2246.06	32	25	7	0.06959	0.0732	-2165.066583	0.0783	-2164.541815	1.049536	0.591692621	1	1446	1086.3	359.7	6	TRUE	D	CG4328	FBgn0036274	CG4328
GI12342	FBgn0135099	GI12342	0.0042634	0.0305011	0.139778	0.000725857	301.112	940.888	13	9	4	0.15956	0.1	-916.404688	0.1646	-915.624951	1.559474	0.458526588	1	621	450.4	170.6	3	TRUE	B	CG9515	FBgn0032077	CG9515
GI12343	FBgn0135100	GI12343	0.00104813	0.0188038	0.0557401	1.06E-05	538.501	1909.5	12	10	2	0.04877	0.0488	-1718.76097	0.0488	-1718.760977	-0.000014	1	1	1224	971	253	0	FALSE	D	Asciz	FBgn0035407	CG14962
GI12344	FBgn0135101	GI12344	0.00584462	0.0124011	0.471298	0.0800701	731.758	2748.24	25	9	16	0.67806	0.6	-2468.076939	0.7042	-2467.688353	0.777172	0.67801491	1	1740	1322.7	417.3	2	TRUE	D	CG14050	FBgn0040392	CG14050
GI12349	FBgn0135106	GI12349	0.00150378	0.0241556	0.0622539	9.78E-09	631.028	1996.97	18	15	3	0.09826	0.1	-1898.527315	0.2618	-1896.266487	4.521656	0.104264118	0.928865247726316	1314	944.8	369.2	3	TRUE	D	CG8641	FBgn0035733	CG8641
GI12350	FBgn0135107	GI12350	0.00710417	0.0263857	0.269243	0.0179531	308.559	1131.44	16	8	8	0.40745	0.4	-1077.240181	0.43	-1076.770606	0.93915	0.625267951	1	720	524.1	195.9	1	TRUE	D	CG17744	FBgn0035730	CG17744
GI12352	FBgn0135109	GI12352	0.00266233	0.0182254	0.146078	5.26E-07	1055.22	3762.78	29	19	10	0.16423	0.1643	-3388.471237	0.1643	-3388.471243	-0.000012	1	1	2409	1828	581	3	TRUE	D	CTCF
GI12353	FBgn0135110	GI12353	0.00370049	0.0281048	0.131668	4.44E-07	688.787	2167.21	27	19	8	0.15624	0.1184	-2064.945648	0.1942	-2063.85304	2.185216	0.335340784	1	1428	1050.8	377.2	2	TRUE	B	CG9510	FBgn0032076	CG9510
GI12354	FBgn0135111	GI12354	0.00139681	0.0234667	0.0595232	0.00305613	216.418	716.582	6	5	1	0.05121	0.0531	-677.695383	0.0666	-677.620437	0.149892	0.927793586	1	468	340.8	124.2	1	TRUE	D	Srp19	FBgn0015298	CG4457
GI12355	FBgn0135112	GI12355	0.0026908	0.0286642	0.093873	2.56E-07	604.479	1861.52	22	17	5	0.12713	0.1272	-1800.42708	0.1272	-1800.425512	0.003136	0.998433229	1	1233	866.1	366.9	0	FALSE	D	CG14834	FBgn0035768	CG14834
GI12356	FBgn0135113	GI12356	0.00118739	0.0266711	0.0445197	7.88E-11	801.451	2528.55	24	21	3	0.05375	0.0555	-2411.024021	0.0709	-2408.385746	5.27655	0.071484474	0.764528557228307	1668	1184.3	480.7	3	TRUE	D	CG8596	FBgn0035767	CG8596
GI12357	FBgn0135114	GI12357	0.00406983	0.0142309	0.285985	0.000460324	1205.95	3942.05	33	17	16	0.32286	0.3	-3667.24574	0.3374	-3666.375879	1.739722	0.419009788	1	2574	1892.3	681.7	1	TRUE	D	eco	FBgn0035766	CG8598
GI12360	FBgn0135117	GI12360	0.00307071	0.0167356	0.183484	2.48E-05	966.754	3263.25	26	16	10	0.29412	0.2922	-3051.413151	0.3108	-3050.377502	2.071298	0.354995914	1	2115	1447	668	0	FALSE	D	CG13671	FBgn0035867	CG13671
GI12361	FBgn0135118	GI12361	0.00245181	0.0242993	0.1009	1.79E-05	501.884	1634.12	16	12	4	0.13156	0.1316	-1552.853544	0.1316	-1552.85355	-0.000012	1	1	1068	741.4	326.6	2	TRUE	D	Sbp2	FBgn0087039	CG7066
GI12362	FBgn0135119	GI12362	0.00363152	0.0125474	0.289423	0.0805838	401.83	1380.17	10	5	5	0.23341	0.2335	-1277.295544	0.2341	-1277.295554	-0.00002	1	1	891	688.4	202.6	4	TRUE	D	Syx7	FBgn0267849	CG5081
GI12368	FBgn0135125	GI12368	0.00419514	0.019438	0.215822	0.00948618	364.807	1195.19	12	7	5	0.33783	0.3379	-1138.698836	0.338	-1138.698837	-0.000002	1	1	780	575.2	204.8	3	TRUE	D	CG10075	FBgn0035722	CG10075
GI12370	FBgn0135127	GI12370	0.000814803	0.0370563	0.0219882	4.14E-16	802.086	2455.91	31	29	2	0.01503	0.0156	-2254.116905	0.0558	-2248.705936	10.821938	0.004467309	0.135675808026316	1629	1342.5	286.5	2	TRUE	D	Prat2	FBgn0041194	CG10078
GI12376	FBgn0135133	GI12376	0.00159531	0.0285331	0.0559108	2.99E-08	571.487	1882.51	19	16	3	0.07268	0.0727	-1771.51334	0.0727	-1771.513352	-0.000024	1	1	1227	845.8	381.2	3	TRUE	D	CG32392	FBgn0052392	CG32392
GI12378	FBgn0135135	GI12378	0.000596492	0.0287137	0.0207738	4.51E-40	2591.32	8385.68	78	73	5	0.01842	0.0187	-7780.551256	0.0241	-7780.268798	0.564916	0.753928306	1	5490	3727.8	1759.2	7	TRUE	D	velo	FBgn0035713	CG10107
GI12380	FBgn0135137	GI12380	0.00350565	0.0467296	0.0750199	7.83E-16	816.712	2573.29	46	37	9	0.07766	0.0777	-2562.997605	0.0777	-2562.99763	-0.00005	1	1	1695	1266.6	428.4	3	TRUE	D	CG12014	FBgn0035445	CG12014
GI12382	FBgn0135139	GI12382	0.00240499	0.0176417	0.136324	6.98E-10	1605.89	5414.11	41	28	13	0.16328	0.1	-5012.279715	0.1759	-5006.395207	11.769016	0.002782215	0.098111720625	3510	2600.4	909.6	4	TRUE	D	armi	FBgn0041164	CG11513
GI12384	FBgn0135141	GI12384	0.000448193	0.0246372	0.0181917	7.57E-19	1320.3	4463.7	34	32	2	0.02097	0.021	-4146.67277	0.021	-4146.672793	-0.000046	1	1	2892	2152.6	739.4	17	TRUE	D	Nedd4	FBgn0259174	CG42279
GI12385	FBgn0135142	GI12385	0.0016709	0.0290756	0.0574675	7.62E-06	385.705	1198.29	13	11	2	0.05258	0.0554	-1104.495609	0.0606	-1104.491904	0.00741	0.996301855	1	792	616.6	175.4	0	FALSE	D
GI12386	FBgn0135143	GI12386	0.00440055	0.0164182	0.268029	0.0182451	492.618	1595.38	15	8	7	0.37545	0.3	-1531.322414	0.4105	-1530.427289	1.79025	0.408556526	1	1044	739.8	304.2	2	TRUE	B
GI12387	FBgn0135144	GI12387	0.00164118	0.0188503	0.0870642	0.000881887	376.034	1219.97	9	7	2	0.05969	0.0597	-1123.290928	0.0597	-1123.290946	-0.000036	1	1	798	629.7	168.3	0	FALSE	D	CG7542	FBgn0036738	CG7542
GI12388	FBgn0135145	GI12388	0.000936596	0.0335112	0.0279488	1.81E-23	1342.55	4273.45	48	44	4	0.04568	0.0468	-4102.637749	0.0475	-4098.847216	7.581066	0.022583562	0.404941129364407	2808	2086.8	721.2	11	TRUE	D	CG7510	FBgn0036741	CG7510
GI12392	FBgn0135149	GI12392	0.00485476	0.0197431	0.245897	0.00104036	615.842	2273.16	23	12	11	0.32745	0.2	-2095.792307	0.3686	-2093.456825	4.670964	0.096763831	0.889512552168718	1446	1034.3	408.7	7	TRUE	D	Ccn	FBgn0052183	CG32183
GI12393	FBgn0135150	GI12393	0.00415097	0.0511355	0.0811759	2.69E-14	687.825	2174.18	43	34	9	0.08683	0.0944	-2167.682536	0.1024	-2166.170513	3.024046	0.220463529	1	1437	1066.5	364.5	0	FALSE	D	CG7460	FBgn0036749	CG7460
GI12395	FBgn0135152	GI12395	0.00364526	0.0320821	0.113623	7.75E-10	796.037	2749.96	35	25	10	0.11692	0.1	-2619.472667	0.1231	-2619.151591	0.642152	0.725368121	1	1773	1319	454	10	TRUE	D
GI12397	FBgn0135154	GI12397	0.00215987	0.013953	0.154796	2.64E-06	1302.08	4172.92	27	18	9	0.20513	0.2052	-3875.851534	0.2051	-3875.85155	-0.000032	1	1	2739	2041.4	694.6	8	TRUE	B	raw	FBgn0003209	CG12437
GI12399	FBgn0135156	GI12399	0.00241587	0.0438429	0.0551028	2.48E-27	1385.43	4560.57	70	59	11	0.05333	0.054	-4391.976517	0.0547	-4391.947161	0.058712	0.971070702	1	2973	2322.9	650.1	3	TRUE	D	ValRS-m	FBgn0035942	CG5660
GI12401	FBgn0135158	GI12401	0.00173743	0.0261235	0.0665083	3.10E-20	1791.71	5762.29	56	46	10	0.07267	0.0738	-5464.239135	0.0749	-5463.759557	0.959156	0.619044574	1	3783	2787.2	986.8	10	TRUE	D	CG43783	FBgn0264305	CG43783
GI12402	FBgn0135159	GI12402	0.00146381	0.0264947	0.0552492	4.36E-27	2228.01	7521.99	69	58	11	0.07189	0.0724	-7096.471145	0.0725	-7096.27744	0.38741	0.823900919	1	4875	3535.1	1339.9	13	TRUE	D	mfr	FBgn0266757	CG5747
GI12403	FBgn0135160	GI12403	0.00350173	0.0345845	0.101251	0.00296677	177.519	572.481	8	6	2	0.12137	0.1215	-548.78174	0.1215	-548.781752	-0.000024	1	1	375	274.8	100.2	3	TRUE	D
GI12405	FBgn0135162	GI12405	0.00587509	0.0374511	0.156874	2.21E-06	520.101	1537.9	28	19	9	0.17896	0.1791	-1537.045992	0.1791	-1537.046001	-0.000018	1	1	1029	750.6	278.4	0	FALSE	D	CG13312	FBgn0035931	CG13312
GI12406	FBgn0135163	GI12406	0.0104508	0.0222932	0.468789	0.107472	197.282	738.718	12	4.33333	7.66667	0.30851	0.2	-683.635395	1.2979	-677.709915	11.85096	0.002670526	0.0965878278347578	468	369	99	1	TRUE	D
GI12407	FBgn0135164	GI12407	0.00375139	0.0288162	0.130183	1.80E-06	601.353	1870.65	24	17	7	0.13208	0.1	-1767.858697	0.1403	-1767.409832	0.89773	0.63835227	1	1236	976.3	259.7	4	TRUE	D	CG13310	FBgn0035928	CG13310
GI12408	FBgn0135165	GI12408	0.000852476	0.016148	0.0527915	3.78E-06	688.56	2347.44	13	11	2	0.03775	0.0378	-2123.120638	0.0378	-2123.121626	-0.001976	1	1	1518	1093.3	424.7	0	FALSE	B	CG9314	FBgn0032061	CG9314
GI12410	FBgn0135167	GI12410	0.000247979	0.0188164	0.0131789	5.33E-14	1237.74	4033.26	24	23	1	0.01773	0.0179	-3528.152989	0.0211	-3528.145166	0.015646	0.99220752	1	2637	1935.7	698.3	8	TRUE	D	Prm	FBgn0003149	CG5939
GI12412	FBgn0135169	GI12412	0.00126884	0.0454917	0.0278916	1.20E-06	249.21	788.79	12	11	1	0.0482	0.0482	-762.197694	0.0482	-762.197703	-0.000018	1	1	519	374.3	144.7	1	TRUE	D	CG32022	FBgn0052022	CG32022
GI12413	FBgn0135170	GI12413	0.00650005	0.0441811	0.147123	9.20E-06	343.783	1120.22	22	14.75	7.25	0.12948	0.1	-1125.876986	0.2083	-1122.616571	6.52083	0.03837247	0.561526556301843	732	571.2	160.8	3	TRUE	D	SrpRbeta	FBgn0011509	CG33162
GI12415	FBgn0135172	GI12415	0.00813143	0.038336	0.21211	5.91E-05	454.878	1360.12	28	17	11	0.1979	0.2	-1349.868234	0.3607	-1346.973461	5.789546	0.055311579	0.671695508451243	909	646.4	259.6	2	TRUE	D	CG13305	FBgn0035921	CG13305
GI12416	FBgn0135173	GI12416	0.00248159	0.0303905	0.0816567	1.66E-11	906.557	2825.44	34	27	7	0.11452	0.1	-2756.511296	0.141	-2755.925941	1.17071	0.556908124	1	1866	1364.1	501.9	1	TRUE	D	Cdc6	FBgn0035918	CG5971
GI12418	FBgn0135175	GI12418	0.000473781	0.026319	0.0180015	5.53E-10	618.655	2111.35	17	16	1	0.02278	0.0228	-1956.670728	0.0228	-1956.670746	-0.000036	1	1	1365	994	371	3	TRUE	D	CG5989	FBgn0017429	CG5989
GI12421	FBgn0135178	GI12421	0.00259555	0.0360712	0.0719564	9.91E-10	596.294	1929.71	26	21	5	0.05751	0.0578	-1899.716519	0.0576	-1899.68798	0.057078	0.971864391	1	1263	968.4	294.6	2	TRUE	D	CG6638	FBgn0035911	CG6638
GI12422	FBgn0135179	GI12422	0.00135383	0.0349605	0.0387245	1.74E-13	644.062	2217.94	25	22	3	0.04662	0.0467	-2096.650501	0.0467	-2096.650532	-0.000062	1	1	1431	1058.3	372.7	1	TRUE	D	CG11534	FBgn0046296	CG11534
GI12423	FBgn0135180	GI12423	0.00567581	0.0198112	0.286495	0.209625	153.438	530.562	6	3	3	0.18445	0.1847	-505.06771	0.1847	-505.067717	-0.000014	1	1	342	259.5	82.5	2	TRUE	D	Atg12	FBgn0036255	CG10861
GI12425	FBgn0135182	GI12425	0.000849089	0.0374573	0.0226682	7.73E-36	1779	5892	70	65	5	0.02227	0.0223	-5623.45703	0.0223	-5623.457139	-0.000218	1	1	3837	2903.6	930.4	11	TRUE	D	Nrx-IV	FBgn0013997	CG6827
GI12426	FBgn0135183	GI12426	0.00259795	0.0279327	0.0930073	7.48E-07	437.653	1542.35	16	12	4	0.07181	0.0719	-1417.970999	0.0719	-1417.971005	-0.000012	1	1	990	764.1	225.9	3	TRUE	D	CAH2	FBgn0027843	CG6906
GI12428	FBgn0135185	GI12428	0.00315543	0.026664	0.118341	2.84E-05	458.093	1587.91	17	12	5	0.16343	0.1	-1441.951283	0.1775	-1440.909902	2.082762	0.352966898	1	1023	770.2	252.8	3	TRUE	D	CG7707	FBgn0036703	CG7707
GI12430	FBgn0135187	GI12430	0.000312592	0.0185524	0.0168491	6.17E-11	982.273	3199.73	19	18	1	0.02528	0.0253	-2940.778432	0.0253	-2940.778448	-0.000032	1	1	2091	1416.2	674.8	7	TRUE	B	Hnf4	FBgn0004914	CG9310
GI12432	FBgn0135189	GI12432	0.00254542	0.0443801	0.0573549	1.40E-12	603.352	1967.65	31	26	5	0.04767	0.0477	-1863.007322	0.0477	-1863.007357	-0.00007	1	1	1287	1012.1	271.9	1	TRUE	D	CG13724	FBgn0036707	CG13724
GI12433	FBgn0135190	GI12433	0.00670946	0.0346001	0.193915	0.00141211	295.735	898.265	16	10	6	0.18511	0.1	-875.435535	0.2271	-873.027165	4.81674	0.089961813	0.857488232059265	597	456.2	140.8	0	FALSE	D	CG13725	FBgn0036708	CG13725
GI12434	FBgn0135191	GI12434	0.00333202	0.0364874	0.0913195	4.85E-20	1361.82	4662.18	64	48.5	15.5	0.09595	0.0977	-4486.646987	0.106	-4486.434395	0.425184	0.808485932	1	3048	2221	791	4	TRUE	D	CG7692	FBgn0036714	CG7692
GI12435	FBgn0135192	GI12435	0.0027785	0.0433647	0.0640728	5.69E-12	522.133	1802.87	27	22	5	0.05852	0.0586	-1658.566385	0.0586	-1658.566401	-0.000032	1	1	1164	899.1	261.9	0	FALSE	D	tap	FBgn0015550	CG7659
GI12437	FBgn0135194	GI12437	0.00959548	0.0267516	0.358688	0.000817259	837.136	2831.86	49	22	27	0.48626	0.3	-2712.76381	0.5251	-2708.128058	9.271504	0.009698811	0.239545536274319	1836	1296.2	536.8	5	TRUE	D	CG32176	FBgn0052176	CG32176
GI12438	FBgn0135195	GI12438	0.00304776	0.0287312	0.106079	1.14E-19	1880.24	6246.76	72	53	19	0.10259	0.1027	-5710.247768	0.1027	-5710.247811	-0.000086	1	1	4086	3032.9	1020.1	1	TRUE	D	CG18265	FBgn0036725	CG18265
GI12439	FBgn0135196	GI12439	0.000828863	0.014064	0.0589349	5.16E-05	358.861	1207.14	6	5	1	0.04052	0.0405	-1088.629715	0.0405	-1088.629731	-0.000032	1	1	783	650	133	2	TRUE	D	Reg-2	FBgn0016715	CG3200
GI12440	FBgn0135197	GI12440	0.000387369	0.013278	0.0291737	3.03E-06	759.813	2582.19	11	10	1	0.0345	0.0345	-2313.125273	0.0356	-2313.129402	-0.008258	1	1	1671	1182.7	488.3	5	TRUE	D	Ptp61F	FBgn0267487	CG9181
GI12441	FBgn0135198	GI12441	0.00135213	0.0218903	0.0617686	2.25E-05	463.522	1480.48	12	10	2	0.12501	0.1249	-1383.161536	0.1251	-1383.161535	0.000002	0.999999	1	978	696.5	275.5	3	TRUE	B	Lamp1	FBgn0032949	CG3305
GI12445	FBgn0135202	GI12445	0.00431239	0.0429876	0.100317	5.80E-13	789.872	2558.13	44	33	11	0.09393	0.0994	-2483.632532	0.0967	-2483.629154	0.006756	0.996627699	1	1674	1286.2	387.8	0	FALSE	D	CG9951	FBgn0036671	CG9951
GI12449	FBgn0135206	GI12449	0.00576635	0.0389757	0.147947	5.67E-34	2962.06	9835.94	169	112.5	56.5	0.14629	0.1072	-9583.943737	0.1617	-9579.407748	9.071978	0.010716304	0.256202409190207	6405	4791.6	1601.4	2	TRUE	D	Lmpt	FBgn0261565	CG42679
GI12450	FBgn0135207	GI12450	0.00559092	0.0619277	0.0902814	0.00011492	151.413	538.587	12	9	3	0.09361	0.0938	-529.066867	0.0938	-529.066886	-0.000038	1	1	345	263.6	81.4	4	TRUE	D	CG33276	FBgn0053276	CG33276
GI12451	FBgn0135208	GI12451	0.00616833	0.00966205	0.638408	0.400746	312.498	1139.5	10	3	7	0.56124	0.5559	-1040.586309	0.5624	-1040.58688	-0.001142	1	1	726	539.6	186.4	0	FALSE	B
GI12452	FBgn0135209	GI12452	0.00252682	0.0322252	0.0784111	1.84E-14	1046.2	3567.8	42	33	9	0.084	0.0901	-3250.379726	0.1053	-3246.045432	8.668588	0.013111127	0.287968438174741	2307	1816.4	490.6	0	FALSE	D	CG7716	FBgn0035800	CG7716
GI12453	FBgn0135210	GI12453	0.00761181	0.0322574	0.235971	4.01E-08	1097.96	3213.04	59	34.6667	24.3333	0.29389	0.3	-3226.814408	0.563	-3221.19462	11.239576	0.00362541	0.116813654695431	2157	1558	596	2	TRUE	D	CG14837	FBgn0035797	CG14837
GI12455	FBgn0135212	GI12455	0.00849797	0.0213214	0.398565	0.0216736	570.853	1775.15	27	12	15	0.26428	0.2567	-1782.845118	0.2739	-1782.682153	0.32593	0.849620925	1	1173	869.3	303.7	1	TRUE	D	CG8539	FBgn0035791	CG8539
GI12456	FBgn0135213	GI12456	0.00908688	0.0541883	0.167691	2.62E-10	650.382	2103.62	53	34	19	0.14589	0.1501	-2181.680503	0.155	-2181.637743	0.08552	0.958141316	1	1377	1048.6	328.4	3	TRUE	D	Cyp4d8	FBgn0015033	CG4321
GI12457	FBgn0135214	GI12457	0.00235396	0.050434	0.046674	8.42E-08	328.032	850.968	18	16	2	0.05326	0.0533	-832.332808	0.0533	-832.332814	-0.000012	1	1	594	426.9	158.1	0	FALSE	D	CG8543	FBgn0035787	CG8543
GI12458	FBgn0135215	GI12458	0.00229163	0.0182097	0.125847	0.0107211	277.926	874.074	7	5	2	0.23316	0.1	-810.532155	1.5621	-806.030902	9.002506	0.011095086	0.261321181391466	576	406.2	169.8	0	FALSE	D	Rac2	FBgn0014011	CG8556
GI12460	FBgn0135217	GI12460	0.00314391	0.0288068	0.109138	5.25E-07	601.544	1912.46	23	17	6	0.09803	0.0981	-1774.014195	0.0981	-1774.014205	-0.00002	1	1	1257	959.9	297.1	2	TRUE	D	CG8560	FBgn0035781	CG8560
GI12461	FBgn0135218	GI12461	0.00578114	0.00805769	0.717469	0.465484	873.411	3125.59	25	7	18	1.03501	0.8	-2793.486745	1.0953	-2790.835443	5.302604	0.070559285	0.759110273792373	2001	1426.6	571.4	1	TRUE	D	CG17177	FBgn0036440	CG17177
GI12462	FBgn0135219	GI12462	0.0184073	0.0132053	1.39393	0.477566	611.165	2034.84	45	8	37	1.56039	1	-1961.34078	1.6812	-1959.948484	2.784592	0.248504084	1	1323	925.4	397.6	1	TRUE	B	CG13970	FBgn0032851	CG13970
GI12464	FBgn0135221	GI12464	0.00399449	0.00961736	0.415342	0.264244	313.94	1255.06	8	3	5	0.95214	0.9501	-1004.042779	0.9522	-1004.042776	0.000006	0.999997	1	786	574.8	208.2	4	TRUE	D	Sh3beta	FBgn0035772	CG8582
GI12465	FBgn0135222	GI12465	0.0281318	0.0138176	2.03594	0.545634	146.08	651.92	20	2	18	1.86073	1	-500.952193	2.2213	-499.1577	3.588986	0.1662117	1	399	334.8	64.2	0	FALSE	D
GI12466	FBgn0135223	GI12466	0.00135713	0.0338829	0.0400536	5.35E-48	2988.32	9587.68	112	99	13	0.04375	0.0439	-9128.209962	0.0438	-9128.209769	0.000386	0.999807019	1	6291	4651.8	1636.2	2	TRUE	D	CG13917	FBgn0035237	CG13917
GI12467	FBgn0135224	GI12467	0.00595013	0.0144106	0.412899	0.0496021	560.496	2193.5	21	8	13	0.44272	0.436	-1951.557619	0.443	-1951.557133	0.000972	0.999514118	1	1377	1026.5	350.5	1	TRUE	D
GI12468	FBgn0135225	GI12468	0.000367372	0.0253225	0.0145077	3.70E-24	1646.6	5445.4	43	41	2	0.01634	0.0163	-5102.044477	0.0163	-5102.044562	-0.00017	1	1	3546	2549	997	7	TRUE	D	CG33791	FBgn0035240	CG33791
GI12469	FBgn0135226	GI12469	0.00120662	0.0478849	0.0251984	6.14E-28	1056.3	3317.7	53	49	4	0.04071	0.0407	-3217.898457	0.0407	-3217.898498	-0.000082	1	1	2187	1576.4	610.6	5	TRUE	D	ABCB7	FBgn0035244	CG7955
GI12470	FBgn0135227	GI12470	0.00309859	0.032617	0.0949994	2.15E-16	1315.88	4204.12	55	42	13	0.15953	0.105	-4054.758939	0.1733	-4052.178977	5.159924	0.075776883	0.787223837712766	2760	1946.2	813.8	2	TRUE	D	CG14961	FBgn0035439	CG14961
GI12471	FBgn0135228	GI12471	0.000706083	0.0131701	0.0536124	6.01E-14	2221.34	7084.66	34	29	5	0.06626	0.0663	-6525.109665	0.0663	-6525.109683	-0.000036	1	1	4653	3414.8	1238.2	17	TRUE	D	msn	FBgn0010909	CG16973
GI12473	FBgn0135230	GI12473	0.00107395	0.0212638	0.0505058	0.000883498	286.188	931.812	7	6	1	0.06053	0.0624	-871.967141	0.089	-871.939705	0.054872	0.972936949	1	609	445.9	163.1	1	TRUE	B	mRpS18B	FBgn0032849	CG10757
GI12474	FBgn0135231	GI12474	0.00144279	0.0268014	0.0538328	3.17E-16	1291.39	4162.61	40	34	6	0.06902	0.0691	-3937.676586	0.0691	-3937.676617	-0.000062	1	1	2730	1981.6	745.4	6	TRUE	D	dos	FBgn0016794	CG1044
GI12475	FBgn0135232	GI12475	0.00140453	0.048166	0.0291603	1.93E-11	428.706	1425.29	22	20	2	0.02669	0.0267	-1352.05011	0.0271	-1352.067504	-0.034788	1	1	927	724.3	202.7	1	TRUE	D	CG16984	FBgn0062517	CG16984
GI12478	FBgn0135235	GI12478	0.00413617	0.0206175	0.200614	0.0406388	196.689	727.311	7	4	3	0.18927	0.1894	-638.370467	0.1894	-638.37047	-0.000006	1	1	462	369	93	2	TRUE	D	CG42245	FBgn0250911	CG42245
GI12479	FBgn0135236	GI12479	0.00086158	0.021442	0.0401819	5.68E-19	1750.37	5806.63	42	37	5	0.0479	0.0479	-5275.4789	0.0479	-5275.478923	-0.000046	1	1	3780	2729	1048	5	TRUE	D	MEP-1	FBgn0035357	CG1244
GI12480	FBgn0135237	GI12480	0.0105242	0.0432424	0.243376	2.14E-06	642.56	2009.44	48	27	21	0.31616	0.2	-2062.371288	0.3798	-2054.534233	15.67411	0.00039483	0.02610607734375	1326	932.7	393.3	4	TRUE	D	CG1246	FBgn0035360	CG1246
GI12481	FBgn0135238	GI12481	0.00226478	0.0545892	0.0414877	4.33E-21	778.73	2653.27	47	41	6	0.07493	0.075	-2542.319471	0.075	-2542.319484	-0.000026	1	1	1716	1178.1	537.9	2	TRUE	D	CG42304	FBgn0259200	CG42304
GI12483	FBgn0135240	GI12483	0.00124541	0.0119817	0.103943	0.00323821	504.774	1607.23	8	6	2	0.16659	0.1	-1471.824017	0.2044	-1468.774088	6.099858	0.047362287	0.621182032058824	1056	713.9	342.1	7	TRUE	D	rogdi	FBgn0036697	CG7725
GI12484	FBgn0135241	GI12484	0.01007	0.0160529	0.627303	0.218524	692.596	2199.4	33	11	22	0.77959	0.7	-2188.595419	0.8341	-2186.882907	3.425024	0.180412028	1	1446	1034.1	411.9	0	FALSE	B	CG10721	FBgn0032846	CG10721
GI12485	FBgn0135242	GI12485	0.00220038	0.0252218	0.0872409	1.76E-06	564.46	1820.54	18	14	4	0.14338	0.1434	-1722.067727	0.144	-1722.067752	-0.00005	1	1	1194	840	351	2	TRUE	D	CG7724	FBgn0036698	CG7724
GI12486	FBgn0135243	GI12486	0.000907849	0.0291445	0.0311499	5.07E-06	349.828	1102.17	11	10	1	0.02323	0.0232	-1049.187041	0.0232	-1049.18706	-0.000038	1	1	726	537.3	188.7	0	FALSE	D
GI12487	FBgn0135244	GI12487	0.000208438	0.0220018	0.00947368	2.98E-19	1429.74	4798.26	32	31	1	0.01177	0.0118	-4410.116137	0.0118	-4410.11614	-0.000006	1	1	3114	2229.7	884.3	9	TRUE	D	Unr	FBgn0263352	CG7015
GI12488	FBgn0135245	GI12488	0.00105128	0.0324252	0.0324216	4.22E-15	882.327	2855.67	31	28	3	0.02748	0.0275	-2617.576664	0.0275	-2617.576731	-0.000134	1	1	1869	1526.4	342.6	3	TRUE	D	CG32354	FBgn0052354	CG32354
GI12489	FBgn0135246	GI12489	0.000747121	0.0390073	0.0191533	3.73E-35	1657.44	5356.56	67	63	4	0.02217	0.0222	-5089.054017	0.0222	-5089.054085	-0.000136	1	1	3507	2573	934	10	TRUE	D	Oseg1	FBgn0265102	CG7161
GI12490	FBgn0135247	GI12490	0.00311792	0.03459	0.0901393	6.44E-05	295.819	964.181	13	10	3	0.22247	0.1	-965.036019	0.2458	-963.036006	4.000026	0.135333524	1	630	462.7	167.3	0	FALSE	D	CG33057	FBgn0053057	CG33057
GI12491	FBgn0135248	GI12491	0.00236771	0.0239096	0.0990275	6.74E-10	1019.87	3384.13	32	24	8	0.11113	0.1112	-3198.301151	0.1112	-3198.301182	-0.000062	1	1	2202	1689.1	512.9	2	TRUE	D	mkg-p	FBgn0035889	CG7163
GI12492	FBgn0135249	GI12492	0.000904778	0.0204572	0.0442279	2.35E-07	644.179	2211.82	15	13	2	0.05115	0.0527	-1934.028757	0.0685	-1933.997675	0.062164	0.969396079	1	1428	1092.8	335.2	2	TRUE	D	Idh	FBgn0001248	CG7176
GI12493	FBgn0135250	GI12493	0.00136197	0.0300342	0.0453473	5.58E-20	1392.62	4409.38	47	41	6	0.04291	0.0429	-4193.571885	0.0429	-4193.571958	-0.000146	1	1	2901	2200.5	700.5	5	TRUE	D	CG17352	FBgn0035880	CG17352
GI12494	FBgn0135251	GI12494	0.00212253	0.0109343	0.194116	0.00400369	736.987	2359.01	13	8	5	0.26386	0.2	-2154.152445	0.2876	-2149.127961	10.048968	0.006574978	0.179890831271552	1548	1063.4	484.6	0	FALSE	D	CG7182	FBgn0035878	CG7182
GI12495	FBgn0135252	GI12495	0.000716211	0.0207619	0.0344963	1.23E-09	830.192	2793.81	19	17	2	0.03299	0.033	-2569.149821	0.033	-2569.149858	-0.000074	1	1	1812	1389.8	422.2	3	TRUE	B	nesd	FBgn0032848	CG10722
GI12496	FBgn0135253	GI12496	0.00420827	0.0335769	0.125332	1.08E-11	883.168	3097.83	42	29	13	0.18631	0.1864	-2953.560096	0.1864	-2953.560107	-0.000022	1	1	1992	1389.5	599.5	2	TRUE	D	CG5664	FBgn0037082	CG5664
GI12498	FBgn0135255	GI12498	0.00221769	0.0288747	0.0768038	4.27E-09	706.066	2257.93	25	20	5	0.05759	0.0577	-2042.52699	0.0577	-2042.527024	-0.000068	1	1	1482	1211.4	270.6	4	TRUE	D	CG10359	FBgn0035452	CG10359
GI12499	FBgn0135256	GI12499	0.00536503	0.0520226	0.103129	1.44E-09	477.523	1496.48	32	24	8	0.09257	0.0929	-1492.763103	0.0927	-1492.760662	0.004882	0.997561977	1	987	754.1	232.9	3	TRUE	D	CG10357	FBgn0035453	CG10357
GI12500	FBgn0135257	GI12500	0.000855148	0.0255552	0.0334628	2.70E-14	1034.84	3510.16	29	26	3	0.04199	0.042	-3123.505154	0.042	-3123.505192	-0.000076	1	1	2280	1688	583	6	TRUE	D	dar1	FBgn0263239	CG12029
GI12501	FBgn0135258	GI12501	0.00324603	0.0177107	0.183281	0.0483848	228.529	617.471	6	4	2	0.18408	0.1	-588.954492	7.1826	-584.363013	9.182958	0.010137853	0.247976963073218	423	307	116	0	FALSE	D
GI12503	FBgn0135260	GI12503	0.00134635	0.0361045	0.0372904	0.000109439	198.586	743.414	8	7	1	0.04714	0.0472	-651.799297	0.0472	-651.799308	-0.000022	1	1	471	363.3	107.7	0	FALSE	D	CG43089	FBgn0262535	CG43089
GI12506	FBgn0135263	GI12506	0.00400053	0.0181471	0.22045	0.00567129	446.197	1503.8	14	8	6	0.37505	0.3752	-1400.843602	0.3752	-1400.843603	-0.000002	1	1	975	734.4	240.6	1	TRUE	B	CG10747	FBgn0032845	CG10747
GI12507	FBgn0135264	GI12507	0.00436565	0.0294056	0.148463	9.84E-06	520.172	1837.83	23	15	8	0.14771	0.1444	-1716.508149	0.1476	-1716.476976	0.062346	0.969307868	1	1179	929.9	249.1	1	TRUE	D	CG10752	FBgn0036325	CG10752
GI12508	FBgn0135265	GI12508	0.00288821	0.0405102	0.0712959	3.45E-16	912.881	3122.12	45	36	9	0.08517	0.1	-2976.234956	0.113	-2974.01994	4.430032	0.109151768	0.952922868115992	2025	1463.8	546.2	2	TRUE	D	IntS10	FBgn0035462	CG1120
GI12509	FBgn0135266	GI12509	0.000805441	0.0346413	0.0232509	4.45E-15	797.555	2484.45	29	27	2	0.04446	0.0459	-2387.148166	0.0568	-2387.120662	0.055008	0.972870791	1	1641	1175.7	465.3	3	TRUE	D	CG12006	FBgn0035464	CG12006
GI12511	FBgn0135268	GI12511	0.00232787	0.023782	0.0978837	4.59E-25	2904.88	9035.12	89	68	21	0.11854	0.1036	-8480.03283	0.1214	-8479.424071	1.217518	0.544025586	1	5979	4164.7	1802.3	11	TRUE	D	enc	FBgn0004875	CG10847
GI12515	FBgn0135272	GI12515	0.000903585	0.0488032	0.0185149	8.22E-10	338.63	1107.37	17	16	1	0.02084	0.0209	-1068.976304	0.0209	-1068.976308	-0.000008	1	1	723	549.4	173.6	3	TRUE	D	Fie	FBgn0026592	CG1079
GI12516	FBgn0135273	GI12516	0.00213646	0.0288256	0.0741167	3.42E-07	495.073	1874.93	18	14	4	0.10175	0.1	-1658.201574	0.1248	-1656.702903	2.997342	0.223426897	1	1185	873.4	311.6	3	TRUE	D	Cdc37	FBgn0011573	CG12019
GI12519	FBgn0135276	GI12519	0.000520994	0.0249922	0.0208462	1.97E-17	1301.85	3840.15	34	32	2	0.03374	0.0338	-3633.206847	0.0339	-3633.209933	-0.006172	1	1	2571	1805.4	765.6	1	TRUE	D	Patj	FBgn0067864	CG12021
GI12520	FBgn0135277	GI12520	0.000484408	0.0209454	0.0231272	1.18E-07	580.956	2065.04	13	12	1	0.03548	0.0355	-1830.909044	0.0355	-1830.909051	-0.000014	1	1	1323	915.9	407.1	3	TRUE	D	CG42676	FBgn0261562	CG42676
GI12522	FBgn0135279	GI12522	0.00807771	0.028622	0.282221	0.00177115	445.114	1306.89	23	12.5	10.5	0.34937	0.3	-1276.039013	0.4944	-1273.144828	5.78837	0.055344112	0.671695508451243	888	619	251	3	TRUE	D	GV1	FBgn0027790	CG12023
GI12524	FBgn0135281	GI12524	0.0014627	0.0196921	0.0742786	6.49E-08	874.672	2737.33	21	17	4	0.08371	0.0837	-2592.901713	0.0837	-2592.901726	-0.000026	1	1	1806	1379.6	426.4	4	TRUE	D
GI12529	FBgn0135286	GI12529	0.00176928	0.018305	0.0966553	5.80E-28	4092.14	13580.9	98	74	24	0.13427	0.1343	-12543.70422	0.1343	-12543.70424	-0.000042	1	1	789	6187.8	2647.2	11	TRUE	D	E(bx)	FBgn0000541	CG32346
GI12531	FBgn0135288	GI12531	0.00410703	0.0108064	0.380054	0.0208549	792.249	2807.75	20	8.5	11.5	0.42768	0.4	-2553.341964	0.7398	-2545.861706	14.960516	0.000564112	0.032954997087156	1800	1363.1	436.9	4	TRUE	D	CG13875	FBgn0035104	CG13875
GI12533	FBgn0135290	GI12533	0.00206139	0.0267224	0.0771409	1.30E-32	3085.48	9715.52	101	81	20	0.08748	0.0907	-9231.682855	0.0997	-9228.64698	6.07175	0.048032616	0.625720077653374	6402	4624.5	1774.5	12	TRUE	D	Spn	FBgn0010905	CG16757
GI12535	FBgn0135292	GI12535	0.00511907	0.0381538	0.134169	1.54E-09	725.815	2352.18	39	27	12	0.16496	0.1648	-2278.59996	0.1651	-2278.599975	-0.00003	1	1	1539	1127.2	411.8	4	TRUE	D	Cyp4d20	FBgn0035344	CG16761
GI12536	FBgn0135293	GI12536	0.00353566	0.0324375	0.108999	3.43E-05	378	1134	16	12	4	0.12613	0.1262	-1107.200175	0.1262	-1107.200177	-0.000004	1	1	759	549.2	203.8	1	TRUE	D	CG16762	FBgn0035343	CG16762
GI12537	FBgn0135294	GI12537	0.00297904	0.0140702	0.211726	0.0466709	286.963	1009.04	7	4	3	0.14682	0.1469	-914.523505	0.1483	-914.53516	-0.02331	1	1	648	516.3	131.7	1	TRUE	D	CG32298	FBgn0052298	CG32298
GI12539	FBgn0135296	GI12539	0.00240636	0.019517	0.123296	0.000207377	519.07	1664.93	14	10	4	0.13923	0.1393	-1580.453743	0.1393	-1580.453751	-0.000016	1	1	1092	810.7	281.3	2	TRUE	B	vls	FBgn0003978	CG10728
GI12541	FBgn0135298	GI12541	0.00272135	0.0391334	0.0695403	1.06E-25	1534.22	4969.78	72	58.5	13.5	0.07741	0.083	-4875.761388	0.0841	-4875.761394	-0.000012	1	1	3255	2309.8	939.2	4	TRUE	D	CG13921	FBgn0035267	CG13921
GI12542	FBgn0135299	GI12542	0.00163203	0.0128854	0.126657	1.78E-06	1017.59	3680.41	19	13	6	0.13878	0.1388	-3317.913379	0.1388	-3317.913388	-0.000018	1	1	2349	1674.7	674.3	5	TRUE	D	CG8001	FBgn0035268	CG8001
GI12543	FBgn0135300	GI12543	0.00150846	0.0202298	0.0745665	4.99E-06	601.221	1990.78	15	12	3	0.11703	0.1	-1860.262411	0.1288	-1858.302431	3.91996	0.140861238	1	1296	888.5	407.5	0	FALSE	D	CG12018	FBgn0027903	CG12018
GI12544	FBgn0135301	GI12544	0.0049976	0.0333927	0.149662	0.000104532	367.42	1204.58	18	12	6	0.13242	0.1	-1162.346055	0.1632	-1159.927562	4.836986	0.089055723	0.853811636150076	786	625.2	160.8	0	FALSE	D	mRpL46	FBgn0035272	CG13922
GI12547	FBgn0135304	GI12547	0.000290497	0.0603661	0.00481225	2.05E-38	1068.95	3443.05	63	62	1	0.00557	0.0056	-3359.031003	0.0056	-3359.030804	0.000398	0.99980102	1	2256	1692.2	563.8	1	TRUE	D	ida	FBgn0041147	CG10850
GI12548	FBgn0135305	GI12548	0.00143896	0.025206	0.0570879	1.20E-12	1048.93	3478.07	31	26	5	0.05452	0.0546	-3220.322054	0.0546	-3220.322086	-0.000064	1	1	2265	1711	551	1	TRUE	D	CG14982	FBgn0035477	CG14982
GI12549	FBgn0135306	GI12549	0.0220523	0.0207107	1.06478	0.995586	195.816	506.184	15	4	11	1.89208	0.5	-533.253238	3.3358	-520.522005	25.462466	0.0000029573	0.000627475765	351	213	138	3	TRUE	D
GI12551	FBgn0135308	GI12551	0.000651738	0.017884	0.0364425	2.44E-09	961.947	3070.05	19	17	2	0.04871	0.0487	-2793.187583	0.0487	-2793.187593	-0.00002	1	1	2016	1462.3	553.7	1	TRUE	D	scrt	FBgn0004880	CG1130
GI12552	FBgn0135309	GI12552	0.00450454	0.0372531	0.120917	5.61E-05	302.671	1113.33	16	11	5	0.11247	0.1126	-1040.358996	0.1126	-1040.358289	0.001414	0.99929325	1	708	535.9	172.1	2	TRUE	D	CG14985	FBgn0035482	CG14985
GI12553	FBgn0135310	GI12553	0.00483073	0.0226698	0.213091	0.000990297	492.597	1661.4	19	11	8	0.18332	0.1835	-1602.49828	0.1835	-1602.498299	-0.000038	1	1	1077	826.4	250.6	2	TRUE	D	fd64A	FBgn0004895	CG1132
GI12555	FBgn0135312	GI12555	0.00178201	0.0128287	0.138908	1.70E-08	1886.85	6180.15	35	24	11	0.14389	0.1439	-5661.159127	0.1439	-5661.159137	-0.00002	1	1	4035	2895.6	1136.4	8	TRUE	D	CG11505	FBgn0035424	CG11505
GI12558	FBgn0135315	GI12558	0.00158968	0.0380496	0.0417793	3.10E-10	471.692	1574.31	20	17.5	2.5	0.0416	0.0465	-1503.788968	0.0756	-1503.07537	1.427196	0.48987844	1	1023	723.6	299.4	2	TRUE	D	CG14960	FBgn0035428	CG14960
GI12559	FBgn0135316	GI12559	0.0025946	0.0221304	0.117241	3.30E-07	825.419	2702.58	25	18	7	0.15621	0.1111	-2501.894627	0.1773	-2500.671555	2.446144	0.294324611	1	1764	1278.8	485.2	6	TRUE	D	CG12017	FBgn0035429	CG12017
GI12560	FBgn0135317	GI12560	0.00768022	0.0471737	0.162807	2.62E-16	1224.83	3926.17	86	56	30	0.24488	0.2496	-3825.148033	0.2611	-3824.980727	0.334612	0.845940714	1	2577	1759.8	814.2	4	TRUE	D	CG12009	FBgn0035430	CG12009
GI12562	FBgn0135319	GI12562	0.00406114	0.0523283	0.0776088	2.77E-27	1226.64	4197.36	79	62	17	0.12491	0.1	-4169.549171	0.1317	-4167.998363	3.101616	0.212076547	1	2712	1968.2	743.8	0	FALSE	D	CG32232	FBgn0052232	CG32232
GI12563	FBgn0135320	GI12563	0.00117873	0.055335	0.0213016	5.89E-08	224.959	849.041	13	12	1	0.03547	0.0355	-769.201277	0.0355	-769.201292	-0.00003	1	1	537	372.5	164.5	0	FALSE	D	CG17030	FBgn0035584	CG17030
GI12564	FBgn0135321	GI12564	0.000623682	0.0235254	0.026511	1.10E-12	949.902	3208.1	24	22	2	0.02782	0.0278	-2909.554053	0.0278	-2909.554081	-0.000056	1	1	2082	1610.2	465.8	2	TRUE	D	Con	FBgn0005775	CG7503
GI12565	FBgn0135322	GI12565	0.00661878	0.0280355	0.236085	3.82E-06	890.326	2655.67	42	24.5	17.5	0.22915	0.2	-2593.950498	0.2583	-2591.468553	4.96389	0.083580503	0.83024607635759	1776	1237.3	532.7	1	TRUE	D	CG32237	FBgn0052237	CG32237
GI12566	FBgn0135323	GI12566	0.00699232	0.0167423	0.417643	0.194596	241.592	718.408	9	4	5	0.34817	0.3483	-727.400116	0.3483	-727.400214	-0.000196	1	1	480	341.6	138.4	1	TRUE	D	CG13707	FBgn0035578	CG13707
GI12567	FBgn0135324	GI12567	0.00248536	0.0352315	0.0705435	6.23E-27	1917.67	5642.33	80	66	14	0.06716	0.0698	-5513.212649	0.0734	-5510.238093	5.949112	0.051070104	0.644808528648111	3786	2870.4	909.6	2	TRUE	D	CG13708	FBgn0035577	CG13708
GI12568	FBgn0135325	GI12568	0.0000933	0.0438843	0.00212654	2.25E-174	6545.44	21432.6	281	279	2	0.00331	0.0033	-20401.43757	0.0045	-20396.44996	9.975232	0.006821909	0.1842641165	13989	10486	3503	14	TRUE	D	Dhc64C	FBgn0261797	CG7507
GI12569	FBgn0135326	GI12569	0.00220364	0.0391906	0.0562287	9.82E-11	576.153	1817.85	26	22	4	0.08556	0.0889	-1777.973731	0.0917	-1777.247912	1.451638	0.48392807	1	1197	846.4	350.6	0	FALSE	D	CG18808	FBgn0042131	CG18808
GI12570	FBgn0135327	GI12570	0.00070844	0.0411273	0.0172256	2.85E-20	874.564	2824.44	37	35	2	0.02143	0.0214	-2623.44611	0.0214	-2623.446149	-0.000078	1	1	1851	1386	462	4	TRUE	D	CG7509	FBgn0035575	CG7509
GI12571	FBgn0135328	GI12571	0.0048852	0.0274591	0.177909	0.00853225	222.531	821.469	10	6	4	0.28792	0.2881	-759.952833	0.2881	-759.952834	-0.000002	1	1	525	363.3	155.7	3	TRUE	D
GI12573	FBgn0135330	GI12573	0.00794986	0.00640814	1.24059	0.833339	156.719	632.281	6	1	5	1.91125	1	-554.340799	1.9113	-554.154104	0.37339	0.829696755	1	396	277.7	115.3	0	FALSE	D
GI12575	FBgn0135332	GI12575	0.00610304	0.0246832	0.247255	0.0708915	205.919	658.081	9	5	4	0.20627	0.2065	-613.198399	0.2065	-613.198405	-0.000012	1	1	432	337.8	94.2	0	FALSE	D	CG15876	FBgn0035569	CG15876
GI12576	FBgn0135333	GI12576	0.00141441	0.0416153	0.0339876	5.77E-10	444.644	1415.36	20	18	2	0.02883	0.0289	-1355.498493	0.0289	-1355.498552	-0.000118	1	1	930	707.8	222.2	0	FALSE	D	CG7514	FBgn0035567	CG7514
GI12577	FBgn0135334	GI12577	0.00151557	0.0209476	0.0723505	1.45E-26	3049.71	9907.29	78	63	15	0.07263	0.0727	-9236.309524	0.0727	-9236.30958	-0.000112	1	1	6480	4900	1577	19	TRUE	D	axo	FBgn0262870	CG43225
GI12580	FBgn0135337	GI12580	0.00376682	0.0258011	0.145995	0.0267378	157.714	532.286	6	4	2	0.17416	0.1743	-494.879561	0.1743	-494.879566	-0.00001	1	1	348	255.4	89.6	0	FALSE	D	CG13716	FBgn0035563	CG13716
GI12585	FBgn0135342	GI12585	0.00390537	0.0429874	0.0908491	2.15E-11	670.199	2053.8	36	28	8	0.08984	0.095	-1956.204954	0.0968	-1954.988513	2.432882	0.296282763	1	1368	1054.4	307.6	2	TRUE	D	NT1	FBgn0261526	CG42576
GI12587	FBgn0135344	GI12587	0.0112414	0.0255647	0.439722	0.0060101	795.737	2330.26	46	20	26	0.53873	0.3	-2363.547795	0.6051	-2354.58604	17.92351	0.000128221	0.0116268971071429	1563	1148.7	414.3	0	FALSE	D	CG13720	FBgn0035555	CG13720
GI12589	FBgn0135346	GI12589	0.0021358	0.0105543	0.202364	0.0139744	572.499	1875.5	10	6	4	0.17731	0.1774	-1666.847479	0.1774	-1666.847482	-0.000006	1	1	1224	847.2	376.8	2	TRUE	D	CG32241	FBgn0052241	CG32241
GI12590	FBgn0135347	GI12590	0.00158768	0.0249837	0.0635485	0.00387358	203.482	630.518	6	5	1	0.08164	0.0817	-597.292026	0.0817	-597.292027	-0.000002	1	1	417	298.8	118.2	1	TRUE	D	CG15024	FBgn0040699	CG15024
GI12591	FBgn0135348	GI12591	0.0037962	0.0361436	0.105031	1.12E-05	311.734	792.266	14	11	3	0.18347	0.1836	-787.844571	0.1836	-787.844575	-0.000008	1	1	6702	344.7	207.3	1	TRUE	D	CG15023	FBgn0035548	CG15023
GI12592	FBgn0135349	GI12592	0.000796246	0.0260624	0.0305515	2.42E-06	429.44	1256.56	12	11	1	0.06204	0.0636	-1145.107297	0.1209	-1144.999657	0.21528	0.897950801	1	843	532.7	310.3	1	TRUE	D	CG15022	FBgn0035547	CG15022
GI12593	FBgn0135350	GI12593	0.00460438	0.0210786	0.218438	0.00543118	384.89	1307.11	14	8	6	0.49725	0.4	-1205.162051	0.5109	-1203.984727	2.354648	0.308102118	1	846	578.1	267.9	2	TRUE	B	CG7916	FBgn0028534	CG7916
GI12594	FBgn0135351	GI12594	0.00278629	0.0167935	0.165915	0.0374402	240.865	719.135	6	4	2	0.23405	0.2341	-649.868205	0.2341	-649.868206	-0.000002	1	1	483	304.5	172.5	1	TRUE	D	CG11345	FBgn0035546	CG11345
GI12598	FBgn0135355	GI12598	0.00610363	0.0347524	0.175632	0.000528471	294.468	1151.53	17	10	7	0.26187	0.2	-1078.421651	0.262	-1078.128895	0.585512	0.746204192	1	723	520.9	202.1	0	FALSE	D	CG11342	FBgn0035537	CG11342
GI12599	FBgn0135356	GI12599	0.000537098	0.0067249	0.079867	0.000329868	1194.95	3725.05	10	8	2	0.12175	0.1218	-3397.880701	0.1218	-3397.880701	0	1	1	2460	1662.7	797.3	12	TRUE	D	CG11486	FBgn0035397	CG11486
GI12601	FBgn0135358	GI12601	0.000962816	0.0178202	0.0540296	0.0011795	340.713	1039.29	7	6	1	0.06566	0.0657	-978.037774	0.0657	-978.03778	-0.000012	1	1	690	498.5	191.5	2	TRUE	D	CG9205	FBgn0035181	CG9205
GI12603	FBgn0135360	GI12603	0.00045129	0.0288998	0.0156157	5.94E-12	705.464	2216.54	21	20	1	0.01855	0.0186	-2074.660156	0.0186	-2074.660188	-0.000064	1	1	1461	1073.2	387.8	4	TRUE	D	Aplip1	FBgn0040281	CG1200
GI12604	FBgn0135361	GI12604	0.0014592	0.0117727	0.123947	0.0101209	428.052	1371.95	7	5	2	0.06637	0.0664	-1252.766518	0.0664	-1252.766528	-0.00002	1	1	900	721	179	1	TRUE	B	CG7953	FBgn0028533	CG7953
GI12606	FBgn0135363	GI12606	0.00134654	0.04255	0.0316461	1.43E-15	701.067	2229.93	32	29	3	0.03425	0.0343	-2178.17435	0.0343	-2178.174405	-0.00011	1	1	1467	1072.7	391.3	0	FALSE	D	NitFhit	FBgn0024945	CG7067
GI12607	FBgn0135364	GI12607	0.00449096	0.0384721	0.116733	2.86E-06	399.978	1340.02	21	15	6	0.16061	0.1133	-1303.426421	0.1861	-1302.629745	1.593352	0.450825019	1	870	649.4	220.6	1	TRUE	D	CG13876	FBgn0035109	CG13876
GI12609	FBgn0135366	GI12609	0.00132115	0.0359968	0.036702	7.32E-21	1138.09	3787.91	45	40	5	0.04445	0.0445	-3574.350793	0.0445	-3574.350832	-0.000078	1	1	384	1764.3	698.7	2	TRUE	D	ssp6	FBgn0035676	CG6619
GI12614	FBgn0135371	GI12614	0.007884	0.0234552	0.336131	0.0296322	346.437	1147.56	17	8	9	0.32957	0.3298	-1109.001835	0.3298	-1109.001839	-0.000008	1	1	747	561.4	185.6	1	TRUE	B	CG7968	FBgn0028532	CG7968
GI12615	FBgn0135372	GI12615	0.00117867	0.0151374	0.077865	7.16E-06	800.765	2547.23	15	12	3	0.07602	0.0798	-2337.727702	0.2458	-2333.050158	9.355088	0.009301831	0.232116128231827	1674	1283.3	390.7	9	TRUE	D	Ets65A	FBgn0005658	CG7018
GI12621	FBgn0135378	GI12621	0.00301595	0.0150628	0.200226	0.0276938	335.289	996.711	8	5	3	0.26815	0.2682	-941.788822	0.2682	-941.788824	-0.000004	1	1	666	458.5	207.5	2	TRUE	D	Cpr65Az	FBgn0035686	CG12330
GI12622	FBgn0135379	GI12622	0.00152294	0.00745397	0.204312	0.0293474	674.123	1971.88	8	5	3	0.14605	0.1	-1827.158089	0.1939	-1824.857881	4.600416	0.100237992	0.907932638041311	1323	986.5	336.5	1	TRUE	D	CG13296	FBgn0035687	CG13296
GI12623	FBgn0135380	GI12623	0.00548735	0.00796469	0.688959	0.657211	378.666	1280.33	10	3	7	0.65163	0.4	-1182.140865	1.958	-1178.46251	7.35671	0.025264501	0.429361231854083	831	584.2	243.8	0	FALSE	D	CG10584	FBgn0037045	CG10584
GI12624	FBgn0135381	GI12624	0.00101359	0.00674304	0.150316	0.000407894	1489.69	4936.31	15	10	5	0.15955	0.1	-4363.311381	0.1958	-4357.426426	11.76991	0.002780971	0.098111720625	3216	2412.9	800.1	7	TRUE	D	nwk	FBgn0263456	CG43479
GI12625	FBgn0135382	GI12625	0.000232937	0.0284431	0.00818957	3.33E-23	1397.32	4293.68	40	39	1	0.00773	0.0077	-3972.73139	0.0077	-3972.731495	-0.00021	1	1	2847	2204.7	639.3	7	TRUE	B	CenG1A	FBgn0028509	CG31811
GI12627	FBgn0135384	GI12627	0.00196084	0.057963	0.0338292	1.74E-05	161.349	510.651	10	9	1	0.03982	0.0399	-496.252842	0.0399	-496.252858	-0.000032	1	1	336	241.3	94.7	1	TRUE	D	Lcp65Ag3	FBgn0086611	CG18779
GI12634	FBgn0135391	GI12634	0.00240537	0.0207308	0.116029	1.16E-13	1711.75	5413.25	48	35	13	0.11491	0.1	-5089.583743	0.1204	-5088.4848	2.197886	0.333223114	1	3570	2713.6	847.4	3	TRUE	D	elg1	FBgn0036574	CG16838
GI12635	FBgn0135392	GI12635	0.01856	0.020036	0.926334	0.769093	202.319	763.681	18	4	14	1.64602	1	-753.978916	1.7579	-753.135389	1.687054	0.430190562	1	483	336.7	146.3	2	TRUE	D	CG33690	FBgn0053690	CG33690
GI12636	FBgn0135393	GI12636	0.000696382	0.0425106	0.0163814	1.50E-20	822.682	2873.32	36	34	2	0.01812	0.0181	-2658.867201	0.0181	-2658.86725	-0.000098	1	1	1848	1430.5	417.5	6	TRUE	B	Ance	FBgn0012037	CG8827
GI12637	FBgn0135394	GI12637	0.00854342	0.0240813	0.354774	0.100064	210.981	824.019	12	5	7	0.39968	0.4	-774.754143	0.4096	-774.51809	0.472106	0.789738817	1	519	416.5	99.5	3	TRUE	D	CG33690	FBgn0053690	CG33690
GI12639	FBgn0135396	GI12639	0.00227161	0.0233291	0.0973723	0.000108494	435.35	1322.65	13	10	3	0.07288	0.0729	-1263.56516	0.0729	-1263.565177	-0.000034	1	1	879	660	219	2	TRUE	D	Dic3	FBgn0033248	CG11196
GI12640	FBgn0135397	GI12640	0.000503697	0.0172022	0.029281	3.14E-06	588.013	1985.99	11	10	1	0.03436	0.0344	-1794.315161	0.0344	-1794.31517	-0.000018	1	1	1287	938.3	348.7	1	TRUE	D	CG5027	FBgn0036579	CG5027
GI12642	FBgn0135399	GI12642	0.00284666	0.027704	0.102753	0.000414367	294.133	1055.87	11	8	3	0.12281	0.1229	-961.72289	0.1229	-961.722901	-0.000022	1	1	675	507.3	167.7	2	TRUE	D	Hsc20	FBgn0263606	CG34246
GI12643	FBgn0135400	GI12643	0.00234821	0.0194852	0.120513	0.000177413	519.906	1706.09	14	10	4	0.12039	0.1204	-1586.249035	0.1204	-1586.249038	-0.000006	1	1	1113	858.9	254.1	3	TRUE	D	l(3)72Dp	FBgn0263607	CG32155
GI12644	FBgn0135401	GI12644	0.00485519	0.0385898	0.125815	5.24E-08	558.305	1859.69	30	21	9	0.15908	0.15	-1827.888299	0.1657	-1827.550921	0.674756	0.713639033	1	1209	884.2	324.8	1	TRUE	D	l(3)72Dr	FBgn0263608	CG32154
GI12647	FBgn0135404	GI12647	0.000506162	0.0225304	0.0224657	1.66E-16	1126.36	3952.64	27	25	2	0.02368	0.0237	-3580.347509	0.0237	-3580.347548	-0.000078	1	1	2541	1982.7	555.3	8	TRUE	B	Ance-3	FBgn0032536	CG17988
GI12650	FBgn0135407	GI12650	0.00722251	0.0116082	0.622189	0.472373	347.257	834.743	10	4	6	0.8226	0.8227	-823.183549	0.8227	-823.183549	0	1	1	594	403.9	184.1	1	TRUE	D
GI12651	FBgn0135408	GI12651	0.00770479	0.0213342	0.361147	0.252534	142.629	391.371	6	3	3	0.28907	0.2892	-380.867068	0.2892	-380.867068	0	1	1	267	204.2	62.8	0	FALSE	D	CG13064	FBgn0040796	CG13064
GI12652	FBgn0135409	GI12652	0.0252401	0.0572729	0.440699	0.0516649	148.106	355.894	17	8.16667	8.83333	0.45556	0.3	-416.720261	1.0555	-412.722206	7.99611	0.018351297	0.354596218287671	252	163	89	1	TRUE	D
GI12653	FBgn0135410	GI12653	0.00417159	0.0222776	0.187255	0.0512122	182.232	480.768	6	4	2	0.21496	0.2151	-441.235313	0.2171	-441.235376	-0.000126	1	1	333	233.8	96.2	1	TRUE	D	CG13060	FBgn0036606	CG13060
GI12654	FBgn0135411	GI12654	0.00534122	0.0274846	0.194335	0.0182355	222.329	563.671	9	6	3	0.21743	0.1	-536.751052	0.4156	-534.316595	4.868914	0.087645326	0.848062053025915	393	280	113	1	TRUE	D	CG13059	FBgn0036607	CG13059
GI12658	FBgn0135415	GI12658	0.00180615	0.0227924	0.0792434	1.09E-08	846.342	2771.66	24	19	5	0.06493	0.065	-2620.114802	0.065	-2620.114827	-0.00005	1	1	1809	1371.2	437.8	4	TRUE	B	NimA	FBgn0261514	CG42282
GI12659	FBgn0135416	GI12659	0.00415282	0.0626316	0.0663055	2.43E-05	183.065	482.935	13	11	2	0.10897	0.1091	-465.118325	0.1091	-465.118339	-0.000028	1	1	333	234.2	98.8	1	TRUE	D	CG13060	FBgn0036606	CG13060
GI12660	FBgn0135417	GI12660	0.00579383	0.0495523	0.116923	4.66E-06	333.675	866.325	21	16	5	0.20962	0.2	-881.191819	0.7352	-879.810955	2.761728	0.251361283	1	603	359.5	240.5	1	TRUE	D
GI12661	FBgn0135418	GI12661	0.00149061	0.0356552	0.0418062	6.60E-05	258.465	671.535	10	9	1	0.05369	0.0537	-681.096758	0.0537	-681.096761	-0.000006	1	1	465	312.7	152.3	1	TRUE	D	CG13046	FBgn0036595	CG13046
GI12663	FBgn0135420	GI12663	0.00655314	0.0361077	0.181489	7.32E-05	340.403	919.597	18	12	6	0.29184	0.2919	-895.9197	0.2919	-895.919702	-0.000004	1	1	630	377.9	252.1	1	TRUE	D	CG13048	FBgn0036593	CG13048
GI12666	FBgn0135423	GI12666	0.000396978	0.0269847	0.0147113	1.24E-12	792.304	2519.7	22	21	1	0.01285	0.0129	-2287.924556	0.0129	-2287.924595	-0.000078	1	1	1656	1335	321	0	FALSE	D	CG4950	FBgn0036587	CG4950
GI12669	FBgn0135426	GI12669	0.00328898	0.0227408	0.144629	7.82E-05	535.726	1828.27	18	12	6	0.19024	0.1903	-1698.724678	0.1903	-1698.724683	-0.00001	1	1	1182	856.4	325.6	3	TRUE	B	NimB1	FBgn0027929	CG33119
GI12670	FBgn0135427	GI12670	0.00505422	0.0353142	0.143122	4.37E-06	463.826	1588.17	24	16	8	0.15127	0.1405	-1485.442455	0.149	-1485.36263	0.15965	0.923277906	1	1026	808.6	217.4	1	TRUE	D	CG13054	FBgn0036584	CG13054
GI12671	FBgn0135428	GI12671	0.00159029	0.0151508	0.104964	0.00338347	400.033	1258.97	8	6	2	0.0929	0.0989	-1141.200677	0.1993	-1137.693052	7.01525	0.029968004	0.480358346944444	831	630.6	197.4	1	TRUE	D	CG13055	FBgn0036583	CG13055
GI12673	FBgn0135430	GI12673	0.00289275	0.0296234	0.097651	2.05E-10	895.132	2770.87	34	26	8	0.10526	0.1053	-2666.397915	0.1053	-2666.397942	-0.000054	1	1	1836	1407.8	425.2	1	TRUE	D	l(3)72Dn	FBgn0263605	CG5018
GI12674	FBgn0135431	GI12674	0.0153782	0.0168345	0.913493	0.82755	450.533	1412.47	29	7.5	21.5	1.30486	1	-1368.622151	1.316	-1367.116069	3.012164	0.221777201	1	939	628.2	295.8	0	FALSE	D	CG13073	FBgn0036577	CG13073
GI12676	FBgn0135433	GI12676	0.00396244	0.012568	0.315281	0.00808117	882.594	2783.41	22	11	11	0.50306	0.4	-2627.638989	0.5156	-2626.674726	1.928526	0.381264088	1	1833	1281.4	551.6	6	TRUE	D	CG5151	FBgn0036576	CG5151
GI12677	FBgn0135434	GI12677	0.0107332	0.0313238	0.342655	0.098265	162.98	563.02	11	5	6	0.47039	0.4706	-541.82994	0.4706	-541.829941	-0.000002	1	1	363	261.7	101.3	0	FALSE	D	CG5157	FBgn0036575	CG5157
GI12678	FBgn0135435	GI12678	0.00141598	0.0177854	0.0796146	4.91E-13	1706.86	5655.14	38	30	8	0.08801	0.0881	-5229.109364	0.0881	-5229.109395	-0.000062	1	1	3681	2741	940	4	TRUE	D	CG16940	FBgn0035111	CG16940
GI12680	FBgn0135437	GI12680	0.00134061	0.0404771	0.0331201	4.07E-10	456.804	1493.2	20	18	2	0.03158	0.0332	-1351.421263	0.056	-1351.272168	0.29819	0.86148727	1	975	792.5	182.5	2	TRUE	B	NimB5	FBgn0028936	CG16873
GI12681	FBgn0135438	GI12681	0.00209379	0.026966	0.0776457	1.29E-43	4077.47	13391.5	136	108	28	0.11843	0.1	-12450.38194	0.145	-12441.1608	18.442278	0.0000989259	0.00945146568045113	8748	5938.5	2782.5	9	TRUE	D	dikar	FBgn0261934	CG42799
GI12685	FBgn0135442	GI12685	0.00625002	0.0430295	0.14525	4.55E-09	549.996	1928	35	23	12	0.20624	0.2	-1907.836112	0.2385	-1905.323596	5.025032	0.081064025	0.818701509447096	1239	926.5	312.5	0	FALSE	D
GI12686	FBgn0135443	GI12686	0.000370129	0.0173705	0.021308	7.35E-09	873.574	2702.43	16	15	1	0.02383	0.0238	-2504.510503	0.0238	-2504.510523	-0.00004	1	1	1788	1316.9	471.1	2	TRUE	D	Slc45-1	FBgn0035968	CG4484
GI12687	FBgn0135444	GI12687	0.00075491	0.00470215	0.160546	0.0340338	853.345	2650.66	6	4	2	0.19661	0.1966	-2439.47345	0.1966	-2439.473451	-0.000002	1	1	1752	1243.9	508.1	8	TRUE	D	Rdl	FBgn0004244	CG10537
GI12689	FBgn0135446	GI12689	0.00143285	0.00341914	0.419068	0.186815	1172.55	4191.45	10	4	6	0.47491	0.475	-3652.077648	0.4749	-3652.077648	0	1	1	2682	2021	661	9	TRUE	D	CG10289	FBgn0035688	CG10289
GI12691	FBgn0135448	GI12691	0.00362913	0.0268341	0.135243	4.15E-09	948.415	3314.58	37	25	12	0.12569	0.1	-3014.617178	0.1431	-3013.161673	2.91101	0.233282526	1	2133	1634.5	495.5	3	TRUE	B	NimC2	FBgn0028939	CG18146
GI12692	FBgn0135449	GI12692	0.00185798	0.0338821	0.0548367	0.00127853	181.115	538.885	7	6	1	0.06426	0.0643	-532.16297	0.0643	-532.162976	-0.000012	1	1	360	260.1	99.9	1	TRUE	D	CG13297	FBgn0035685	CG13297
GI12697	FBgn0135454	GI12697	0.0093541	0.0257313	0.36353	0.16003	158.135	537.865	9	4	5	0.59725	0.4	-532.563196	0.6215	-532.056079	1.014234	0.602229306	1	348	256	92	0	FALSE	D
GI12699	FBgn0135456	GI12699	0.00831428	0.0310806	0.267507	0.0764216	164.229	483.771	9	5	4	0.22344	0.1	-477.975022	0.4152	-476.02627	3.897504	0.14245174	1	324	252.4	71.6	1	TRUE	D	Cpr65Au	FBgn0042119	CG18778
GI12700	FBgn0135457	GI12700	0.00855181	0.0117749	0.726274	0.667717	256.784	823.216	10	3	7	0.68647	0.4	-796.887549	0.7522	-795.748021	2.279056	0.319970012	1	540	413.4	126.6	4	TRUE	D	l(3)mbn	FBgn0002440	CG12755
GI12703	FBgn0135460	GI12703	0.00180919	0.0215503	0.0839523	2.23E-05	517.803	1660.2	14	11	3	0.08199	0.082	-1583.366028	0.082	-1583.366042	-0.000028	1	1	1089	796.3	292.7	0	FALSE	D	CG10467	FBgn0035679	CG10467
GI12704	FBgn0135461	GI12704	0.00317255	0.037125	0.0854557	1.47E-06	386.514	1263.49	18	14	4	0.12317	0.1233	-1224.948768	0.1232	-1224.948563	0.00041	0.999795021	1	825	587.8	237.2	1	TRUE	D	CG10469	FBgn0035678	CG10469
GI12705	FBgn0135462	GI12705	0.00135201	0.0305557	0.0442473	8.95E-07	367.382	1480.62	13	11	2	0.03277	0.0328	-1288.417255	0.0328	-1288.417271	-0.000032	1	1	924	767.9	156.1	2	TRUE	D	thoc7	FBgn0035110	CG17143
GI12706	FBgn0135463	GI12706	0.000921014	0.0203326	0.0452974	3.83E-13	1246.29	4345.71	29	25	4	0.04026	0.0403	-3967.235854	0.0407	-3967.239261	-0.006814	1	1	2796	2142.9	653.1	7	TRUE	D	CG7028	FBgn0027587	CG7028
GI12707	FBgn0135464	GI12707	0.000410837	0.0356608	0.0115207	3.32E-16	775.277	2434.72	28	27	1	0.01517	0.0152	-2329.679062	0.0152	-2329.679105	-0.000086	1	1	1605	1142.7	462.3	2	TRUE	D	Gk1	FBgn0025592	CG18374
GI12708	FBgn0135465	GI12708	0.00186824	0.0294663	0.0634028	4.52E-62	5070.09	15809.9	176	146.5	29.5	0.07146	0.0749	-15047.16215	0.0788	-15045.04229	4.239706	0.120049274	1	10455	7682.7	2751.3	7	TRUE	D	rno	FBgn0035106	CG7036
GI12709	FBgn0135466	GI12709	0.000387536	0.0380346	0.010189	3.38E-18	808.925	2581.08	31	30	1	0.00952	0.0096	-2427.502486	0.0095	-2427.501474	0.002024	0.998988512	1	1695	1299.4	395.6	6	TRUE	D	Trh	FBgn0035187	CG9122
GI12710	FBgn0135467	GI12710	0.00176251	0.0246482	0.0715067	4.06E-17	1649.65	5112.35	49	40	9	0.06784	0.0679	-4799.073716	0.0679	-4799.073735	-0.000038	1	1	3381	2535.3	845.7	3	TRUE	D	bab2	FBgn0025525	CG9102
GI12712	FBgn0135469	GI12712	0.00051303	0.0268253	0.0191248	7.39E-19	1290.26	3899.74	36	34	2	0.02408	0.0241	-3694.05324	0.0241	-3694.053279	-0.000078	1	1	2598	1796	799	6	TRUE	D	bab1	FBgn0004870	CG9097
GI12714	FBgn0135471	GI12714	0.00130813	0.0170792	0.0765919	1.55E-07	947.521	3060.48	20	16	4	0.076	0.076	-2775.306134	0.076	-2775.306145	-0.000022	1	1	2004	1560.2	443.8	4	TRUE	B	bgm	FBgn0027348	CG4501
GI12716	FBgn0135473	GI12716	0.00105523	0.0332182	0.0317667	6.65E-20	1138.7	3793.3	41	37	4	0.04008	0.0413	-3581.569392	0.0493	-3579.682657	3.77347	0.151565864	1	2466	1817.1	648.9	1	TRUE	D	Usp5	FBgn0035402	CG12082
GI12718	FBgn0135475	GI12718	0.000954606	0.00975934	0.0978146	0.000109832	1031.34	3144.66	13	10	3	0.12983	0.1	-2907.619956	0.1598	-2904.943434	5.353044	0.068802032	0.753616735323555	2088	1463.6	624.4	8	TRUE	D	CG11537	FBgn0035400	CG11537
GI12719	FBgn0135476	GI12719	0.00245834	0.0120536	0.20395	5.29E-05	1338.1	4481.9	27	16	11	0.23801	0.1239	-4145.749229	0.2945	-4137.37203	16.754398	0.000230053	0.0177001383939394	2910	2125.7	784.3	10	TRUE	D
GI12720	FBgn0135477	GI12720	0.00298122	0.0109431	0.27243	0.00124308	1288.7	4369.3	27	14	13	0.35823	0.3	-4020.721016	0.3811	-4017.78415	5.873732	0.05303167	0.65553753714703	2829	2034.7	794.3	10	TRUE	D
GI12721	FBgn0135478	GI12721	0.00065686	0.0272459	0.0241086	1.13E-20	1382.82	4569.18	40	37	3	0.03069	0.0313	-4311.930391	0.0509	-4308.190685	7.479412	0.023761088	0.418954183555556	2976	2101.1	874.9	12	TRUE	D	prominin-like	FBgn0026189	CG7740
GI12722	FBgn0135479	GI12722	0.000430844	0.0337874	0.0127516	9.84E-28	1422.62	4643.38	49	47	2	0.01385	0.0139	-4348.434568	0.0139	-4348.434684	-0.000232	1	1	3033	2295.8	737.2	8	TRUE	D	Cht7	FBgn0035398	CG1869
GI12723	FBgn0135480	GI12723	0.00266043	0.0281966	0.0943526	1.98E-08	722.721	2259.28	26	20	6	0.08828	0.0884	-2128.210317	0.0883	-2128.208676	0.003282	0.998360346	1	1491	1150.2	340.8	3	TRUE	D	slow	FBgn0035539	CG7447
GI12726	FBgn0135483	GI12726	0.00317437	0.0203108	0.15629	0.000144482	598.856	1894.14	18	12	6	0.20357	0.2036	-1767.867077	0.2036	-1767.86708	-0.000006	1	1	1248	885.1	359.9	3	TRUE	D	DOR	FBgn0035542	CG11347
GI12727	FBgn0135484	GI12727	0.00256867	0.0449921	0.0570915	1.47E-17	870.18	2729.82	45	38	7	0.07931	0.0811	-2677.286542	0.0817	-2677.029399	0.514286	0.77325763	1	1800	1333.6	466.4	7	TRUE	D	CG15020	FBgn0035543	CG15020
GI12728	FBgn0135485	GI12728	0.0019589	0.0197064	0.0994043	1.26E-06	771.217	2555.78	20	15	5	0.11462	0.1	-2334.979827	0.1481	-2330.431449	9.096756	0.010584358	0.255588459134981	1665	1234.2	427.8	4	TRUE	D	nAChRbeta1	FBgn0000038	CG11348
GI12731	FBgn0135488	GI12731	0.0284189	0.0218486	1.30072	0.585594	417.955	1004.04	37	9	28	2.30113	1	-1062.762913	2.3011	-1060.625039	4.275748	0.117905243	0.99521746002992	711	438.5	272.5	1	TRUE	D
GI12732	FBgn0135489	GI12732	0.00895013	0.0534754	0.167369	1.91E-18	1336.86	3709.14	102	69	33	0.21723	0.2015	-4051.244385	0.226	-4050.961241	0.566288	0.753411289	1	2526	1733.5	786.5	1	TRUE	D	CG11349	FBgn0035550	CG11349
GI12733	FBgn0135490	GI12733	0.00376715	0.0167295	0.22518	0.00145758	654.808	1907.19	18	10.8333	7.16667	0.26838	0.1	-1779.667334	0.3944	-1775.740259	7.85415	0.019701214	0.368585844742268	1281	912.9	368.1	2	TRUE	D	CG7465	FBgn0035551	CG7465
GI12734	FBgn0135491	GI12734	0.000845405	0.0272467	0.0310278	1.60E-06	448.469	1183.53	13	12	1	0.04568	0.0457	-1105.741089	0.0457	-1105.7411	-0.000022	1	1	816	569.5	246.5	1	TRUE	D	CG11350	FBgn0035552	CG11350
GI12735	FBgn0135492	GI12735	0.00295696	0.0256808	0.115143	3.77E-10	1069.47	3388.53	37	27	10	0.09455	0.0988	-3224.947418	0.1029	-3223.421191	3.052454	0.2173542	1	2229	1715.4	513.6	4	TRUE	D	CG11353	FBgn0035557	CG11353
GI12736	FBgn0135493	GI12736	0.00196431	0.0247576	0.0793417	1.93E-10	985.488	3058.51	30	24	6	0.09661	0.0967	-2897.947663	0.0967	-2897.947677	-0.000028	1	1	2022	1464.4	557.6	1	TRUE	B	hll	FBgn0028519	CG4500
GI12737	FBgn0135494	GI12737	0.00232376	0.0240376	0.0966721	6.54E-05	464.989	1293.01	14	11	3	0.10996	0.11	-1260.863406	0.11	-1260.863415	-0.000018	1	1	879	618.8	260.2	0	FALSE	D
GI12738	FBgn0135495	GI12738	0.00317645	0.0179217	0.17724	0.000245588	677.611	2208.39	19	12	7	0.29149	0.2027	-2077.833534	0.3197	-2076.704969	2.25713	0.323497142	1	1443	1011.3	431.7	1	TRUE	D	CG11357	FBgn0035558	CG11357
GI12741	FBgn0135498	GI12741	0.000447636	0.0193259	0.0231624	6.16E-08	681.375	2234.63	14	13	1	0.0393	0.0392	-1986.175737	0.0393	-1986.175738	-0.000002	1	1	1464	1033.1	424.9	9	TRUE	D	CG42540	FBgn0260657	CG42540
GI12746	FBgn0135503	GI12746	0.00258033	0.0484875	0.0532165	0.00114196	127.786	388.214	7	6	1	0.03643	0.0391	-382.768898	0.0441	-382.764999	0.007798	0.996108591	1	258	205.4	52.6	0	FALSE	D	CG13713	FBgn0042199	CG13713
GI12747	FBgn0135504	GI12747	0.00110848	0.018529	0.0598237	1.78E-05	546.387	1805.61	12	10	2	0.12188	0.1	-1680.602854	0.1215	-1679.604368	1.996972	0.368436832	1	1176	891.4	284.6	0	FALSE	B	NimC4	FBgn0260011	CG16876
GI12748	FBgn0135505	GI12748	0.00185237	0.0464287	0.0398971	0.000158604	155.484	540.516	8	7	1	0.04831	0.0484	-483.594793	0.0484	-483.594795	-0.000004	1	1	348	271.2	76.8	0	FALSE	D	CG13711	FBgn0035572	CG13711
GI12749	FBgn0135506	GI12749	0.00389557	0.018775	0.207487	0.000306633	755.046	2058.95	22	14	8	0.23433	0.2344	-2020.75078	0.2344	-2020.750786	-0.000012	1	1	1407	960.5	446.5	2	TRUE	D
GI12750	FBgn0135507	GI12750	0.00136908	0.0270176	0.0506735	2.54E-20	1620.39	5117.61	50	43	7	0.04278	0.0441	-4742.153836	0.0523	-4740.581437	3.144798	0.20754668	1	3369	2639.3	729.7	3	TRUE	D	RhoGEF64C	FBgn0035574	CG32239
GI12751	FBgn0135508	GI12751	0.00286293	0.0406152	0.0704892	2.02E-21	1201.47	4024.53	59	47.5	11.5	0.07074	0.0773	-3917.969624	0.0794	-3916.102779	3.73369	0.15461069	1	2613	1986	627	3	TRUE	D	LeuRS-m	FBgn0027085	CG7479
GI12752	FBgn0135509	GI12752	0.000294819	0.0329977	0.00893453	8.38E-116	5978.51	20355.5	199	193	6	0.01027	0.0103	-18962.06993	0.0103	-18962.07017	-0.000486	1	1	13170	9727.9	3436.1	52	TRUE	D	Dnah3	FBgn0035581	CG17150
GI12753	FBgn0135510	GI12753	0.001429	0.0172889	0.0826539	7.42E-06	760.626	2101.37	16	13	3	0.0439	0.0439	-1920.730384	0.044	-1920.733012	-0.005256	1	1	1434	1093.8	334.2	1	TRUE	D	CG7465	FBgn0035551	CG7465
GI12754	FBgn0135511	GI12754	0.00705452	0.0148287	0.475734	0.315114	204.317	569.683	7	3	4	0.51744	0.5266	-561.380601	0.5087	-561.38059	0.000022	0.999989	1	387	254	133	2	TRUE	D	CG13704	FBgn0035583	CG13704
GI12755	FBgn0135512	GI12755	0.000985405	0.0106324	0.0926796	0.0011882	663.044	2030.96	9	7	2	0.06984	0.0699	-1884.268902	0.0699	-1884.268912	-0.00002	1	1	1347	1013.7	333.3	7	TRUE	D	Rh50	FBgn0028699	CG7499
GI12758	FBgn0135515	GI12758	0.000774384	0.0224104	0.0345547	1.26E-09	769.968	2584.03	19	17	2	0.04099	0.041	-2403.645028	0.041	-2403.645038	-0.00002	1	1	1677	1212.8	464.2	11	TRUE	B	nAChRalpha5	FBgn0028875	CG32975
GI12759	FBgn0135516	GI12759	0.00451902	0.0071724	0.630057	0.401875	420.273	1331.73	9	3	6	0.42731	0.3	-1264.387896	0.4429	-1263.23442	2.306952	0.315538051	1	876	643.8	232.2	1	TRUE	D	CG12078	FBgn0035426	CG12078
GI12760	FBgn0135517	GI12760	0.00330202	0.0111832	0.295265	0.082555	450.44	1517.56	10	5	5	0.30924	0.1	-1398.882469	0.7255	-1392.987758	11.789422	0.002753972	0.098111720625	984	685.3	298.7	2	TRUE	D	CG17746	FBgn0035425	CG17746
GI12763	FBgn0135520	GI12763	0.00295766	0.021367	0.138422	1.27E-05	664.594	2371.41	21	14	7	0.13769	0.1378	-2162.63038	0.1378	-2162.630393	-0.000026	1	1	1524	1180.5	337.5	1	TRUE	D	CG12605	FBgn0035481	CG12605
GI12766	FBgn0135523	GI12766	0.000982777	0.0220044	0.0446628	0.000275988	322.808	1018.19	8	7	1	0.04448	0.0445	-956.957012	0.0445	-956.957021	-0.000018	1	1	672	510.2	158.8	1	TRUE	D	CG10866	FBgn0035475	CG10866
GI12769	FBgn0135526	GI12769	0.0040342	0.0212184	0.190128	6.40E-06	955.975	2734.02	31	20	11	0.24209	0.2017	-2666.178287	0.3611	-2664.546045	3.264484	0.195490792	1	1845	1322.3	522.7	4	TRUE	B	CG46301	FBgn0283651	CG46301
GI12770	FBgn0135527	GI12770	0.00123926	0.0754912	0.016416	9.78E-55	1361.11	4239.89	103	97.75	5.25	0.01279	0.0134	-3983.204122	0.1278	-3975.855784	14.696676	0.000643661	0.0366424950448431	2973	2034.4	656.6	0	FALSE	D	Ubi-p63E	FBgn0003943	CG11624
GI12771	FBgn0135528	GI12771	0.00137141	0.0208079	0.0659082	9.35E-07	633.47	2189.53	16	13	3	0.12922	0.1293	-1990.314034	0.1293	-1990.314036	-0.000004	1	1	1413	938.4	471.6	3	TRUE	D	Ccz1	FBgn0035470	CG14980
GI12772	FBgn0135529	GI12772	0.0046555	0.0244342	0.190532	4.58E-11	1663.86	5602.14	66	40	26	0.23922	0.2018	-5373.441318	0.2452	-5372.685314	1.512008	0.469538961	1	3633	2571.1	1061.9	0	FALSE	D	dlt	FBgn0024510	CG32315
GI12773	FBgn0135530	GI12773	0.000174227	0.0355537	0.00490041	1.39E-71	3225.42	11480.6	114	112	2	0.00513	0.0051	-10367.01698	0.0051	-10367.01715	-0.000338	1	1	7353	5622	1731	6	TRUE	D	alpha-Spec	FBgn0250789	CG1977
GI12775	FBgn0135532	GI12775	0.000611113	0.0162561	0.0375927	6.48E-09	994.949	3274.05	18	16	2	0.04596	0.046	-3017.719862	0.046	-3017.719867	-0.00001	1	1	2136	1578.7	554.3	4	TRUE	D	CG13933	FBgn0035270	CG13933
GI12776	FBgn0135533	GI12776	0.000136048	0.039563	0.00343876	9.23E-132	5358.4	18377.6	209	206.5	2.5	0.00576	0.0059	-17201.9344	0.0157	-17194.63849	14.59182	0.000678307	0.03844244359375	11871	8894	2971	8	TRUE	D	Dhc62B	FBgn0013811	CG15804
GI12777	FBgn0135534	GI12777	0.00183656	0.0402561	0.045622	2.56E-13	663.353	2180.65	30	26	4	0.05355	0.0536	-2117.857358	0.0536	-2117.857394	-0.000072	1	1	1422	1040.5	381.5	3	TRUE	D	Cht2	FBgn0022702	CG2054
GI12778	FBgn0135535	GI12778	0.00624735	0.0256543	0.24352	0.000138534	713.704	2250.3	32	18	14	0.34741	0.3187	-2211.15872	0.3551	-2210.982205	0.35303	0.838186206	1	1482	1037	445	1	TRUE	D	CG18173	FBgn0035265	CG18173
GI12779	FBgn0135536	GI12779	0.00144439	0.0468907	0.0308033	1.60E-39	1649.98	5544.02	83	75	8	0.03404	0.0341	-5391.351183	0.0341	-5391.351322	-0.000278	1	1	3600	2626.4	967.6	10	TRUE	D	Oseg4	FBgn0035264	CG2069
GI12780	FBgn0135537	GI12780	0.000721019	0.0171286	0.0420944	2.43E-08	944.816	2775.18	18	16	2	0.04576	0.0458	-2528.589173	0.0458	-2528.589192	-0.000038	1	1	1860	1410.8	449.2	5	TRUE	B	CG46301	FBgn0283651	CG46301
GI12786	FBgn0135543	GI12786	0.00332137	0.0262458	0.126549	4.93E-05	465.263	1508.74	17	12	5	0.0809	0.0811	-1373.512011	0.081	-1373.510569	0.002884	0.998559039	1	993	781.1	205.9	0	FALSE	D	CG1146	FBgn0035346	CG1146
GI12788	FBgn0135545	GI12788	0.00659972	0.0151406	0.435895	0.107803	400.298	1369.7	15	6	9	0.66392	0.6	-1320.221983	0.6786	-1319.680019	1.083928	0.581604858	1	885	650.2	234.8	2	TRUE	D	CG14969	FBgn0035440	CG14969
GI12790	FBgn0135547	GI12790	0.000396414	0.0217391	0.0182351	6.40E-10	746.72	2523.28	17	16	1	0.02543	0.0254	-2331.067548	0.0254	-2331.067691	-0.000286	1	1	1635	1147.2	487.8	5	TRUE	D	mthl14	FBgn0052476	CG32476
GI12792	FBgn0135549	GI12792	0.00298403	0.0225033	0.132604	0.0203932	180.432	671.568	6	4	2	0.10946	0.1095	-572.792863	0.1095	-572.792866	-0.000006	1	1	426	300.2	125.8	4	TRUE	D	wac	FBgn0035120	CG13879
GI12793	FBgn0135550	GI12793	0.00216142	0.0609439	0.0354657	1.14E-10	273.348	926.652	18	16	2	0.04699	0.047	-906.369413	0.047	-906.369442	-0.000058	1	1	600	428.4	171.6	0	FALSE	D	Psf1	FBgn0035194	CG9187
GI12794	FBgn0135551	GI12794	0.00619202	0.0289419	0.213946	0.00350538	317.006	972.994	15	9	6	0.2718	0.2	-955.794419	0.3126	-952.876871	5.835096	0.054066095	0.663158527560387	645	459.5	185.5	1	TRUE	D	mRpL17	FBgn0035122	CG13880
GI12795	FBgn0135552	GI12795	0.00353158	0.0195947	0.180231	0.0197865	258.519	851.481	8	5	3	0.28276	0.2828	-796.522976	0.2828	-796.522976	0	1	1	555	383.1	171.9	3	TRUE	D	miple1	FBgn0027111	CG1221
GI12796	FBgn0135553	GI12796	0.00826542	0.0171097	0.483083	0.153954	413.808	1338.19	18	7	11	0.53564	0.2	-1294.673111	0.9578	-1284.597769	20.150684	0.0000421051	0.00485931131363636	882	628	248	3	TRUE	D	miple2	FBgn0029002	CG18321
GI12797	FBgn0135554	GI12797	0.00156899	0.0314504	0.0498878	4.17E-09	551.945	1914.05	20	17	3	0.04744	0.0475	-1797.622951	0.0475	-1797.622983	-0.000064	1	1	1233	953	280	0	FALSE	D	ttm2	FBgn0035124	CG12313
GI12798	FBgn0135555	GI12798	0.00492733	0.0304511	0.161811	2.98E-43	5261.18	17103.8	241	157	84	0.17845	0.1791	-16774.68782	0.1842	-16773.40496	2.565718	0.277243527	1	11190	8146	3035	15	TRUE	D	RhoGEF3	FBgn0264707	CG43976
GI12801	FBgn0135558	GI12801	0.000444816	0.028744	0.0154751	5.18E-12	709.215	2248.78	21	20	1	0.01846	0.0185	-2138.545621	0.0185	-2138.545653	-0.000064	1	1	1479	1060.2	418.8	2	TRUE	D	Gr63a	FBgn0035468	CG14979
GI12806	FBgn0135563	GI12806	0.000777182	0.0180437	0.0430723	0.000228065	392.633	1287.37	8	7	1	0.05555	0.0556	-1197.10925	0.0556	-1197.109253	-0.000006	1	1	840	598.7	241.3	0	FALSE	D	CG32262	FBgn0052262	CG32262
GI12812	FBgn0135569	GI12812	0.00234049	0.0194573	0.120288	2.44E-10	1457.79	4707.21	39	28	11	0.14135	0.1414	-4321.211707	0.1414	-4321.211723	-0.000032	1	1	3096	2190.8	884.2	11	TRUE	D	CG32264	FBgn0052264	CG32264
GI12813	FBgn0135570	GI12813	0.00212762	0.0288902	0.0736452	3.00E-55	4798.73	15532.3	169	136	33	0.07101	0.0722	-14624.64634	0.0774	-14624.20968	0.873316	0.646192391	1	10167	7899	2265	17	TRUE	B	wb	FBgn0261563	CG42677
GI12815	FBgn0135572	GI12815	0.00101236	0.0287588	0.0352017	4.02E-05	283.543	988.457	9	8	1	0.04508	0.0451	-884.459195	0.0451	-884.459199	-0.000008	1	1	636	490.3	145.7	0	FALSE	D	CG10862	FBgn0035455	CG10862
GI12817	FBgn0135574	GI12817	0.00794123	0.036738	0.216159	2.82E-06	641.514	2025.49	39	23	16	0.20375	0.113	-1896.447059	1.1528	-1878.547795	35.798528	1.68441e-8	0.0000101826595	1335	968.9	363.1	0	FALSE	D	ImpE2	FBgn0001254	CG1934
GI12821	FBgn0135578	GI12821	0.00152126	0.0464103	0.0327785	3.60E-10	399.969	1316.03	20	18	2	0.03486	0.0349	-1282.245033	0.0349	-1282.245044	-0.000022	1	1	858	655.2	202.8	3	TRUE	D	Pex2	FBgn0035876	CG7081
GI12823	FBgn0135580	GI12823	0.00148626	0.056949	0.0260981	2.71E-18	583.51	2020.49	35	32	3	0.02963	0.0297	-1931.133644	0.0297	-1931.133697	-0.000106	1	1	1302	966.7	335.3	1	TRUE	D	DNApol-alpha50	FBgn0011762	CG7108
GI12825	FBgn0135582	GI12825	0.00467371	0.0311837	0.149877	1.43E-20	2062.58	7297.42	97	63	34	0.12129	0.1177	-6791.411896	0.1331	-6791.104346	0.6151	0.735246104	1	4680	3437.3	1242.7	8	TRUE	B	ms(2)34Fe	FBgn0261529	CG15287
GI12826	FBgn0135583	GI12826	0.000535219	0.0300976	0.0177828	1.21E-28	1694.82	5607.18	53	50	3	0.02074	0.0208	-5227.103927	0.0209	-5227.105524	-0.003194	1	1	3654	2702	949	8	TRUE	D	GAPcenA	FBgn0035879	CG7112
GI12827	FBgn0135584	GI12827	0.00702809	0.0325533	0.215895	2.93E-14	1852.03	6289.97	103	59	44	0.30905	0.3009	-5912.799978	0.3176	-5912.71694	0.166076	0.920316175	1	4089	2801	1261	7	TRUE	D	ImpE1	FBgn0001253	CG32356
GI12828	FBgn0135585	GI12828	0.00533074	0.0242595	0.219738	3.77E-06	921.605	3200.39	39	22	17	0.26458	0.2585	-3067.954866	0.271	-3067.803741	0.30225	0.859740224	1	2061	1517	544	2	TRUE	D	CG7120	FBgn0035888	CG7120
GI12829	FBgn0135586	GI12829	0.00477192	0.0331646	0.143886	7.66E-11	986.373	3363.63	48	32	16	0.14097	0.1396	-3208.714986	0.1451	-3208.661057	0.107858	0.947499377	1	2175	1648.8	526.2	2	TRUE	D	CG7120	FBgn0035888	CG7120
GI12830	FBgn0135587	GI12830	0.00653504	0.0187901	0.347792	0.00341732	862.224	3073.78	36	16	20	0.27911	0.2	-2886.937683	0.3014	-2885.09783	3.679706	0.158840774	1	1968	1561.4	406.6	2	TRUE	D	CG7120	FBgn0035888	CG7120
GI12831	FBgn0135588	GI12831	0.0067751	0.0385098	0.175932	4.46E-09	799.193	2668.81	48	30	18	0.18658	0.2	-2695.635343	0.189	-2695.084352	1.101982	0.576378336	1	1734	1259.2	474.8	0	FALSE	D	CG13667	FBgn0035890	CG13667
GI12832	FBgn0135589	GI12832	0.000619862	0.0658312	0.00941592	1.53E-36	936.14	3227.86	61	59	2	0.01197	0.012	-3082.411889	0.012	-3082.412062	-0.000346	1	1	2082	1574	508	6	TRUE	D	Exo70	FBgn0266667	CG7127
GI12833	FBgn0135590	GI12833	0.00238792	0.0158956	0.150225	4.91E-07	1271.59	4194.41	30	20	10	0.15342	0.134	-3909.431414	0.1648	-3908.532263	1.798302	0.406914984	1	2736	2034	699	5	TRUE	D	Cbl	FBgn0020224	CG7037
GI12834	FBgn0135591	GI12834	0.000538038	0.0251733	0.0213733	2.14E-16	1171.45	3718.55	31	29	2	0.01886	0.0189	-3476.951905	0.0189	-3476.951943	-0.000076	1	1	2445	1860.4	584.6	3	TRUE	D	CG6512	FBgn0036702	CG6512
GI12837	FBgn0135594	GI12837	0.00384047	0.0288387	0.133171	6.29E-08	671.584	2088.42	27	19	8	0.14731	0.1474	-2052.264912	0.1474	-2052.264955	-0.000086	1	1	1380	995.5	384.5	3	TRUE	D	ProRS-m	FBgn0027082	CG12186
GI12838	FBgn0135595	GI12838	0.00105636	0.0198238	0.0532875	1.83E-05	306.685	947.315	7	6	1	0.05557	0.0556	-863.471232	0.0556	-863.471241	-0.000018	1	1	627	470.3	156.7	1	TRUE	D	CG14949	FBgn0035358	CG14949
GI12839	FBgn0135596	GI12839	0.00186923	0.0283509	0.0659319	4.25E-26	2156.59	6963.41	73	60	13	0.067	0.0671	-6555.647253	0.0671	-6555.64733	-0.000154	1	1	4560	3414.7	1145.3	8	TRUE	D	Pxn	FBgn0011828	CG12002
GI12840	FBgn0135597	GI12840	0.00699936	0.0511836	0.13675	9.08E-16	970.165	3157.84	70	48	22	0.15475	0.1	-3226.343795	0.2054	-3218.083551	16.520488	0.000258596	0.0194253030769231	2064	1533.3	530.7	3	TRUE	D	CG12182	FBgn0028504	CG12182
GI12841	FBgn0135598	GI12841	0.000399316	0.0354357	0.0112688	6.78E-119	5778.42	20039.6	208	200	8	0.0142	0.0143	-18415.09074	0.0153	-18413.30796	3.565576	0.168168639	1	12915	9812.9	3096.1	14	TRUE	D	kst	FBgn0004167	CG12008
GI12843	FBgn0135600	GI12843	0.00252587	0.0456658	0.0553121	1.06E-19	925.438	3172.56	49	41	8	0.06038	0.0636	-3054.613502	0.0791	-3053.193372	2.84026	0.241682596	1	2049	1509.2	539.8	2	TRUE	D	GC	FBgn0035245	CG13927
GI12847	FBgn0135604	GI12847	0.00651285	0.0199046	0.327203	0.00226348	763.638	2467.36	31	15	16	0.16279	0.1629	-2370.466918	0.1629	-2370.46694	-0.000044	1	1	1617	1228.2	385.8	1	TRUE	B	CG15286	FBgn0028531	CG15286
GI12848	FBgn0135605	GI12848	0.000566619	0.0285572	0.0198415	4.27E-17	1034.96	3531.04	31	29	2	0.0182	0.0182	-3263.017676	0.0183	-3263.031199	-0.027046	1	1	2283	1740.9	542.1	3	TRUE	D	Sec63	FBgn0035771	CG8583
GI12850	FBgn0135607	GI12850	0.000741634	0.017315	0.0428319	9.24E-08	817.917	2698.08	16	14	2	0.05802	0.058	-2480.250342	0.058	-2480.250346	-0.000008	1	1	1758	1248	510	3	TRUE	D	SMSr	FBgn0052380	CG32380
GI12851	FBgn0135608	GI12851	0.00277651	0.0229898	0.120772	5.19E-11	1325.03	4329.97	42	30	12	0.12405	0.1241	-4065.49077	0.1241	-4065.490796	-0.000052	1	1	2835	2055	765	8	TRUE	D	smid	FBgn0016983	CG8571
GI12853	FBgn0135610	GI12853	0.00197528	0.0484586	0.0407622	2.44E-15	639.301	2027.7	34	30	4	0.04663	0.0484	-1982.102982	0.0527	-1980.683494	2.838976	0.241837806	1	1335	985.2	346.8	4	TRUE	D	CG8563	FBgn0035777	CG8563
GI12854	FBgn0135611	GI12854	0.00398461	0.0304643	0.130796	6.36E-07	602.937	2013.06	26	18	8	0.12827	0.1043	-1924.052492	0.1392	-1923.686194	0.732596	0.693296168	1	1308	1021.1	286.9	1	TRUE	D	CG32379	FBgn0052379	CG32379
GI12856	FBgn0135613	GI12856	0.00414862	0.0390596	0.106213	3.57E-09	604.31	1933.69	31	23	8	0.11118	0.1	-1922.134421	0.1158	-1921.973466	0.32191	0.85133038	1	1269	936.1	332.9	2	TRUE	D	CG8562	FBgn0035779	CG8562
GI12857	FBgn0135614	GI12857	0.00504957	0.0433929	0.116369	1.21E-09	592.959	1987.04	35	25	10	0.0829	0.083	-1961.752665	0.083	-1961.752715	-0.0001	1	1	1290	997.3	292.7	2	TRUE	D	CG18417	FBgn0035780	CG18417
GI12858	FBgn0135615	GI12858	0.000449699	0.0160789	0.0279683	9.38E-12	1257.25	4448.75	22	20	2	0.02755	0.0276	-3937.152851	0.0276	-3937.152867	-0.000032	1	1	2853	2218.3	634.7	6	TRUE	B	CG33090	FBgn0028916	CG33090
GI12859	FBgn0135616	GI12859	0.00154541	0.0291413	0.0530317	8.91E-09	594.771	1943.23	20	17	3	0.08985	0.0929	-1843.636955	0.0972	-1842.337428	2.599054	0.272660731	1	1269	943.5	325.5	2	TRUE	D	CG18417	FBgn0035780	CG18417
GI12860	FBgn0135617	GI12860	0.00349098	0.0347955	0.100329	2.21E-13	970.568	3445.43	45	33	12	0.17306	0.1669	-3223.68906	0.1807	-3222.937629	1.502862	0.47169108	1	2220	1593.3	614.7	9	TRUE	D	CG42458	FBgn0259935	CG42458
GI12861	FBgn0135618	GI12861	0.00722569	0.0349787	0.206574	1.48E-06	672.995	2225	39	23	16	0.31337	0.3	-2126.460011	0.3266	-2126.356306	0.20741	0.901491198	1	1455	1056.5	389.5	0	FALSE	D	CG33278	FBgn0053278	CG33278
GI12863	FBgn0135620	GI12863	0.00180205	0.0346002	0.0520821	6.33E-14	828.053	2777.95	33	28	5	0.03269	0.0327	-2610.961476	0.0327	-2610.961558	-0.000164	1	1	1803	1438.1	364.9	5	TRUE	D	ppk26	FBgn0035785	CG8546
GI12864	FBgn0135621	GI12864	0.00459804	0.0175321	0.262264	0.0458594	346.244	1090.76	11	6	5	0.4545	0.4544	-1028.804959	0.4478	-1028.805173	-0.000428	1	1	720	501.2	215.8	5	TRUE	D	Tsp66A	FBgn0035786	CG16991
GI12865	FBgn0135622	GI12865	0.00455087	0.0364173	0.124964	1.30E-05	421.973	1102.03	20	15	5	0.11114	0.1112	-1107.902779	0.1112	-1107.902789	-0.00002	1	1	762	560	202	0	FALSE	D	CG8541	FBgn0035788	CG8541
GI12867	FBgn0135624	GI12867	0.00500751	0.0281476	0.177901	2.85E-06	723.956	2204.04	31	20	11	0.26295	0.2513	-2146.23085	0.2681	-2146.058072	0.345556	0.841324368	1	1464	1059.6	404.4	3	TRUE	D	Cyp316a1	FBgn0035790	CG8540
GI12868	FBgn0135625	GI12868	0.00286241	0.0222386	0.128713	7.55E-16	2190.56	6650.44	67	48	19	0.11888	0.1189	-6444.646274	0.1189	-6444.646308	-0.000068	1	1	4422	3187.5	1231.5	11	TRUE	D	CG7546	FBgn0035793	CG7546
GI12869	FBgn0135626	GI12869	0.0094747	0.0185508	0.510742	0.239577	218.301	849.699	12	4	8	0.46775	0.4681	-779.710551	0.4679	-779.710553	-0.000004	1	1	537	409.5	121.5	1	TRUE	B
GI12870	FBgn0135627	GI12870	0.00110109	0.0312394	0.0352468	6.74E-20	1176.56	3635.44	40	36	4	0.03807	0.0381	-3429.010055	0.0381	-3429.010124	-0.000138	1	1	2412	1773.9	629.1	3	TRUE	D	ltl	FBgn0268063	CG32372
GI12871	FBgn0135628	GI12871	0.00187581	0.0356911	0.0525567	4.39E-19	1147.6	3736.4	47	40	7	0.06549	0.0655	-3594.818927	0.0655	-3594.818965	-0.000076	1	1	2442	1732.3	709.7	8	TRUE	D	lqf	FBgn0028582	CG8532
GI12872	FBgn0135629	GI12872	0.00148839	0.0466687	0.0318928	5.21E-33	1370.28	4707.72	69	62	7	0.02361	0.0242	-4370.120754	0.0272	-4368.590663	3.060182	0.216515963	1	3039	2410.7	628.3	6	TRUE	D	CG14838	FBgn0035799	CG14838
GI12876	FBgn0135633	GI12876	0.000553133	0.0200222	0.027626	4.06E-12	1062.9	3617.1	23	21	2	0.02667	0.0267	-3327.811054	0.0267	-3327.811066	-0.000024	1	1	2340	1781.6	558.4	0	FALSE	D	CG40178	FBgn0058178	CG40178
GI12877	FBgn0135634	GI12877	0.0028379	0.0448058	0.0633378	7.31E-05	114.959	353.041	6	5	1	0.07664	0.0767	-352.374319	0.0767	-352.37432	-0.000002	1	1	234	157.7	76.3	0	FALSE	D	CG9669	FBgn0036667	CG9669
GI12878	FBgn0135635	GI12878	0.00275316	0.0265801	0.10358	0.000433167	306.342	1091.66	11	8	3	0.13124	0.1313	-1001.230612	0.1313	-1001.230617	-0.00001	1	1	699	522.1	176.9	2	TRUE	D	312
GI12880	FBgn0135637	GI12880	0.000883909	0.0186348	0.0474333	0.00066755	325.995	1132	7	6	1	0.04835	0.0484	-1034.900068	0.0484	-1034.900071	-0.000006	1	1	729	539	190	4	TRUE	B	Rab14	FBgn0015791	CG4212
GI12882	FBgn0135639	GI12882	0.00113885	0.00900634	0.126449	0.0108125	558.504	1757.5	7	5	2	0.22288	0.223	-1597.091263	0.2254	-1597.091348	-0.00017	1	1	1158	808.5	349.5	0	FALSE	D	frc	FBgn0042641	CG3874
GI12886	FBgn0135643	GI12886	0.000237169	0.0392156	0.00604783	1.63E-29	1203.94	4217.06	47	46	1	0.0001	0	-3851.888779	0	-3851.889933	-0.002308	1	1	2712	1954.4	754.6	5	TRUE	D	Sec3	FBgn0266669	CG3885
GI12888	FBgn0135645	GI12888	0.000924797	0.0299173	0.0309118	1.43E-21	1432.06	4327.94	46	42	4	0.02163	0.0216	-4138.016414	0.0216	-4138.016501	-0.000174	1	1	2880	2250.4	629.6	4	TRUE	D	blot	FBgn0027660	CG3897
GI12890	FBgn0135647	GI12890	0.00412152	0.0370602	0.111211	1.22E-14	1078.56	3649.44	54	39	15	0.13524	0.1	-3411.266104	0.1626	-3407.774098	6.984012	0.030439749	0.486078759188679	2364	1756.5	607.5	3	TRUE	D	CG13728	FBgn0036716	CG13728
GI12891	FBgn0135648	GI12891	0.00211033	0.0159913	0.131967	1.45E-05	884.842	2847.16	20	14	6	0.15428	0.1543	-2605.099767	0.1542	-2605.099944	-0.000354	1	1	1866	1403.8	462.2	0	FALSE	B	Pgant35A	FBgn0001970	CG7480
GI12892	FBgn0135649	GI12892	0.00229266	0.0306021	0.0749184	4.71E-31	2567.85	7863.15	95	77	18	0.06573	0.0673	-7472.102196	0.0679	-7472.083421	0.03755	0.981400152	1	5220	4018.8	1192.2	8	TRUE	D	Cad74A	FBgn0036715	CG6445
GI12893	FBgn0135650	GI12893	0.00498556	0.0331221	0.150521	0.000657351	277.766	1006.23	14	9	5	0.10618	0.1063	-919.923503	0.1063	-919.923514	-0.000022	1	1	642	527.7	114.3	0	FALSE	D	Mip	FBgn0036713	CG6456
GI12894	FBgn0135651	GI12894	0.00436303	0.0647664	0.0673657	8.33E-16	564.073	1838.93	43	35	8	0.07124	0.0793	-1848.920205	0.0959	-1848.117725	1.60496	0.448216009	1	1203	890.3	309.7	3	TRUE	D	Or74a	FBgn0036709	CG13726
GI12895	FBgn0135652	GI12895	0.0007212	0.0456955	0.0157827	2.83E-21	789.51	2774.49	37	35	2	0.02072	0.0207	-2615.382035	0.0207	-2615.382069	-0.000068	1	1	1782	1347.3	434.7	4	TRUE	D	CG6479	FBgn0036710	CG6479
GI12897	FBgn0135654	GI12897	0.00447959	0.0285894	0.156687	0.000551993	356.489	1119.51	15	10	5	0.14994	0.1501	-1076.220994	0.1501	-1076.221008	-0.000028	1	1	738	566.5	171.5	0	FALSE	D	ND-24L	FBgn0036706	CG6485
GI12899	FBgn0135656	GI12899	0.000628518	0.0229446	0.0273929	4.05E-36	3097.74	9550.26	76	70	6	0.02812	0.0281	-8833.399653	0.0281	-8833.399691	-0.000076	1	1	6324	4472.3	1851.7	13	TRUE	D	Gug	FBgn0010825	CG6964
GI12900	FBgn0135657	GI12900	0.000935064	0.0147256	0.063499	2.72E-05	685.776	2140.22	12	10	2	0.06581	0.0658	-1940.809973	0.0658	-1940.809979	-0.000012	1	1	1413	1060.6	352.4	3	TRUE	D	Rh7	FBgn0036260	CG5638
GI12901	FBgn0135658	GI12901	0.00261084	0.0315805	0.0826725	1.20E-16	1293.46	4220.54	51	40	11	0.08496	0.085	-4010.335072	0.085	-4010.335137	-0.00013	1	1	2757	2078.3	678.7	5	TRUE	B	spel1	FBgn0015546	CG4215
GI12905	FBgn0135662	GI12905	0.00384497	0.0212837	0.180653	2.00E-07	1096.04	4171.96	39	23	16	0.18156	0.1844	-3721.104654	0.1925	-3720.847158	0.514992	0.772984718	1	2634	1978.4	655.6	3	TRUE	D	CG5645	FBgn0036254	CG5645
GI12906	FBgn0135663	GI12906	0.00200144	0.0184542	0.108454	7.81E-08	960.006	3251.99	24	17.5	6.5	0.20911	0.2	-3014.920235	0.3301	-3011.500726	6.839018	0.032728501	0.513582596038319	2106	1480.7	625.3	4	TRUE	D	foi	FBgn0024236	CG6817
GI12907	FBgn0135664	GI12907	0.000825382	0.00817952	0.100908	0.00284872	737.547	2424.45	8	6	2	0.09628	0.0993	-2189.226464	0.2304	-2184.884038	8.684852	0.01300494	0.286131218890815	1581	1175.6	405.4	4	TRUE	D	ergic53	FBgn0035909	CG6822
GI12908	FBgn0135665	GI12908	0.000310092	0.0298312	0.0103949	5.41E-72	4239.94	12902.1	128	124	4	0.01421	0.0143	-12117.86268	0.0152	-12115.2914	5.142552	0.076437948	0.791500611631321	8571	6390.8	2180.2	14	TRUE	D	rhea	FBgn0260442	CG6831
GI12909	FBgn0135666	GI12909	0.00361375	0.0252739	0.142984	3.84E-29	3842.63	12066.4	139	95.5	43.5	0.15633	0.1472	-11467.81506	0.1741	-11465.25103	5.128048	0.076994291	0.795962967626222	7968	5856.4	2090.6	8	TRUE	D	CG43078	FBgn0262508	CG43078
GI12912	FBgn0135669	GI12912	0.00812888	0.0167031	0.48667	0.15491	423.768	1484.23	19	7	12	0.66864	0.5	-1404.747907	0.71	-1403.921528	1.652758	0.437631083	1	954	671.6	282.4	1	TRUE	B
GI12917	FBgn0135674	GI12917	0.0010449	0.0115524	0.090449	0.00105589	610.613	1915.39	9	7	2	0.1225	0.1225	-1777.241872	0.1226	-1777.242121	-0.000498	1	1	1263	883.6	379.4	8	TRUE	D	Zasp66	FBgn0035917	CG6416
GI12918	FBgn0135675	GI12918	0.00080831	0.0303196	0.0266597	8.05E-07	370.185	1237.82	12	11	1	0.03426	0.0353	-1083.246297	0.0343	-1083.245915	0.000764	0.999618073	1	807	582.6	218.4	2	TRUE	D	Cpr66D	FBgn0052029	CG32029
GI12919	FBgn0135676	GI12919	0.00064555	0.02879	0.0224227	4.57E-08	460.267	1549.73	14	13	1	0.02712	0.0271	-1446.431384	0.0271	-1446.431401	-0.000034	1	1	1005	741.1	263.9	2	TRUE	D	Pex7	FBgn0035922	CG6486
GI12920	FBgn0135677	GI12920	0.000592241	0.01558	0.038013	7.62E-07	518.832	1689.17	9	8	1	0.05584	0.0569	-1505.05976	0.1453	-1504.869222	0.381076	0.82651435	1	1104	802.4	301.6	2	TRUE	D	h	FBgn0001168	CG6494
GI12921	FBgn0135678	GI12921	0.00140752	0.03576	0.0393601	1.29E-29	1660.9	5689.1	66	58	8	0.04849	0.0492	-5345.08816	0.0499	-5344.632481	0.911358	0.634017324	1	3675	2845.4	829.6	5	TRUE	D	CG6511	FBgn0035923	CG6511
GI12923	FBgn0135680	GI12923	0.00716527	0.0608555	0.117742	0.000785731	85.5402	280.46	7	5	2	0.11683	0.117	-261.624526	0.117	-261.624533	-0.000014	1	1	183	126.4	56.6	0	FALSE	B	CG31820	FBgn0051820	CG31820
GI12927	FBgn0135684	GI12927	0.00676781	0.00803789	0.841988	0.750511	500.314	1632.69	15	4	11	0.42265	0.4229	-1544.39136	0.4229	-1544.391363	-0.000006	1	1	1071	781.8	280.2	0	FALSE	D	CG6576	FBgn0035924	CG6576
GI12929	FBgn0135686	GI12929	0.00436489	0.0275312	0.158543	7.32E-27	3477.36	11258.6	143	94	49	0.14293	0.1	-10673.6257	0.1632	-10666.14862	14.95416	0.000565907	0.032954997087156	7371	5703.2	1661.8	18	TRUE	D	Fhos	FBgn0266084	CG42610
GI12930	FBgn0135687	GI12930	0.00767559	0.0180532	0.425166	0.0943408	448.49	1309.51	18	8	10	0.26985	0.2013	-1310.898623	0.3691	-1309.57049	2.656266	0.264971502	1	879	676.1	202.9	2	TRUE	D	CG34426	FBgn0085455	CG34426
GI12931	FBgn0135688	GI12931	0.00254637	0.0328054	0.0776205	7.18E-06	373.852	1180.15	15	12	3	0.11779	0.1179	-1130.506047	0.1179	-1130.506053	-0.000012	1	1	777	558.4	218.6	3	TRUE	D	CG34427	FBgn0085456	CG34427
GI12932	FBgn0135689	GI12932	0.00480099	0.0273411	0.175596	0.00163715	335.212	1044.79	14	9	5	0.18065	0.1808	-1001.577121	0.1808	-1001.577126	-0.00001	1	1	690	524.3	165.7	1	TRUE	D
GI12934	FBgn0135691	GI12934	0.00131041	0.0193801	0.0676162	7.21E-05	470.421	1527.58	11	9	2	0.05904	0.0591	-1443.226037	0.0591	-1443.226049	-0.000024	1	1	999	752.2	246.8	6	TRUE	B	beat-Ib	FBgn0028645	CG7644
GI12935	FBgn0135692	GI12935	0.0133428	0.0260048	0.513091	0.192706	313	983	21	8	13	0.46434	0.3	-1013.732088	0.5268	-1011.009776	5.444624	0.065722628	0.736547581052864	648	504.3	143.7	1	TRUE	D	CG13308	FBgn0035932	CG13308
GI12936	FBgn0135693	GI12936	0.000329821	0.0150343	0.0219379	3.58E-08	873.385	3032.62	14	13	1	0.01959	0.0196	-2618.672531	0.0196	-2618.670579	0.003904	0.998049904	1	1953	1585.5	367.5	8	TRUE	D	dally	FBgn0263930	CG4974
GI12940	FBgn0135697	GI12940	0.00224224	0.0192865	0.11626	1.50E-05	682.751	2233.25	18	13	5	0.18628	0.1864	-2102.889305	0.1864	-2102.889309	-0.000008	1	1	1464	1039.7	418.3	0	FALSE	D	GNBP3	FBgn0040321	CG5008
GI12941	FBgn0135698	GI12941	0.00244009	0.034354	0.071028	0.000101083	268.024	820.976	11	9	2	0.09683	0.0969	-767.008703	0.0969	-767.008704	-0.000002	1	1	546	380.7	162.3	0	FALSE	D	mRpL12	FBgn0011787	CG5012
GI12942	FBgn0135699	GI12942	0.00160978	0.0415576	0.0387362	8.19E-13	618.395	1865.61	28	25	3	0.03313	0.0332	-1805.691406	0.0332	-1805.691429	-0.000046	1	1	1242	977.2	264.8	2	TRUE	D	CG13313	FBgn0035941	CG13313
GI12943	FBgn0135700	GI12943	0.00263773	0.0155541	0.169584	0.000173379	779.53	2658.47	19	12	7	0.15907	0.1219	-2440.502715	0.1591	-2439.824719	1.355992	0.507633271	1	1719	1308.5	410.5	2	TRUE	D	Adgf-A2	FBgn0043025	CG32178
GI12944	FBgn0135701	GI12944	0.00242578	0.0126485	0.191784	0.0113602	478.375	1651.62	10	6	4	0.21162	0.2117	-1517.067844	0.2117	-1517.067848	-0.000008	1	1	1065	801.5	263.5	4	TRUE	B	CG13544	FBgn0034826	CG13544
GI12945	FBgn0135702	GI12945	0.00522903	0.0428018	0.122168	8.99E-12	793.204	2494.8	46	33	13	0.12006	0.1154	-2431.377231	0.1254	-2431.296611	0.16124	0.922544192	1	1644	1275.4	368.6	2	TRUE	D	Adgf-A	FBgn0036752	CG5992
GI12946	FBgn0135703	GI12946	0.000383026	0.0349558	0.0109575	1.19E-16	790.545	2611.46	28	27	1	0.02514	0.0252	-2434.337352	0.0252	-2434.337358	-0.000012	1	1	1701	1252.9	448.1	1	TRUE	D	Adgf-B	FBgn0036751	CG5998
GI12947	FBgn0135704	GI12947	0.00416567	0.028816	0.144561	5.24E-07	707.478	2166.52	29	20	9	0.11588	0.1	-2051.801139	0.1512	-2048.951918	5.698442	0.057889399	0.688606338459738	1440	1180.5	253.5	0	FALSE	D	CG7460	FBgn0036749	CG7460
GI12948	FBgn0135705	GI12948	0.00309831	0.0321045	0.0965071	3.45E-09	700.034	2263.97	29	22	7	0.09432	0.1	-2139.913146	0.1149	-2134.734711	10.35687	0.005636821	0.158362317013274	1482	1135.8	346.2	0	FALSE	D	CG7460	FBgn0036749	CG7460
GI12950	FBgn0135707	GI12950	0.00205047	0.0126339	0.162299	0.0352261	319.282	976.718	6	4	2	0.12752	0.1276	-894.379407	0.1276	-894.379409	-0.000004	1	1	648	513.8	134.2	0	FALSE	D	Krn	FBgn0052179	CG32179
GI12952	FBgn0135709	GI12952	0.000586269	0.0206652	0.0283698	6.19E-12	1030.26	3412.74	23	21	2	0.02622	0.0262	-3093.903157	0.0262	-3093.903174	-0.000034	1	1	2226	1657.2	562.8	3	TRUE	D	Pep	FBgn0004401	CG6143
GI12954	FBgn0135711	GI12954	0.000864896	0.0204417	0.0423104	3.53E-11	1041.38	3470.62	24	21	3	0.06376	0.0638	-3169.664302	0.0638	-3169.664316	-0.000028	1	1	2259	1539.1	716.9	8	TRUE	D
GI12957	FBgn0135714	GI12957	0.00228752	0.0136356	0.16776	4.00E-07	1628.13	5253.87	34	22	12	0.17478	0.1	-4820.846164	0.3649	-4810.69359	20.305148	0.0000389756	0.00471233563809524	3441	2498.6	942.4	3	TRUE	D	CycT	FBgn0025455	CG6292
GI12958	FBgn0135715	GI12958	0.00160938	0.0141866	0.113444	0.00465148	426.948	1244.05	8	6	2	0.07462	0.0747	-1157.664404	0.0747	-1157.664406	-0.000004	1	1	837	662.3	171.7	1	TRUE	D
GI12959	FBgn0135716	GI12959	0.00201218	0.0212188	0.0948302	3.41E-08	908.16	2985.84	25	19	6	0.1478	0.1479	-2792.8986	0.148	-2792.90094	-0.00468	1	1	1947	1350.2	596.8	4	TRUE	D	Edc3	FBgn0036735	CG6311
GI12960	FBgn0135717	GI12960	0.00128367	0.0184735	0.0694873	2.20E-13	1589.23	5457.77	36	29	7	0.10029	0.1	-4870.307948	0.1125	-4869.191637	2.232622	0.327485664	1	3525	2565.5	956.5	8	TRUE	D	eIF5B	FBgn0026259	CG10840
GI12961	FBgn0135718	GI12961	0.00182711	0.0149526	0.122194	2.31E-05	878.111	2739.89	18	13	5	0.12744	0.1275	-2527.136865	0.1275	-2527.136867	-0.000004	1	1	1818	1353.3	455.7	1	TRUE	D	sty	FBgn0014388	CG1921
GI12962	FBgn0135719	GI12962	0.000924679	0.0195267	0.0473547	3.43E-10	1037.63	3246.37	23	20	3	0.03602	0.036	-3033.527344	0.0363	-3033.528405	-0.002122	1	1	2142	1548.6	593.4	1	TRUE	D	YT521-B	FBgn0027616	CG12076
GI12963	FBgn0135720	GI12963	0.00155443	0.0405957	0.0382905	2.18E-12	582.034	1931.97	26	23	3	0.1098	0.1	-1882.563988	0.143	-1879.712425	5.703126	0.057753981	0.688606338459738	1257	913.3	343.7	4	TRUE	D	CG10103	FBgn0035715	CG10103
GI12968	FBgn0135725	GI12968	0.0121432	0.0422978	0.287088	3.04E-05	583.556	1909.44	47	24	23	0.2389	0.2458	-1966.986331	0.2459	-1966.987948	-0.003234	1	1	1248	959.1	285.9	4	TRUE	D	CG14820	FBgn0035718	CG14820
GI12969	FBgn0135726	GI12969	0.00790159	0.0515945	0.153148	1.64E-09	581.63	1908.37	44	29	15	0.15682	0.1496	-1962.581574	0.1676	-1962.125409	0.91233	0.633709266	1	1248	926.4	315.6	4	TRUE	D	CG14820	FBgn0035718	CG14820
GI12970	FBgn0135727	GI12970	0.0145482	0.0614951	0.236574	3.34E-08	584.335	1908.67	62	34.5	27.5	0.2641	0.2	-2041.763251	0.2959	-2038.722669	6.081164	0.047807058	0.624393622746914	1248	939.2	305.8	4	TRUE	D	CG14820	FBgn0035718	CG14820
GI12971	FBgn0135728	GI12971	0.000820424	0.0161753	0.0507208	1.50E-06	749.902	2439.1	14	12	2	0.08924	0.0893	-2145.385791	0.0893	-2145.385795	-0.000008	1	1	1599	1066.2	526.8	4	TRUE	D	tow	FBgn0035719	CG14821
GI12972	FBgn0135729	GI12972	0.00615767	0.0310732	0.198166	0.00116479	328.533	1141.47	17	10	7	0.2413	0.2415	-1098.991112	0.2415	-1098.991118	-0.000012	1	1	735	538.7	196.3	1	TRUE	D	CG9948	FBgn0035721	CG9948
GI12973	FBgn0135730	GI12973	0.00366352	0.0283149	0.129385	5.92E-05	431.856	1368.14	17	12	5	0.13745	0.1376	-1338.431464	0.1376	-1338.431481	-0.000034	1	1	900	661.8	238.2	3	TRUE	D	Surf1	FBgn0029117	CG9943
GI12974	FBgn0135731	GI12974	0.00175351	0.0325328	0.0538997	3.61E-08	471.145	1712.86	18	15	3	0.04722	0.0473	-1539.483838	0.0473	-1539.483879	-0.000082	1	1	1092	906	186	2	TRUE	D	CG14077	FBgn0036830	CG14077
GI12975	FBgn0135732	GI12975	0.000845881	0.0240405	0.0351857	2.99E-09	676.268	2365.73	18	16	2	0.03446	0.0345	-2149.711083	0.0345	-2149.711091	-0.000016	1	1	1521	1185.2	335.8	3	TRUE	D	CG9953	FBgn0035726	CG9953
GI12976	FBgn0135733	GI12976	0.00240812	0.029954	0.080394	1.23E-11	919.502	2911.5	34	27	7	0.08243	0.0825	-2752.232662	0.0825	-2752.23269	-0.000056	1	1	1917	1404.2	509.8	4	TRUE	D	bin	FBgn0045759	CG18647
GI12977	FBgn0135734	GI12977	0.00395487	0.0155969	0.253567	0.0725696	323.921	1014.08	9	5	4	0.28029	0.2804	-961.98935	0.2804	-961.98935	0	1	1	669	478.9	190.1	1	TRUE	B	CG13392	FBgn0032033	CG13392
GI12980	FBgn0135737	GI12980	0.00305019	0.0278737	0.109429	8.69E-08	694.391	2299.61	26	19	7	0.09382	0.0939	-2178.344471	0.0939	-2178.344498	-0.000054	1	1	1500	1126.8	367.2	3	TRUE	D	Alp1	FBgn0283479	CG5656
GI12983	FBgn0135740	GI12983	0.00163165	0.0260959	0.0625252	2.44E-09	740.825	2454.18	23	19	4	0.0922	0.0922	-2295.062809	0.0922	-2295.06282	-0.000022	1	1	1599	1147.5	448.5	2	TRUE	D	Gr66a	FBgn0035870	CG7189
GI12984	FBgn0135741	GI12984	0.00116694	0.0197042	0.0592229	3.01E-05	462.782	1715.22	11	9	2	0.0501	0.0501	-1516.607898	0.0501	-1516.607909	-0.000022	1	1	1089	871.7	217.3	3	TRUE	D
GI12987	FBgn0135744	GI12987	0.00134552	0.0166159	0.0809776	7.36E-10	1338.75	4463.25	28	22	6	0.09003	0.091	-4062.405259	0.0908	-4061.396601	2.017316	0.36470809	1	2901	2174.6	726.4	1	TRUE	B	AlaRS	FBgn0027094	CG13391
GI12990	FBgn0135747	GI12990	0.00168262	0.0241315	0.0697271	3.49E-16	1600.17	4759.83	46	38	8	0.0896	0.0911	-4572.916043	0.0933	-4572.226697	1.378692	0.501904207	1	3180	2233	947	22	TRUE	D	Mp	FBgn0260660	CG42543
GI12991	FBgn0135748	GI12991	0.00581086	0.0236628	0.24557	0.016221	343.445	1036.55	14	8	6	0.1998	0.1	-1044.793533	0.225	-1042.33981	4.907446	0.085972913	0.837625579842671	693	489.6	200.4	2	TRUE	D	CG14823	FBgn0035734	CG14823
GI12992	FBgn0135749	GI12992	0.0114851	0.00701041	1.6383	0.88492	143.313	438.687	6	1	5	999	1	-388.255549	40.2639	-384.742571	7.025956	0.029808014	0.479588676681416	309	193.3	79.7	1	TRUE	D
GI12995	FBgn0135752	GI12995	0.000974545	0.0180469	0.0540007	2.74E-11	1289.85	4107.15	27	23	4	0.08383	0.0839	-3794.090139	0.084	-3794.090224	-0.00017	1	1	2700	1901.7	795.3	5	TRUE	D	BtbVII	FBgn0263108	CG43365
GI12998	FBgn0135755	GI12998	0.00533821	0.0379804	0.140552	3.70E-07	540.033	1691.97	29	20	9	0.17651	0.1427	-1676.027371	0.3377	-1669.880365	12.294012	0.002139879	0.084768311635514	1116	821.9	294.1	1	TRUE	B	CG13390	FBgn0032031	CG13390
GI12999	FBgn0135756	GI12999	0.00348899	0.0131058	0.266217	0.0112979	692.735	2298.27	17	9	8	0.28369	0.2838	-2145.275746	0.2838	-2145.275744	0.000004	0.999998	1	1497	1090.2	403.8	2	TRUE	D	rasp	FBgn0024194	CG11495
GI13001	FBgn0135758	GI13001	0.00210053	0.00854332	0.245868	0.0222282	706.31	2383.69	11	6	5	0.25968	0.2598	-2151.997016	0.2598	-2151.997018	-0.000004	1	1	1545	1134.1	410.9	1	TRUE	D	CG32100	FBgn0052100	CG32100
GI13002	FBgn0135759	GI13002	0.00249741	0.0432701	0.0577168	1.70E-14	713.512	2406.49	36	30	6	0.05375	0.0538	-2350.346486	0.0538	-2350.346568	-0.000164	1	1	1560	1171	389	3	TRUE	D	Cyp12d1-d	FBgn0053503	CG33503
GI13003	FBgn0135760	GI13003	0.000458711	0.019567	0.0234431	1.33E-07	621.312	2180.69	13	12	1	0.02608	0.0261	-1894.135992	0.0261	-1894.136003	-0.000022	1	1	1401	1100.4	300.6	3	TRUE	D	Lmx1a	FBgn0052105	CG32105
GI13006	FBgn0135763	GI13006	0.000853332	0.0323939	0.0263424	1.02E-12	693.912	2345.09	24	22	2	0.05738	0.0597	-2213.271778	0.0695	-2211.544759	3.454038	0.177813683	1	1521	1119.3	398.7	5	TRUE	D	CG10616	FBgn0036286	CG10616
GI13007	FBgn0135764	GI13007	0.00296754	0.0241131	0.123067	4.79E-06	632.121	2025.88	21	15	6	0.15384	0.1083	-1946.103674	0.2094	-1944.47184	3.263668	0.195570569	1	1329	978.7	350.3	0	FALSE	D	Diap1	FBgn0260635	CG12284
GI13012	FBgn0135769	GI13012	0.00509951	0.0230631	0.221111	0.0150245	264.176	983.824	11	6	5	0.51655	0.3	-892.845152	0.633	-890.984271	3.721762	0.155535543	1	624	411.1	212.9	3	TRUE	D	CG6685	FBgn0036062	CG6685
GI13016	FBgn0135773	GI13016	0.000891957	0.0269359	0.0331141	2.28E-23	1663.02	5608.98	49	44	5	0.03716	0.0377	-5251.103744	0.0415	-5249.148829	3.90983	0.14157651	1	3636	2664.3	971.7	6	TRUE	D	Taf2	FBgn0011836	CG6711
GI13017	FBgn0135774	GI13017	0.00187027	0.00804377	0.232511	0.0591686	499.951	1606.05	7	4	3	0.2465	0.2465	-1460.681674	0.2465	-1460.681675	-0.000002	1	1	1053	792.2	260.8	2	TRUE	D	Gale	FBgn0035147	CG12030
GI13018	FBgn0135775	GI13018	0.00266993	0.0145405	0.18362	2.37E-07	1458.29	4877.71	34	21	13	0.29428	0.2	-4530.613257	0.3037	-4526.565067	8.09638	0.017453938	0.344599911213064	3168	2207.5	960.5	5	TRUE	D	Rev1	FBgn0035150	CG12189
GI13023	FBgn0135780	GI13023	0.0017572	0.018266	0.0962006	0.00016297	498.742	1709.26	12	9	3	0.07549	0.0755	-1537.742152	0.0755	-1537.742161	-0.000018	1	1	1104	857.5	246.5	3	TRUE	D	CG42553	FBgn0260755	CG42553
GI13024	FBgn0135781	GI13024	0.00753536	0.0190489	0.39558	0.0881706	318.996	1067	14	6	8	0.56062	0.5607	-1003.299513	0.5607	-1003.299514	-0.000002	1	1	693	505.9	187.1	1	TRUE	D	CG13887	FBgn0035165	CG13887
GI13025	FBgn0135782	GI13025	0.00214363	0.0183335	0.116924	0.00136808	386.501	1401.5	10	7	3	0.09034	0.0904	-1259.842536	0.0904	-1259.842537	-0.000002	1	1	894	636.4	257.6	0	FALSE	D	CG15014	FBgn0035532	CG15014
GI13026	FBgn0135783	GI13026	0.000357997	0.0241396	0.0148303	1.40E-12	884.016	2793.98	22	21	1	0.02069	0.0207	-2560.686021	0.0207	-2560.686037	-0.000032	1	1	1839	1337.5	501.5	1	TRUE	D	dyl	FBgn0066365	CG15013
GI13027	FBgn0135784	GI13027	0.0075603	0.0362224	0.208719	3.77E-05	480.747	1595.25	29	17	12	0.28776	0.2881	-1592.922236	0.288	-1592.922222	0.000028	0.999986	1	1038	734.9	303.1	1	TRUE	D	CG14174	FBgn0036036	CG14174
GI13028	FBgn0135785	GI13028	0.00197971	0.0378508	0.0523029	1.26E-24	1435.87	4552.13	62	53	9	0.0586	0.0596	-4398.175115	0.0603	-4397.738481	0.873268	0.6462079	1	2994	2187.2	806.8	1	TRUE	D	defl	FBgn0036038	CG18176
GI13029	FBgn0135786	GI13029	0.000778391	0.0155999	0.0498972	0.000832571	388.632	1285.37	7	6	1	0.07469	0.0747	-1180.906699	0.0747	-1180.906699	0	1	1	837	578.3	258.7	4	TRUE	D	Naa60	FBgn0036039	CG18177
GI13030	FBgn0135787	GI13030	0.0011164	0.0231217	0.0482837	0.0013966	219.598	896.402	6	5	1	0.06101	0.0611	-782.650323	0.0611	-782.650332	-0.000018	1	1	558	395.3	162.7	3	TRUE	B	CG31800	FBgn0051800	CG31800
GI13032	FBgn0135789	GI13032	0.000517187	0.0198098	0.0261077	1.78E-19	1841.39	5802.61	39	36	3	0.02471	0.0247	-5315.191444	0.0247	-5315.191463	-0.000038	1	1	3831	2930.9	891.1	14	TRUE	D	CG8177	FBgn0036043	CG8177
GI13036	FBgn0135793	GI13036	0.00449276	0.0255192	0.176054	3.59E-06	757.276	2455.72	30	19	11	0.11971	0.1113	-2316.187029	0.1267	-2316.049319	0.27542	0.871351347	1	1608	1300.6	304.4	4	TRUE	D	CG32052	FBgn0044328	CG32052
GI13037	FBgn0135794	GI13037	0.00512695	0.0244191	0.209956	1.21E-13	2330.82	7437.18	94	56	38	0.2526	0.2276	-6993.430215	0.2787	-6992.087701	2.685028	0.261188215	1	4887	3547.3	1336.7	7	TRUE	D	CG43897	FBgn0264489	CG43897
GI13038	FBgn0135795	GI13038	0.00267029	0.0375046	0.0711991	7.02E-08	437.37	1500.63	20	16	4	0.07471	0.0749	-1431.363153	0.0749	-1431.361572	0.003162	0.998420249	1	969	712.3	256.7	2	TRUE	D	CG33965	FBgn0053965	CG33965
GI13039	FBgn0135796	GI13039	0.00413447	0.0381846	0.108276	1.39E-15	1078.91	3355.09	54	40.1667	13.8333	0.11221	0.1	-3286.550505	0.3756	-3264.250991	44.599028	2.06749e-10	0.0000002624678555	2220	1660.6	556.4	4	TRUE	D	CG9194	FBgn0035192	CG9194
GI13040	FBgn0135797	GI13040	0.000740577	0.0246105	0.0300919	2.89E-11	826.068	2701.93	22	20	2	0.03415	0.0342	-2531.275235	0.0342	-2531.270444	0.009582	0.995220459	1	1764	1306.7	457.3	0	FALSE	D	Sac1	FBgn0283500	CG9128
GI13042	FBgn0135799	GI13042	0.00220789	0.0146036	0.151188	4.39E-05	898.886	3175.11	20	13	7	0.10456	0.1046	-2819.15356	0.1046	-2819.153565	-0.00001	1	1	2037	1671	366	6	TRUE	B	hook	FBgn0001202	CG10653
GI13043	FBgn0135800	GI13043	0.000935209	0.0224818	0.0415986	6.89E-08	632.107	2139.89	16	14	2	0.06057	0.0606	-1991.592808	0.0606	-1991.592822	-0.000028	1	1	1386	968	418	2	TRUE	D	CG9130	FBgn0035197	CG9130
GI13044	FBgn0135801	GI13044	0.000672043	0.0166409	0.0403849	0.000162871	425.333	1488.67	8	7	1	0.05876	0.0588	-1345.827272	0.0588	-1345.827277	-0.00001	1	1	957	675.2	281.8	1	TRUE	D
GI13045	FBgn0135802	GI13045	0.00248693	0.0135468	0.183581	0.00955971	446.922	1611.08	10	6	4	0.13996	0.1	-1402.36367	0.1602	-1400.390284	3.946772	0.138985454	1	1029	838.6	190.4	2	TRUE	D	CG9133	FBgn0035198	CG9133
GI13046	FBgn0135803	GI13046	0.00770082	0.0226943	0.339328	0.00382688	566.63	2001.37	28	12.6667	15.3333	0.24756	0.1	-1869.123969	0.358	-1860.510238	17.227462	0.000181595	0.014683748566879	1290	1011.7	266.3	4	TRUE	D	tfc	FBgn0035199	CG9134
GI13047	FBgn0135804	GI13047	0.00148301	0.034282	0.043259	3.02E-36	2208.27	6749.73	84	74	10	0.03118	0.0317	-6343.305647	0.0326	-6342.650411	1.310472	0.519319489	1	4479	3572.9	906.1	9	TRUE	D	CG32333	FBgn0052333	CG32333
GI13048	FBgn0135805	GI13048	0.00277745	0.0295725	0.0939201	1.25E-11	965.615	3246.38	37	28	9	0.11172	0.1	-3090.985088	0.1204	-3090.510988	0.9482	0.622445005	1	2106	1540.8	565.2	2	TRUE	D	Rabex-5	FBgn0262937	CG9139
GI13051	FBgn0135808	GI13051	0.000730885	0.0135317	0.0540126	4.79E-11	1640.52	5475.48	26	22	4	0.05521	0.0561	-4966.552523	0.0643	-4964.077977	4.949092	0.084201209	0.831208668938569	2166	2639.7	918.3	6	TRUE	D	CG2469	FBgn0035205	CG2469
GI13052	FBgn0135809	GI13052	0.000614525	0.017971	0.0341954	4.01E-14	1464.18	4883.82	29	26	3	0.04062	0.0406	-4502.631842	0.0406	-4502.631876	-0.000068	1	1	3174	2335.5	838.5	10	TRUE	D	Sherpa	FBgn0035207	CG9153
GI13053	FBgn0135810	GI13053	0.000625363	0.014454	0.0432658	2.74E-11	1536.79	4799.21	25	22	3	0.04579	0.0464	-4488.967339	0.0509	-4486.141617	5.651444	0.059265851	0.697940610802412	3168	2259.7	908.3	5	TRUE	B	mib2	FBgn0086442	CG17492
GI13054	FBgn0135811	GI13054	0.000209016	0.043146	0.00484439	9.64E-38	1431.01	4784.99	61	60	1	0.00549	0.0055	-4375.780409	0.0069	-4375.76942	0.021978	0.989071158	1	3108	2417.4	690.6	6	TRUE	D	Myo61F	FBgn0010246	CG9155
GI13056	FBgn0135813	GI13056	0.0010269	0.0150542	0.0682132	2.62E-13	1878.67	6821.33	35	28	7	0.06786	0.0679	-6018.667836	0.0679	-6018.667854	-0.000036	1	1	4350	3415.9	934.1	11	TRUE	D	Ptp69D	FBgn0014007	CG10975
GI13058	FBgn0135815	GI13058	0.00718968	0.0321655	0.223521	3.63E-05	524.05	1746.95	29	16.5	12.5	0.39127	0.3	-1686.201964	0.4196	-1685.265596	1.872736	0.392049175	1	1140	796.4	334.6	4	TRUE	D
GI13059	FBgn0135816	GI13059	0.000668766	0.0298732	0.0223868	2.38E-08	478.042	1495.96	15	14	1	0.03106	0.0311	-1419.903153	0.0311	-1419.902753	0.0008	0.99960008	1	987	717	270	8	TRUE	D	sowah	FBgn0036302	CG10632
GI13060	FBgn0135817	GI13060	0.00102391	0.0177093	0.0578174	4.42E-10	1142.73	3909.27	24	20	4	0.06447	0.0645	-3545.627943	0.0645	-3545.627949	-0.000012	1	1	2532	1871.5	654.5	6	TRUE	D	Tsf2	FBgn0036299	CG10620
GI13061	FBgn0135818	GI13061	0.00159259	0.0196424	0.0810791	4.93E-07	773.698	2514.3	19	15	4	0.13464	0.1	-2319.824972	0.1469	-2318.201827	3.24629	0.197277285	1	1644	1143.2	500.8	2	TRUE	D	nst	FBgn0036298	CG10627
GI13063	FBgn0135820	GI13063	0.000537107	0.0133335	0.0402824	2.61E-08	1135.01	3724.99	17	15	2	0.05751	0.0575	-3426.82884	0.0575	-3426.828845	-0.00001	1	1	2430	1686.1	743.9	2	TRUE	D	Gcn5	FBgn0020388	CG4107
GI13065	FBgn0135822	GI13065	0.00117613	0.0229778	0.0511852	3.50E-27	2518.84	8509.16	67	57	10	0.06346	0.0647	-7831.374948	0.0694	-7830.275884	2.198128	0.333182797	1	5517	4051.4	1459.6	6	TRUE	D	sti	FBgn0002466	CG10522
GI13066	FBgn0135823	GI13066	0.00109068	0.0151057	0.0722035	0.000187019	534.953	1835.05	10	8	2	0.12181	0.1218	-1677.973749	0.1218	-1677.973752	-0.000006	1	1	1185	772.6	412.4	1	TRUE	D	CG10654	FBgn0036294	CG10654
GI13067	FBgn0135824	GI13067	0.00506329	0.00989804	0.511544	0.191379	508.491	1783.51	14	5	9	0.55783	0.5579	-1629.371466	0.5577	-1629.3715	-0.000068	1	1	1146	830.9	315.1	1	TRUE	D	CG10646	FBgn0036292	CG10646
GI13071	FBgn0135828	GI13071	0.00692395	0.00290207	2.38586	0.633143	345.248	1160.75	9	1	8	3.37352	1	-1094.758647	4.3944	-1088.67189	12.173514	0.002272768	0.0882348310703364	753	540.7	212.3	2	TRUE	D	CG13075	FBgn0036563	CG13075
GI13073	FBgn0135830	GI13073	0.00138541	0.0143581	0.0964903	7.34E-06	914.109	2889.89	17	13	4	0.09246	0.0925	-2643.611371	0.0931	-2643.611514	-0.000286	1	1	1902	1402.7	499.3	3	TRUE	D	ATPsynbetaL	FBgn0036568	CG5389
GI13074	FBgn0135831	GI13074	0.0055274	0.0282171	0.195889	6.72E-10	1299.97	4358.03	60	36	24	0.24881	0.2439	-4212.270313	0.2536	-4212.170128	0.20037	0.904670039	1	2829	2012.1	816.9	5	TRUE	D	IleRS-m	FBgn0036569	CG5414
GI13075	FBgn0135832	GI13075	0.00312002	0.0124359	0.250888	0.000878774	1054.05	3532.95	24	13	11	0.35663	0.2	-3191.39793	0.4796	-3184.253225	14.28941	0.000789031	0.0419110817782427	2295	1611.4	680.6	4	TRUE	B	Acn	FBgn0263198	CG10473
GI13076	FBgn0135833	GI13076	0.00261053	0.0204941	0.127379	6.60E-14	1978.57	6523.43	57	40	17	0.13179	0.1	-6164.35387	0.1365	-6162.092727	4.522286	0.10423128	0.928865247726316	4251	3176.6	1074.4	4	TRUE	D	CG7457	FBgn0035812	CG7457
GI13078	FBgn0135835	GI13078	0.00163706	0.0288281	0.0567869	2.42E-74	5940.37	19568.6	200	168	32	0.07702	0.079	-18487.86727	0.0831	-18482.21587	11.302804	0.003512589	0.114633206568123	12756	9237.3	3515.7	18	TRUE	D
GI13081	FBgn0135838	GI13081	0.000415525	0.0230555	0.0180228	2.89E-10	748.741	2407.26	18	17	1	0.02245	0.0225	-2227.978366	0.0225	-2227.978384	-0.000036	1	1	1578	1105.3	472.7	1	TRUE	D	CG7492	FBgn0035807	CG7492
GI13082	FBgn0135839	GI13082	0.00413726	0.0229854	0.179995	0.0197539	220.88	727.12	8	5	3	0.34505	0.3451	-680.69785	0.3453	-680.697931	-0.000162	1	1	474	323.3	150.7	1	TRUE	D	CG7506	FBgn0035805	CG7506
GI13084	FBgn0135841	GI13084	0.00300967	0.0250032	0.120372	1.67E-08	894.637	2996.36	31	22	9	0.14921	0.1332	-2817.787767	0.1544	-2817.351668	0.872198	0.646553714	1	1947	1482.9	461.1	5	TRUE	D	CG4080	FBgn0035983	CG4080
GI13088	FBgn0135845	GI13088	0.00205903	0.037679	0.0546467	5.18E-06	299.335	972.665	13	11	2	0.14295	0.1	-941.211978	0.1967	-937.375022	7.673912	0.021559128	0.391805694191703	636	434.6	201.4	0	FALSE	D	Hsp26	FBgn0001225	CG4183
GI13091	FBgn0135848	GI13091	0.00164529	0.0360867	0.0455927	4.26E-87	5066.37	17949.6	208	178.5	29.5	0.04153	0.0423	-16875.75164	0.0431	-16875.05204	1.399198	0.496784474	1	11508	8869.3	2638.7	26	TRUE	D	Hml	FBgn0029167	CG7002
GI13092	FBgn0135849	GI13092	0.0061346	0.0441188	0.139047	2.46E-10	676.839	2455.16	44	29	15	0.09808	0.1	-2353.297959	0.1033	-2353.269493	0.056932	0.971935339	1	1566	1229.3	336.7	0	FALSE	D	CG17173	FBgn0036447	CG17173
GI13096	FBgn0135853	GI13096	0.000893742	0.0440876	0.020272	1.18E-15	583.883	2239.12	27	25	2	0.02982	0.0298	-1966.522419	0.0298	-1966.522449	-0.00006	1	1	1413	1043.8	366.2	3	TRUE	D	CG14905	FBgn0038452	CG14905
GI13097	FBgn0135854	GI13097	0.000443434	0.00844835	0.0524877	0.00103057	714.206	2255.79	7	6	1	0.04712	0.0471	-2053.215443	0.0471	-2053.215448	-0.00001	1	1	1485	1145.5	339.5	1	TRUE	B	Rpn3	FBgn0261396	CG42641
GI13098	FBgn0135855	GI13098	0.000583197	0.0225307	0.0258846	3.28E-07	540.647	1715.35	13	12	1	0.02901	0.029	-1586.022311	0.029	-1586.022314	-0.000006	1	1	1128	866.2	261.8	0	FALSE	D	Pex3	FBgn0036484	CG6859
GI13099	FBgn0135856	GI13099	0.00169217	0.0261841	0.064626	6.68E-09	699.51	2366.49	22	18	4	0.06062	0.0607	-2182.410231	0.0607	-2182.410243	-0.000024	1	1	1533	1201	332	3	TRUE	D	FucTA	FBgn0036485	CG6869
GI13102	FBgn0135859	GI13102	0.000480232	0.0189234	0.0253776	4.46E-20	1980.02	6248.98	40	37	3	0.01924	0.0192	-5537.355601	0.0192	-5537.355665	-0.000128	1	1	4122	3328.4	784.6	0	FALSE	D	Tollo	FBgn0029114	CG6890
GI13105	FBgn0135862	GI13105	0.00439043	0.0394608	0.111261	3.38E-21	1586.86	4797.14	82	61	21	0.12563	0.1	-4784.340162	0.1342	-4783.085869	2.508586	0.285277468	1	3192	2418.6	773.4	5	TRUE	D	CG7255	FBgn0036493	CG7255
GI13107	FBgn0135864	GI13107	0.00142856	0.0241815	0.0590767	1.04E-23	2227.28	7006.72	63	53	10	0.03005	0.0303	-6218.317268	0.0302	-6217.714372	1.205792	0.547224577	1	4623	3926.8	684.2	0	FALSE	D	Toll-6	FBgn0036494	CG7250
GI13109	FBgn0135866	GI13109	0.00357896	0.0350276	0.102175	4.08E-07	467.533	1680.47	22	16	6	0.15766	0.1578	-1549.507055	0.1578	-1549.507067	-0.000024	1	1	1074	777.1	296.9	1	TRUE	D	CG13455	FBgn0036498	CG13455
GI13111	FBgn0135868	GI13111	0.000485292	0.0457212	0.0106141	6.42E-17	608.718	2061.28	28	27	1	0.01241	0.0124	-1940.055095	0.0124	-1940.055183	-0.000176	1	1	1335	983.6	351.4	2	TRUE	D	CG7275	FBgn0036500	CG7275
GI13112	FBgn0135869	GI13112	0.0047425	0.0316804	0.149698	0.000409882	322.366	1057.63	15	10	5	0.22354	0.2236	-995.83272	0.2236	-995.83272	0	1	1	690	494.2	195.8	2	TRUE	D	CG7272	FBgn0036501	CG7272
GI13114	FBgn0135871	GI13114	0.00212628	0.0332387	0.06397	9.36E-05	246.056	941.944	10	8	2	0.28286	0.2848	-812.839113	0.2829	-812.838649	0.000928	0.999536108	1	594	352.1	241.9	3	TRUE	D	gdl	FBgn0001099	CG33756
GI13116	FBgn0135873	GI13116	0.00623072	0.0252989	0.246284	0.00127124	482.373	1611.63	22	12	10	0.28184	0.282	-1566.356578	0.282	-1566.356585	-0.000014	1	1	1047	778.7	268.3	0	FALSE	D	yellow-k	FBgn0036504	CG7463
GI13117	FBgn0135874	GI13117	0.000412669	0.0155647	0.0265131	7.49E-07	714.085	2423.91	12	11	1	0.02608	0.0261	-2178.203498	0.0261	-2178.203507	-0.000018	1	1	1575	1206.2	362.8	6	TRUE	D	CrebA	FBgn0004396	CG7450
GI13118	FBgn0135875	GI13118	0.00181877	0.024508	0.0742112	1.28E-14	1410.09	4403.91	42	34	8	0.05999	0.06	-4038.049209	0.06	-4038.049266	-0.000114	1	1	2907	2340.9	566.1	3	TRUE	B	Phlpp	FBgn0032749	CG10493
GI13119	FBgn0135876	GI13119	0.000619441	0.00482675	0.128335	0.00212419	1454.92	4845.08	10	7	3	0.18422	0.1842	-4351.125189	0.1842	-4351.12519	-0.000002	1	1	3150	2194.7	955.3	7	TRUE	D	AGO2	FBgn0087035	CG7439
GI13121	FBgn0135878	GI13121	0.00132949	0.0195474	0.0680137	2.49E-22	2746.84	8281.16	64	53	11	0.08177	0.0841	-7908.787778	0.123	-7899.143588	19.28838	0.000064801	0.00709179909482759	5514	3956.8	1557.2	12	TRUE	D	dop	FBgn0267390	CG6498
GI13122	FBgn0135879	GI13122	0.000710961	0.00820732	0.0866252	0.000849803	857.572	2814.43	9	7	2	0.11807	0.1181	-2553.936401	0.1181	-2553.936404	-0.000006	1	1	1836	1300.2	535.8	1	TRUE	D	CG16979	FBgn0036512	CG16979
GI13123	FBgn0135880	GI13123	0.00250829	0.0213888	0.117271	1.81E-08	995.889	3594.11	30	21	9	0.12778	0.1	-3220.55064	0.1405	-3218.310604	4.480072	0.106454672	0.939153621292564	2295	1756.5	538.5	1	TRUE	D	CG12301	FBgn0036514	CG12301
GI13124	FBgn0135881	GI13124	0.0047154	0.0202423	0.232947	0.00015351	801.138	2552.86	28	16	12	0.18684	0.1893	-2403.701308	0.1969	-2403.364403	0.67381	0.713976664	1	1683	1272.9	404.1	0	FALSE	D
GI13125	FBgn0135882	GI13125	0.00233605	0.00777648	0.3004	0.0538135	775.564	2572.44	12	6	6	0.35704	0.3	-2327.126187	0.4941	-2324.319204	5.613966	0.060386905	0.707859426569714	1674	1215.1	458.9	0	FALSE	D	AsnS	FBgn0270926	CG33486
GI13126	FBgn0135883	GI13126	0.000593771	0.0280872	0.0211403	1.14E-32	2212.73	6739.27	65	61	4	0.01287	0.0129	-6313.824025	0.0129	-6313.824198	-0.000346	1	1	4476	3508.4	967.6	0	FALSE	D	chb	FBgn0021760	CG32435
GI13128	FBgn0135885	GI13128	0.00201191	0.0172082	0.116916	3.15E-07	1058.06	3483.94	25	18	7	0.08137	0.0814	-3141.357184	0.0814	-3141.357188	-0.000008	1	1	2271	1792.8	478.2	1	TRUE	B	Klp59D	FBgn0034827	CG12192
GI13129	FBgn0135886	GI13129	0.00254584	0.0144775	0.175848	0.00162685	627.673	1967.33	14	9	5	0.13168	0.1317	-1771.238119	0.1317	-1771.238388	-0.000538	1	1	1299	1027.4	268.6	2	TRUE	D	CG10512	FBgn0037057	CG10512
GI13130	FBgn0135887	GI13130	0.00395117	0.0265996	0.148542	5.23E-09	1033.16	3298.84	40	27	13	0.15707	0.1572	-3183.590676	0.1572	-3183.590701	-0.00005	1	1	2169	1634.3	528.7	9	TRUE	D	CG10508	FBgn0037060	CG10508
GI13132	FBgn0135889	GI13132	0.00855365	0.00597203	1.43229	0.860951	168.115	587.885	6	1	5	2.55982	1	-541.498817	2.5598	-541.06511	0.867414	0.648102122	1	384	251.1	126.9	2	TRUE	D
GI13134	FBgn0135891	GI13134	0.00154742	0.0148966	0.103877	2.85E-07	1152.57	3881.43	23	17	6	0.09907	0.0991	-3526.374358	0.0991	-3526.374371	-0.000026	1	1	2526	1911.1	605.9	7	TRUE	D	Eip78C	FBgn0004865	CG18023
GI13136	FBgn0135893	GI13136	0.00478268	0.0419677	0.113961	2.46E-32	2327.57	7341.43	130	95	35	0.10166	0.1	-7190.087219	0.1374	-7184.675502	10.823434	0.004463969	0.135675808026316	4836	3723	1110	7	TRUE	D	frac	FBgn0035798	CG7526
GI13139	FBgn0135896	GI13139	0.00408892	0.0170223	0.24021	0.00296999	594.157	1961.84	18	10	8	0.2613	0.2616	-1827.295902	0.2614	-1827.29507	0.001664	0.999168346	1	1278	990.3	287.7	1	TRUE	B	CSN1a	FBgn0028838	CG4697
GI13140	FBgn0135897	GI13140	0.00266507	0.0381646	0.0698309	5.42E-15	886.863	3007.14	41	33	8	0.11738	0.1	-2880.110203	0.1251	-2878.056959	4.106488	0.128317964	1	1950	1444.2	502.8	3	TRUE	D	CG32365	FBgn0052365	CG32365
GI13142	FBgn0135899	GI13142	0.000602286	0.0662053	0.00909724	6.91E-20	504.992	1661.01	33	32	1	0.01152	0.0118	-1597.495585	0.0359	-1597.195525	0.60012	0.740773773	1	1083	811.7	271.3	0	FALSE	D	CG8281	FBgn0035824	CG8281
GI13143	FBgn0135900	GI13143	0.00181049	0.0292617	0.0618724	2.89E-08	452.99	1659.01	16	13	3	0.05971	0.0598	-1518.080039	0.0598	-1518.080051	-0.000024	1	1	1059	826.2	226.8	0	FALSE	D	Stlk	FBgn0046692	CG40293
GI13145	FBgn0135902	GI13145	0.00241023	0.025025	0.0963128	2.61E-08	812.608	2493.39	26	20	6	0.0862	0.0863	-2357.946748	0.0863	-2357.946755	-0.000014	1	1	1653	1141	512	2	TRUE	D	exex	FBgn0041156	CG8254
GI13146	FBgn0135903	GI13146	0.00127544	0.0227334	0.0561042	1.12E-05	446.581	1569.42	12	10	2	0.0471	0.0471	-1445.334867	0.0471	-1445.334883	-0.000032	1	1	1008	786.7	221.3	1	TRUE	D	RNaseX25	FBgn0010406	CG8194
GI13147	FBgn0135904	GI13147	0.00134263	0.0130139	0.10317	0.0031418	465.058	1490.94	8	6	2	0.15162	0.1516	-1340.924189	0.1527	-1340.924285	-0.000192	1	1	978	676.8	301.2	2	TRUE	D	CG8209	FBgn0035830	CG8209
GI13150	FBgn0135907	GI13150	0.00400392	0.0376226	0.106423	3.80E-08	545.041	1752.96	27	20	7	0.09774	0.0978	-1667.026885	0.0978	-1667.026908	-0.000046	1	1	1149	868	281	0	FALSE	B	CG4701	FBgn0028868	CG4701
GI13152	FBgn0135909	GI13152	0.000873944	0.0250596	0.0348746	2.72E-31	2515.66	8014.34	69	62	7	0.03255	0.0326	-7402.828706	0.0326	-7402.82886	-0.000308	1	1	5268	4085.3	1176.7	10	TRUE	D	Ect4	FBgn0262579	CG43119
GI13154	FBgn0135911	GI13154	0.00153265	0.0239237	0.0640641	8.99E-11	934.337	3265.66	27	22	5	0.05293	0.053	-2891.471571	0.053	-2891.471598	-0.000054	1	1	2100	1592.2	507.8	3	TRUE	D	Cnb	FBgn0035295	CG5690
GI13155	FBgn0135912	GI13155	0.000860838	0.0336674	0.0255689	9.32E-14	759.349	2324.65	27	25	2	0.01633	0.0166	-2161.999223	0.0385	-2161.815635	0.367176	0.832278632	1	1542	1180	362	3	TRUE	D	SCOT	FBgn0035298	CG1140
GI13156	FBgn0135913	GI13156	0.00247334	0.0263277	0.0939442	2.57E-07	657.106	2024.89	22	17	5	0.08514	0.0877	-1906.3202	0.0885	-1905.60515	1.4301	0.489167653	1	1341	1006	335	8	TRUE	D	CG1139	FBgn0035300	CG1139
GI13158	FBgn0135915	GI13158	0.00413316	0.0134445	0.307425	0.0116346	750.486	2183.51	19	10	9	0.20509	0.2052	-1988.023009	0.2052	-1988.023014	-0.00001	1	1	1467	1135.5	331.5	2	TRUE	D	CG13810	FBgn0035313	CG13810
GI13160	FBgn0135917	GI13160	0.00126354	0.033946	0.037222	2.25E-41	2561.07	7920.93	95	85	10	0.02711	0.0278	-7299.618237	0.0314	-7296.226225	6.784024	0.033640923	0.522731355550796	5244	4193.1	1044.9	4	TRUE	D	Oseg2	FBgn0035317	CG13809
GI13161	FBgn0135918	GI13161	0.00587654	0.017537	0.335093	0.0630812	346.149	1195.85	13	6	7	0.41568	0.4158	-1104.90661	0.4158	-1104.906605	0.00001	0.999995	1	771	544.8	226.2	0	FALSE	B	CG33308	FBgn0250834	CG33308
GI13162	FBgn0135919	GI13162	0.00051725	0.0511934	0.0101038	6.47E-35	1172.06	3867.94	60	58	2	0.0183	0.0183	-3639.417428	0.0183	-3639.417483	-0.00011	1	1	2520	1785.3	734.7	11	TRUE	D	ACXD	FBgn0040507	CG5712
GI13163	FBgn0135920	GI13163	0.00416761	0.0226235	0.184216	4.38E-10	1570.52	5293.48	57	35	22	0.20342	0.2035	-5032.722249	0.2035	-5032.722269	-0.00004	1	1	3432	2479.9	952.1	11	TRUE	D
GI13164	FBgn0135921	GI13164	0.00911268	0.0187237	0.486692	0.155456	378.543	1214.46	18	7	11	0.25981	0.2601	-1221.412846	0.2601	-1221.412859	-0.000026	1	1	798	616.5	178.5	2	TRUE	D	CG2034	FBgn0015359	CG2034
GI13165	FBgn0135922	GI13165	0.00904574	0.0139228	0.649705	0.408947	217.479	778.521	10	3	7	0.7113	0.5	-728.351589	2.6549	-720.499918	15.703342	0.000389101	0.0258619748429319	498	327.8	170.2	1	TRUE	D	CG13807	FBgn0035323	CG13807
GI13166	FBgn0135923	GI13166	0.0008666	0.0166637	0.0520052	0.00184087	303.399	1154.6	6	5	1	0.14241	0.1446	-969.962461	0.1955	-969.934744	0.055434	0.972663592	1	729	436.5	292.5	1	TRUE	D	CG15877	FBgn0035337	CG15877
GI13172	FBgn0135929	GI13172	0.0118344	0.00796853	1.48515	0.625716	504.646	1703.35	24	4	20	0.98528	0.9	-1672.092704	1.0164	-1671.665882	0.853644	0.652579701	1	1104	825.3	278.7	1	TRUE	B
GI13175	FBgn0135932	GI13175	0.00235166	0.0299066	0.0786335	2.36E-11	852.712	2981.29	32	25	7	0.0999	0.1001	-2800.762728	0.1	-2800.762747	-0.000038	1	1	1917	1400.4	516.6	6	TRUE	D	Sse	FBgn0035627	CG10583
GI13176	FBgn0135933	GI13176	0.000994888	0.0209661	0.0474523	9.81E-06	290.195	1005.8	7	6	1	0.04033	0.0404	-898.663741	0.0433	-898.678667	-0.029852	1	1	648	514.2	133.8	3	TRUE	D	Eaf6	FBgn0035624	CG12756
GI13178	FBgn0135935	GI13178	0.00828786	0.0255218	0.324737	0.00521728	518.085	1455.91	25	13	12	0.29324	0.3	-1528.963497	0.3035	-1528.676203	0.574588	0.750291111	1	987	670	317	1	TRUE	D	CG10591	FBgn0035621	CG10591
GI13179	FBgn0135936	GI13179	0.00124714	0.0386916	0.0322329	1.16E-16	742.499	2407.5	31	28	3	0.02709	0.0279	-2258.648579	0.0314	-2256.439789	4.41758	0.109833467	0.956334611498628	1575	1230.7	344.3	2	TRUE	D	CG10592	FBgn0035619	CG10592
GI13181	FBgn0135938	GI13181	0.000521393	0.0185175	0.0281567	1.23E-06	601.395	1918.61	12	11	1	0.04056	0.0406	-1731.051597	0.0406	-1731.051602	-0.00001	1	1	1260	919.3	340.7	3	TRUE	D	Sucb	FBgn0029118	CG10622
GI13183	FBgn0135940	GI13183	0.00264141	0.0238121	0.110927	1.72E-08	895.977	3034.02	29	21	8	0.09169	0.0917	-2770.572957	0.0918	-2770.572974	-0.000034	1	1	1965	1521.2	443.8	3	TRUE	B	pgant4	FBgn0051956	CG31956
GI13184	FBgn0135941	GI13184	0.00398305	0.0218166	0.18257	3.91E-11	1883.51	5160.49	61	40.5	20.5	0.27954	0.2	-5101.14937	0.283	-5098.865803	4.567134	0.101920009	0.915946900406936	3522	2353.1	1168.9	8	TRUE	D	frm	FBgn0035612	CG10625
GI13185	FBgn0135942	GI13185	0.00110328	0.0447985	0.0246275	1.17E-07	298.941	907.059	14	13	1	0.02439	0.0244	-870.930275	0.0251	-870.930648	-0.000746	1	1	603	470.1	132.9	2	TRUE	D
GI13186	FBgn0135943	GI13186	0.00039285	0.0180771	0.0217319	1.70E-08	783.832	2546.17	15	14	1	0.0255	0.0255	-2343.853761	0.0255	-2343.85378	-0.000038	1	1	1665	1220.1	444.9	6	TRUE	D	Lkr	FBgn0035610	CG10626
GI13187	FBgn0135944	GI13187	0.00159614	0.00963379	0.165681	0.00404518	731.286	2508.71	11	7	4	0.11821	0.1183	-2256.218544	0.1183	-2256.218553	-0.000018	1	1	1626	1323.8	296.2	9	TRUE	D	CG34342	FBgn0085371	CG34342
GI13189	FBgn0135946	GI13189	0.0112405	0.0358011	0.313969	0.0108601	286.04	985.96	21	10	11	0.33326	0.3	-979.60699	0.3641	-979.141208	0.931564	0.627644096	1	639	487.1	145.9	0	FALSE	D
GI13190	FBgn0135947	GI13190	0.000935092	0.0133566	0.0700095	8.95E-05	679.84	2140.16	11	9	2	0.08113	0.0812	-1975.237874	0.0812	-1975.237879	-0.00001	1	1	1410	1026.7	383.3	10	TRUE	D	DIP-delta	FBgn0085420	CG34391
GI13191	FBgn0135948	GI13191	0.00242454	0.0118221	0.205084	0.00271521	767.299	2478.7	15	9	6	0.23768	0.2379	-2300.276154	0.2379	-2300.27526	0.001788	0.999106399	1	1623	1161.9	461.1	6	TRUE	D	dpr20	FBgn0035170	CG12191
GI13194	FBgn0135951	GI13194	0.00338866	0.0163923	0.206723	0.043889	246.694	887.306	7	4	3	0.35173	0.3519	-795.048097	0.3519	-795.048098	-0.000002	1	1	567	417.2	149.8	1	TRUE	B	CG5107	FBgn0039342	CG5107
GI13195	FBgn0135952	GI13195	0.00121127	0.0241087	0.0502419	3.40E-20	1770.26	5783.74	49	42	7	0.04086	0.0409	-5406.830491	0.0409	-5406.829004	0.002974	0.998514105	1	3777	2812.4	964.6	6	TRUE	D	JIL-1	FBgn0020412	CG6297
GI13196	FBgn0135953	GI13196	0.00158038	0.0414054	0.0381683	4.76E-32	1613.58	5067.42	73	65	8	0.03887	0.0389	-4820.17647	0.0389	-4820.176523	-0.000106	1	1	3345	2516.8	819.2	2	TRUE	D	Ack	FBgn0028484	CG14992
GI13198	FBgn0135955	GI13198	0.00272964	0.00592384	0.460789	0.215702	677.908	2202.09	10	4	6	0.33551	0.3356	-1988.912189	0.3356	-1988.91219	-0.000002	1	1	1440	1066.3	373.7	6	TRUE	D	CG33234	FBgn0053234	CG33234
GI13199	FBgn0135956	GI13199	0.00133025	0.00864826	0.153817	0.00733189	697.789	2257.21	9	6	3	0.18822	0.1883	-2050.116128	0.1883	-2050.116129	-0.000002	1	1	1479	1058.9	417.1	8	TRUE	D	CG33234	FBgn0053234	CG33234
GI13200	FBgn0135957	GI13200	0.00079968	0.0414661	0.0192852	3.73E-34	1487.33	5004.67	64	60	4	0.02477	0.0248	-4709.315764	0.0248	-4709.315796	-0.000064	1	1	3246	2346.5	899.5	0	FALSE	D	CG10588	FBgn0037037	CG10588
GI13205	FBgn0135962	GI13205	0.000932301	0.0419394	0.0222297	4.31E-08	318.719	1073.28	14	13	1	0.08282	0.0944	-991.689179	0.1038	-989.223022	4.932314	0.084910544	0.832923498633205	696	562.9	133.1	0	FALSE	D	CG14000	FBgn0031749	CG14000
GI13206	FBgn0135963	GI13206	0.00161877	0.0176916	0.0914991	0.000117929	514.739	1855.26	12	9	3	0.08835	0.0884	-1684.6928	0.0884	-1684.692806	-0.000012	1	1	1185	890.9	294.1	1	TRUE	D	zpg	FBgn0024177	CG10125
GI13207	FBgn0135964	GI13207	0.00590016	0.0387072	0.152431	1.25E-41	3803.81	12336.2	216	143.5	72.5	0.14597	0.1056	-12205.95608	0.1623	-12199.12597	13.660214	0.001080742	0.0533852906225681	8076	6192.5	1871.5	14	TRUE	D	ndl	FBgn0002926	CG10129
GI13208	FBgn0135965	GI13208	0.00569338	0.0264879	0.214942	1.86E-17	2785.71	9256.29	125	72.5	52.5	0.23792	0.2	-8847.751374	0.256	-8845.610202	4.282344	0.117517032	0.992600612934132	6036	4608.4	1397.6	6	TRUE	D	jv	FBgn0263973	CG32397
GI13210	FBgn0135967	GI13210	0.00232983	0.0495192	0.0470491	3.55E-40	1815.53	5588.47	100	87	13	0.05855	0.0603	-5548.329255	0.0627	-5546.924489	2.809532	0.245424479	1	3702	2662.1	1039.9	3	TRUE	D	Vps8	FBgn0035704	CG10144
GI13211	FBgn0135968	GI13211	0.00501277	0.0106684	0.469872	0.126071	566.419	2001.58	16	6	10	0.63471	0.635	-1848.455543	0.6348	-1848.455543	0	1	1	1284	923.2	360.8	1	TRUE	D	CG10147	FBgn0035702	CG10147
GI13212	FBgn0135969	GI13212	0.00612916	0.0179427	0.341597	0.00721783	592.226	2047.77	23	10.5	12.5	0.33577	0.3288	-1944.169476	0.3892	-1943.915205	0.508542	0.775481618	1	1320	1012.3	307.7	1	TRUE	D	CG10147	FBgn0035702	CG10147
GI13213	FBgn0135970	GI13213	0.0096458	0.0342482	0.281644	0.000165648	567.536	1982.46	38	19	19	0.36607	0.3491	-1926.314215	0.3864	-1926.049342	0.529746	0.767303391	1	1275	911.6	363.4	1	TRUE	D	CG10147	FBgn0035702	CG10147
GI13214	FBgn0135971	GI13214	0.00104361	0.0191004	0.0546382	0.00222062	265.122	958.878	6	5	1	0.03292	0.0329	-828.867092	0.0329	-828.867093	-0.000002	1	1	612	491.1	120.9	1	TRUE	D
GI13215	FBgn0135972	GI13215	0.00211675	0.0186239	0.113658	0.007527	271.819	946.181	7	5	2	0.19801	0.2016	-849.113206	0.1998	-849.113028	0.000356	0.999822016	1	609	387	222	0	FALSE	B	NC2beta	FBgn0028926	CG4185
GI13216	FBgn0135973	GI13216	0.00644496	0.028186	0.228658	0.00326781	271.121	1012.88	14	7.5	6.5	0.35133	0.1	-954.544083	0.688	-945.925125	17.237916	0.000180648	0.014683748566879	642	482.8	159.2	0	FALSE	D
GI13217	FBgn0135974	GI13217	0.00170435	0.0255749	0.0666415	6.03E-07	556.798	1762.2	17	14	3	0.05202	0.0521	-1620.28646	0.0521	-1620.286471	-0.000022	1	1	1164	858.7	296.3	2	TRUE	D	CG13300	FBgn0035699	CG13300
GI13219	FBgn0135976	GI13219	0.00397321	0.0274435	0.144778	1.96E-05	519.53	1766.47	21	14	7	0.14861	0.1	-1670.238214	0.1785	-1669.035053	2.406322	0.30024364	1	1143	862.6	280.4	3	TRUE	D
GI13223	FBgn0135980	GI13223	0.00448695	0.0389714	0.115134	3.04E-08	513.479	1676.52	27	19.5	7.5	0.08197	0.0975	-1578.848758	0.113	-1578.667038	0.36344	0.833834781	1	1095	874.6	220.4	1	TRUE	D	CG10163	FBgn0035697	CG10163
GI13224	FBgn0135981	GI13224	0.000531366	0.0323607	0.0164201	1.07E-21	1199.78	3765.22	40	38	2	0.01501	0.015	-3533.865659	0.0154	-3533.866258	-0.001198	1	1	2484	1940.8	540.2	10	TRUE	D	Best2	FBgn0035696	CG10173
GI13225	FBgn0135982	GI13225	0.000676581	0.0584382	0.0115777	4.61E-61	1903.25	5914.75	111	107	4	0.01155	0.0116	-5906.288391	0.0116	-5906.28866	-0.000538	1	1	3909	2909	1000	12	TRUE	D	Mdr65	FBgn0004513	CG10181
GI13226	FBgn0135983	GI13226	0.00102406	0.0142778	0.0717242	0.000179719	565.661	1954.34	10	8	2	0.10145	0.1015	-1767.653718	0.1015	-1767.653721	-0.000006	1	1	1260	897.4	362.6	1	TRUE	B	l(2)35Bd	FBgn0001974	CG3688
GI13227	FBgn0135984	GI13227	0.00301443	0.0364588	0.0826805	1.11E-26	1882.72	5983.28	85	67	18	0.07836	0.0827	-5853.801056	0.0877	-5851.995899	3.610314	0.164448636	1	3933	2926.7	1006.3	10	TRUE	D	CG10226	FBgn0035695	CG10226
GI13229	FBgn0135986	GI13229	0.00934661	0.0138534	0.674679	0.527546	145.706	538.294	7	2	5	0.53014	0.3	-497.292155	0.6126	-496.235402	2.113506	0.347582581	1	342	275.7	66.3	1	TRUE	D	CG13299	FBgn0035694	CG13299
GI13230	FBgn0135987	GI13230	0.000697072	0.0281338	0.024777	2.06E-75	5070.13	17222.9	152	140	12	0.02263	0.0228	-15791.66111	0.0261	-15790.41567	2.490878	0.28781453	1	11148	8650.7	2494.3	16	TRUE	D
GI13233	FBgn0135990	GI13233	0.000763629	0.013833	0.0552033	4.53E-08	1094.39	3930.61	18	15	3	0.05284	0.0529	-3461.818069	0.0529	-3461.818075	-0.000012	1	1	2514	1972.1	538.9	0	FALSE	D	D19A	FBgn0022935	CG10269
GI13234	FBgn0135991	GI13234	0.00511332	0.0199176	0.256724	8.49E-06	1017.53	3728.47	39	20	19	0.30149	0.2	-3448.541166	0.3725	-3441.381875	14.318582	0.000777606	0.0414777654201681	2373	1807.3	565.7	0	FALSE	D
GI13235	FBgn0135992	GI13235	0.00134529	0.017161	0.0783922	2.82E-08	1001.99	3720.01	22	17	5	0.08715	0.0892	-3329.02174	0.0933	-3327.978979	2.085522	0.35248014	1	2361	1830.6	530.4	0	FALSE	D
GI13236	FBgn0135993	GI13236	0.000266042	0.0239893	0.01109	1.20E-15	1016.53	3759.47	25	24	1	0.01436	0.0144	-3347.363089	0.0144	-3347.363106	-0.000034	1	1	2388	1777	611	0	FALSE	D
GI13237	FBgn0135994	GI13237	0.000506644	0.00818034	0.0619343	2.25E-05	1229.12	3948.88	12	10	2	0.11625	0.1163	-3599.31088	0.1163	-3599.310882	-0.000004	1	1	2589	1698.5	890.5	14	TRUE	B	GABA-B-R1	FBgn0260446	CG15274
GI13238	FBgn0135995	GI13238	0.00172231	0.0580865	0.0296508	4.72E-35	1145.02	4068.98	71	64	7	0.04133	0.0424	-3826.269704	0.0449	-3825.352731	1.833946	0.399727186	1	2607	1982.2	624.8	0	FALSE	D	CG10274	FBgn0035690	CG10274
GI13239	FBgn0135996	GI13239	0.000453221	0.035634	0.0127188	3.03E-14	660.905	2207.1	24	23	1	0.01926	0.0193	-2038.990087	0.0193	-2038.990113	-0.000052	1	1	1434	1071.4	362.6	2	TRUE	D	BHD	FBgn0261111	CG8616
GI13240	FBgn0135997	GI13240	0.00340933	0.0109467	0.311446	0.22237	276.059	881.941	6	3	3	0.34552	0.3456	-819.919335	0.3456	-819.919336	-0.000002	1	1	579	429.3	149.7	2	TRUE	D	mRpL50	FBgn0028648	CG8612
[truncated: 7,195 more rows]
